# Supplementary material for: Counteracting lineage-specific transcription factor network finely tunes lung adeno-to-squamous transdifferentiation through remodeling tumor immune microenvironment
Source: Natl Sci Rev. 2023 Feb 14;10(4):nwad028. doi: 10.1093/nsr/nwad028 (PMC10084920; doi:10.1093/nsr/nwad028)
Supplement: nwad028_Supplemental_Files [file nwad028_supplemental_files.zip]

Archive with 7 entries (7 files):
- Table S6.xlsx
- supplmentary data.docx
- Table S1.xlsx
- Table S2.xlsx
- Table S3.xlsx
- Table S4.xlsx
- Table S5.xlsx
