# Supplementary material for: Counteracting lineage-specific transcription factor network finely tunes lung adeno-to-squamous transdifferentiation through remodeling tumor immune microenvironment
Source: Natl Sci Rev. 2023 Feb 14;10(4):nwad028. doi: 10.1093/nsr/nwad028 (PMC10084920; doi:10.1093/nsr/nwad028)
Supplement: nwad028_Supplemental_Files [file nwad028_supplemental_files.zip › Table S6.xlsx]

## Sheet: Top upstream TFs
Table S6. Top upstream transcription factors of the DEGs between TRU-like vs Basal-like subtype
TF	log2(FC)	FDR	Activation.z.score (IPA)	target.DEGs.number	target.DEGs
NKX2-1	-4.404	5.05502e-11	-3.127	47	TP63,GJB3,FXYD3,SOX2,SNAI2,SERPINE1,PFN2,CKS1B,WNT5B,RAG1,SEC14L2,RRM2,PDPN,PRRX2,SCARA3,EPHB3,RAD51,HELLS,ESAM,PON1,SMAD7,HCK,QSOX1,ROR1,C5,CHAD,INMT,LRG1,SCNN1G,SCN7A,MYBPH,AGT,AQP1,TFF3,CD74,ADGRF5,SFTPD,LRP2,AGR2,DPP4,AQP5,ROS1,LMO3,SFTPA1,SFTPB,SLC34A2,NAPSA
PRDM16	-1.878	0.000647976	-1.195	8	SERPINE1,CDKN1A,RETN,HGF,GPX3,GADD45G,AGT,FOXJ1
HNF1B	-1.691	1.81785e-06	-1.179	29	S100A2,MMP10,JAG1,HMGA2,SNAI2,S100A3,ID1,CLDN1,UGT1A7,CD44,TACSTD2,CDK1,DEFB1,DST,CA2,EXT1,F11R,FBLIM1,OCLN,AMBP,HNF4G,ONECUT1,CITED2,PTPRM,SGK2,PTGIS,PKHD1,FOXA2,SERPINA1
FOXA2	-1.529	0.00191368	-1.197	41	PPP1R14C,FABP5,WNT7A,EN1,PRNP,WNT5A,PAX6,RARG,UST,HK2,FOXO1,THBS3,PON1,DDC,UCP2,A2M,ONECUT1,TBXT,CHRD,C5,C3,TBXAS1,PIFO,CD55,RARA,AMY2B,SOD3,FOXA1,CHI3L1,SERPINA1,TMPRSS2,HNF1B,SFTPD,AGR2,ABCA3,HPGD,RORC,SFTPA1,MUC5B,SFTPB,NKX2-1
KLF5	1.506	1.31041e-05	2.988	15	KRT5,S100A9,SOX2,LAMA1,FGFBP1,MYC,CDK1,CCNB2,PDGFA,CDKN1A,CCNB1,CCNA2,PCNA,BIRC5,UCP2
ZNF750	1.662	0.000184444	1.225	5	SPRR1B,S100A8,TINCR,IVL,LAMC2
SOX2	1.795	0.0150434	3.605	93	KRT6A,KRT14,KRT17,TP63,SPRR1A,SPRR3,S1PR5,FST,JAG1,NIPAL4,DLX5,IRF6,GRHL3,FOXE1,DSP,TGM1,SOX21,NRARP,CNFN,GJA1,ZIC2,OVOL1,SERPINE1,EN1,WNT5A,CD44,ZNF488,LRP4,KLF4,PARD6G,PLD1,C1QL1,DKK1,HEY1,CD9,TWIST1,PAX6,JARID2,DLX1,GLTP,DLX2,UST,KRT19,SLC44A1,AFAP1L2,LPAR1,MSX2,TWIST2,OTX1,CHST3,NTF4,PRDM1,LIMA1,CDKN1A,NOTCH3,BIRC5,SOX13,CREB3L2,DDC,DOCK10,FARP1,MEF2C,GADD45B,TNS3,ONECUT1,INPPL1,CITED2,KDR,TB…
TP63	3.857	1.19856e-08	6.617	114	KRT6B,PKP1,KRT6A,KRT14,PI3,TRIM29,S100A7,SERPINB5,S100A8,MIR205HG,CSTA,S100A2,TNS4,SPRR3,KRT6C,PTHLH,GPX2,PERP,FST,ITGA6,BMP7,SERPINB2,ADH7,JAG1,SFN,GRHL3,KRT1,HMGA2,UPK1B,CDK6,HAS3,KCNG1,SNAI2,ITGB8,KRT10,FGFR3,ID1,STON2,IVL,TP53AIP1,UGT1A7,SERPINE1,PRNP,WNT5A,ADM,CDH3,TINAGL1,ITGB4,EMP1,FOSL1,HBEGF,PARD6G,KIF23,ULBP2,DKK1,FGFR2,ITGA2,ALDH1A3,TWIST1,MYC,CDK1,ADA,NCS1,DLX1,MKI67,MCM10,RRM2,DST,AC…
HR	3.974	3.01065e-13	-2.529	11	CALML5,CASP14,SOSTDC1,IVL,GJA1,FOXN1,ANO1,DOK2,GPD1L,CTNND2,NAPSA

## Sheet: sgRNA sequences and the primers
Table S6. sgRNA sequences and the primers for knockout efficiency detection
Gene	sgRNA sequence (5’ →3’)
Tomato	GGCCACGAGTTCGAGATCGAGGG
Nkx2-1	AAGAAAGTGGGCATGGAGGGCGG
Foxa2-1	AGTCCGAGTCTGAGCCCGCTCGG
Foxa2-2	TTCCAGCGCTTCTCCGTGTCAGG
Cxcl3-1	GTGCCTGAACACCCTACCAAGGG
Cxcl3-2	CATCTTACTTCTCACGACAGCGG
Cxcl5-1	ATGGCGAGATGGAACCGCTGGGG
Cxcl5-2	TAAGCGGAATGCACTCGCAGTGG
sgFoxa2-1F	TCGGGCGAGCTCAGCCTAGG
sgFoxa2-1R	TCGTTGAAGGAGAGAGAGTG
sgFoxa2-2F	CTCCATCCGCCACTCTCTCT
sgFoxa2-2R	AGTGCATGACCTGTTCGTAG

## Sheet: Parameters used in the model
Table S6. Parameters used in the mathematical model (with Hill functions) of the four-TF regulatory network (related to the mathematical model).
Parameters	Definition	Standard values and units
αF	Basal production rate of FOXA2	2.9 nM min-1
αN	Basal production of NKX2-1	1 nM min-1
αT	Basal production rate of TP63	1 nM min-1
αS	Basal production rate of SOX2	0.15 nM min-1
βS	Self-activation rate	1.3 nM min-1
α1	Repression strength of FOX2 by TP63	1 nM-2
α2	Repression strength of FOX2 by SOX2	1 nM-2
α3	Activation strength of NKX2-1 by FOXA2	0.8
α4	Repression strength of NKX2-1 by SOX2	2
α5	Activation strength of TP63 by SOX2	0.8
α6	Repression strength of TP63 by NKX2-1	1
α7	Threshold constant for the self-activation	2 nM
α8	Repression strength of TP63 by FOX2	1 nM-2
α9	Repression strength of TP63 by NKX2-1	1 nM-2
dF	Degradation rate of FOXA2	1 min-1
dN	Degradation rate of NKX2-1	1 min-1
dT	Degradation rate of TP63	1 min-1
dS	Degradation rate of SOX2	0.4 min-1
