# Supplementary material for: Counteracting lineage-specific transcription factor network finely tunes lung adeno-to-squamous transdifferentiation through remodeling tumor immune microenvironment
Source: Natl Sci Rev. 2023 Feb 14;10(4):nwad028. doi: 10.1093/nsr/nwad028 (PMC10084920; doi:10.1093/nsr/nwad028)
Supplement: nwad028_Supplemental_Files [file nwad028_supplemental_files.zip › Table S1.xlsx]

## Sheet: Sample information
Table S1. Sample information of 120 Chinese LUAS patients
Hospital.ID	Tumor.Sample.Barcode	Gender	Age	Tumor.Stage	Detail.Tumor.Stage	TMN.Stage	Smoking	RFS.Time (Month)	RFS.Status	OS.Time (Month)	OS.Status	Tumor.WGS.Sequencing	Normal.WGS.Sequencing	Tumor.RNA.Sequencing	Normal.RNA.Sequencing	Laser.Capture.Microdissection	mRNA.Subtype	Mutation.Subgroup
233927	26LC	Male	60	III	IIIA	T2aN2M0	Smoker	NA	NA	NA	NA	YES	YES	YES	NA	NA	TRU-like	Subgroup 3
332406	46LC	Male	71	III	IIIA	T2aN2M0	Non-smoker	NA	NA	NA	NA	YES	YES	YES	NA	NA	TRU-like	Subgroup 2
235138	54LC	Male	62	III	IIIA	T4N0M0	Smoker	37.7	1	88	0	YES	YES	YES	NA	NA	Basal-like	Subgroup 1
236410	93LC	Female	61	III	IIIA	T2aN2M0	Non-smoker	NA	NA	NA	NA	YES	YES	YES	NA	NA	TRU-like	Subgroup 3
237474	119LC	Female	53	III	IIIA	T2aN2M0	Non-smoker	NA	NA	NA	NA	YES	YES	YES	NA	NA	TRU-like	Subgroup 2
239735	157LC	Male	65	IV	IV	T4N2M1	Non-smoker	4	1	15	1	YES	YES	YES	NA	NA	TRU-like	Subgroup 3
240296	172LC	Male	54	I	IB	T2aN0M0	Smoker	74.5	0	74.5	0	YES	YES	YES	NA	NA	TRU-like	Subgroup 1
241647	200LC	Female	65	I	IA	T1bN0M0	Non-smoker	57.6	0	57.6	0	YES	YES	YES	NA	NA	TRU-like	Subgroup 2
241832	215LC	Male	65	II	IIB	T3N0M0	Smoker	44.23	1	52.3	1	YES	YES	YES	NA	NA	Basal-like	Subgroup 1
246413	279LC	Female	63	I	IA	T1aN0M0	Non-smoker	94.333	0	94.333	0	YES	YES	YES	NA	NA	TRU-like	Subgroup 2
250832	319LC	Male	61	II	IIB	T2bN1M0	Smoker	85.2	0	85.2	0	YES	YES	YES	NA	NA	Basal-like	Subgroup 3
251343	340LC	Male	66	III	IIIA	T2aN2M0	Smoker	5	1	5	1	YES	YES	YES	NA	NA	TRU-like	Subgroup 3
255071	419LC	Female	46	III	IIIA	T2bN2M0	Non-smoker	15	1	32	1	YES	YES	YES	NA	NA	Basal-like	Subgroup 3
255482	450LC	Male	58	III	IIIA	T1aN2M0	Non-smoker	8	1	8	1	YES	YES	YES	NA	NA	Inflammatory	Subgroup 2
259954	513LC	Male	73	I	IB	T2aN0M0	Non-smoker	0	0	0	0	YES	YES	YES	NA	NA	TRU-like	Subgroup 1
259675	518LC	Male	64	I	IA	T1bN0M0	Smoker	5.4	1	9.47	1	YES	YES	YES	NA	NA	Inflammatory	Subgroup 3
261788	555LC	Male	57	III	IIIA	T2aN2M0	Smoker	75	0	75	0	YES	YES	YES	NA	NA	Inflammatory	Subgroup 1
264948	563LC	Male	64	I	IB	T2aN0M0	Smoker	16	1	110.43	0	YES	YES	YES	NA	NA	TRU-like	Subgroup 3
265320	570LC	Male	40	I	IA	T1bN0M0	Smoker	82.9	0	82.9	0	YES	YES	YES	NA	NA	Basal-like	Subgroup 1
266137	594LC	Male	57	I	IB	T2aN0M0	Smoker	18	1	22	1	YES	YES	YES	NA	NA	Basal-like	Subgroup 1
267023	614LC	Male	68	I	IA	T1aN0M0	Smoker	82.4	0	82.4	1	YES	YES	YES	NA	NA	TRU-like	Subgroup 2
268483	659LC	Male	62	III	IIIA	T2bN2M0	Smoker	5	1	20	0	YES	YES	YES	NA	NA	TRU-like	Subgroup 1
273941	773LC	Male	66	I	IB	T2aN0M0	Smoker	23	1	74	0	YES	YES	YES	NA	NA	Inflammatory	Subgroup 1
276625	855LC	Male	58	I	IA	T1bN0M0	Smoker	5.5	1	6	0	YES	YES	YES	NA	NA	Inflammatory	Subgroup 1
276916	857LC	Female	70	I	IA	T1bN0M0	Non-smoker	12.8	1	12.967	0	YES	YES	YES	NA	NA	TRU-like	Subgroup 3
282869	996LC	Male	72	I	IB	T2aN0M0	Smoker	2	1	29	1	YES	YES	YES	NA	NA	TRU-like	Subgroup 3
284110	1003LC	Male	56	III	IIIA	T1bN2M0	Smoker	7.2	1	11	1	YES	YES	YES	NA	NA	TRU-like	Subgroup 3
284896	1031LC	Male	62	I	IB	T2aN0M0	Smoker	53.433	0	53.433	0	YES	YES	YES	NA	NA	Inflammatory	Subgroup 3
285894	1066LC	Male	69	I	IA	T1bN0M0	Smoker	74.9	0	74.9	0	YES	YES	NA	NA	NA	NA	Subgroup 2
255465	1070LC	Male	60	I	IA	T1aN0M0	Smoker	118.5	0	118.5	0	YES	YES	YES	NA	NA	Inflammatory	Subgroup 1
287928	1119LC	Male	72	III	IIIA	T2aN2M0	Non-smoker	9.067	0	9.067	0	YES	YES	YES	NA	NA	TRU-like	Subgroup 3
288738	1135LC	Male	45	I	IB	T2aN0M0	Smoker	93.433	0	93.433	0	YES	YES	YES	NA	NA	TRU-like	Subgroup 3
100764	1215LC	Female	62	I	IB	T2aN0M0	Non-smoker	6.8	1	5.867	1	YES	YES	YES	NA	NA	Basal-like	Subgroup 3
299431	1311LC	Male	32	I	IB	T2aN0M0	Non-smoker	1.02	1	7.3	0	YES	YES	YES	NA	NA	TRU-like	Subgroup 3
300228	1354LC	Male	75	I	IA	T1bN0M0	Smoker	NA	NA	NA	NA	YES	YES	YES	NA	NA	Inflammatory	Subgroup 1
302086	1388LC	Female	57	I	IB	T2aN0M0	Non-smoker	1.8	1	13	1	YES	YES	YES	NA	NA	Basal-like	Subgroup 3
305478	1496LC	Female	56	III	IIIA	T2aN2M0	Non-smoker	25	1	88.87	0	YES	YES	YES	NA	NA	Basal-like	Subgroup 3
307863	1547LC	Female	78	III	IIIA	T2aN2M0	Non-smoker	6	1	15.9	1	YES	YES	YES	NA	NA	TRU-like	Subgroup 2
310100	1622LC	Male	75	III	IIIA	T1aN2M0	Smoker	NA	NA	NA	NA	YES	YES	NA	NA	NA	NA	Subgroup 1
315628	1747LC	Male	61	III	IIIA	T3N1M0	Smoker	22.7	1	78.167	0	YES	YES	NA	NA	NA	NA	Subgroup 1
316149	1772LC	Male	84	III	IIIB	T2aN3M0	Smoker	NA	NA	NA	NA	YES	YES	YES	NA	NA	Inflammatory	Subgroup 1
317584	1819LC	Male	53	III	IIIA	T1bN2M0	Smoker	5.6	1	17.133	1	YES	YES	NA	NA	NA	NA	Subgroup 1
318100	1825LC	Male	43	III	IIIA	T2bN2M0	Smoker	59.7	0	59.7	0	YES	YES	YES	NA	NA	Inflammatory	Subgroup 2
320575	1864LC	Female	46	II	IIA	T1bN1M0	Non-smoker	19.4	0	19.4	1	YES	YES	NA	NA	NA	NA	Subgroup 3
322822	2009LC	Male	82	I	IA	T1aN0M0	Non-smoker	64.467	0	64.467	0	YES	YES	YES	NA	NA	Inflammatory	Subgroup 3
323998	2018LC	Male	57	III	IIIA	T3N1M0	Smoker	14.733	0	14.733	0	YES	YES	YES	NA	NA	Inflammatory	Subgroup 1
330266	2244LC	Male	64	I	IB	T2aN0M0	Smoker	21.967	0	21.967	0	YES	YES	YES	NA	NA	Basal-like	Subgroup 1
331558	2245LC	Female	56	I	IB	T2aN0M0	Non-smoker	52.7	0	52.7	0	YES	YES	YES	NA	NA	TRU-like	Subgroup 2
334771	2318LC	Male	63	III	IIIA	T2bN2M0	Smoker	72	0	72	0	YES	YES	YES	NA	NA	Basal-like	Subgroup 1
338982	2465LC	Male	61	I	IB	T2aN0M0	Smoker	0	0	0	0	YES	YES	YES	NA	NA	Basal-like	Subgroup 1
339133	2477LC	Female	77	I	IA	T1aN0M0	Non-smoker	53.967	0	53.967	0	YES	YES	YES	NA	NA	Inflammatory	Subgroup 3
345421	2603LC	Male	65	III	IIIA	T1bN2M0	Smoker	7.5	0	7.5	1	YES	YES	YES	NA	NA	TRU-like	Subgroup 3
353847	2776LC	Male	55	II	IIB	T3N0M0	Smoker	9.2	1	41.567	0	YES	YES	YES	NA	NA	TRU-like	Subgroup 3
355506	2822LC	Female	63	II	IIA	T2aN1M0	Non-smoker	8.5	1	68.27	0	YES	YES	YES	NA	NA	Inflammatory	Subgroup 3
363529	3028LC	Male	60	II	IIA	T1bN1M0	Smoker	3.933	1	6.47	1	YES	YES	YES	NA	NA	Basal-like	Subgroup 1
399631	3748LC	Female	78	I	IB	T2aN0M0	Non-smoker	NA	NA	NA	NA	YES	YES	YES	YES	NA	Basal-like	Subgroup 3
414999	4212LC	Male	60	II	IIB	T2bN1M0	Smoker	NA	NA	NA	NA	YES	YES	YES	NA	NA	Inflammatory	Subgroup 3
448510	4605LC	Male	67	I	IA	T1bN0M0	Smoker	35.967	0	35.967	0	YES	YES	YES	YES	NA	TRU-like	Subgroup 3
443459	4639LC	Male	55	I	IB	T2aN0M0	Smoker	38.667	0	38.667	0	YES	YES	NA	NA	NA	NA	Subgroup 3
451056	4676LC	Male	55	I	IA	T1bN0M0	Smoker	16.833	0	16.833	0	YES	YES	NA	NA	NA	NA	Subgroup 1
455605	4738LC	Female	63	I	IA	T1bN0M0	Non-smoker	26.567	0	26.567	0	YES	YES	YES	YES	NA	TRU-like	Subgroup 2
460517	4752LC	Female	58	I	IA	T1bN0M0	Non-smoker	30.833	0	30.833	0	YES	YES	YES	YES	NA	TRU-like	Subgroup 3
486699	5155LC	Male	74	II	IIA	T1aN1M0	Smoker	NA	NA	NA	NA	YES	YES	YES	NA	NA	TRU-like	Subgroup 3
505351	5632LC	Female	57	I	IA	T1bN0M0	Non-smoker	NA	NA	NA	NA	YES	YES	YES	NA	NA	TRU-like	Subgroup 3
310438	P11157T	Male	64	II	IIA	T2bN0M0	Smoker	0.2	0	0.2	1	YES	YES	YES	NA	NA	Basal-like	Subgroup 1
316114	P11239T	Male	66	I	IB	T2aN0M0	Smoker	17	1	23.53	1	YES	YES	NA	NA	NA	NA	Subgroup 1
318615	P11309T	Female	56	III	IIIA	T1bN2M0	Non-smoker	80.733	0	80.733	0	YES	YES	YES	NA	NA	TRU-like	Subgroup 2
324365	P120087T	Female	69	III	IIIA	T1bN2M0	Smoker	12.833	0	12.833	0	YES	YES	YES	NA	NA	TRU-like	Subgroup 1
327185	P120109T	Male	51	III	IIIA	T2bN2M0	Smoker	5.07	1	18	0	YES	YES	YES	NA	NA	TRU-like	Subgroup 2
328464	P120137T	Male	73	I	IB	T2aN0M0	Non-smoker	3.567	1	15.73	1	YES	YES	YES	NA	NA	Basal-like	Subgroup 3
335040	P120237T	Male	58	I	IB	T2aN0M0	Smoker	60.133	0	60.133	0	YES	YES	YES	NA	NA	TRU-like	Subgroup 1
335495	P120247T	Female	39	II	IIA	T2bN0M0	Smoker	33.333	0	33.333	0	YES	YES	YES	NA	NA	Basal-like	Subgroup 3
275038	P120338T	Male	67	II	IIA	T1bN1M0	Smoker	15.333	1	65.833	0	YES	YES	NA	NA	NA	NA	Subgroup 3
351993	P120404T	Male	42	I	IB	T2aN0M0	Smoker	19.8	0	19.8	0	YES	YES	NA	NA	NA	NA	Subgroup 3
355506	P130035T	Female	64	II	IIA	T2aN1M0	Non-smoker	20.733	0	20.733	0	YES	YES	YES	NA	NA	Inflammatory	Subgroup 3
356184	P130047T	Female	62	I	IA	T1aN0M0	Non-smoker	32.1	0	32.1	0	YES	YES	YES	NA	NA	Basal-like	Subgroup 3
364489	P130122T	Female	67	III	IIIA	T2aN2M0	Non-smoker	11.367	0	11.367	0	YES	YES	YES	NA	NA	Inflammatory	Subgroup 3
372810	P130178T	Male	65	I	IA	T1bN0M0	Smoker	11.267	0	11.267	0	YES	YES	YES	NA	NA	Basal-like	Subgroup 3
376673	P130214T	Male	57	III	IIIA	T2aN2M0	Non-smoker	11.867	0	11.867	0	YES	YES	YES	NA	NA	TRU-like	Subgroup 3
384661	P130297T	Male	60	I	IB	T2aN0M0	Smoker	NA	NA	NA	NA	YES	YES	YES	NA	NA	TRU-like	Subgroup 3
388707	P140041T	Female	63	III	IIIA	T2bN2M0	Non-smoker	37.533	1	42.533	0	YES	YES	YES	NA	NA	Basal-like	Subgroup 2
393139	P140073T	Female	65	III	IIIA	T1bN2M0	Non-smoker	49.333	0	49.333	0	YES	YES	YES	NA	NA	Inflammatory	Subgroup 3
393323	P140074T	Male	50	III	IIIA	T1bN2M0	Non-smoker	3.533	0	3.533	0	YES	YES	YES	NA	NA	Basal-like	Subgroup 2
405402	P140259T	Female	62	I	IA	T1aN0M0	Non-smoker	NA	NA	NA	NA	YES	YES	YES	NA	NA	TRU-like	Subgroup 3
409553	P140325T	Male	59	I	IA	T1aN0M0	Smoker	1.533	1	10.67	1	YES	YES	YES	NA	NA	Inflammatory	Subgroup 3
415274	P140373T	Female	66	II	IIA	T2aN1M0	Non-smoker	NA	NA	NA	NA	YES	YES	YES	NA	NA	Basal-like	Subgroup 2
412777	P140396T	Female	63	III	IIIA	T2aN2M0	Non-smoker	41	1	47	1	YES	YES	NA	NA	NA	NA	Subgroup 3
420759	P140398T	Male	70	I	IB	T2aN0M0	Smoker	8.5	1	68.27	0	YES	YES	YES	NA	NA	Inflammatory	Subgroup 1
437306	P150083T	Female	52	II	IIA	T1bN1M0	Non-smoker	NA	NA	NA	NA	YES	YES	NA	NA	NA	NA	Subgroup 3
438387	P150098T	Male	49	II	IIA	T2aN1M0	Non-smoker	9.233	0	9.233	0	YES	YES	YES	NA	NA	Basal-like	Subgroup 2
445290	P150126T	Female	69	II	IIA	T2aN1M0	Non-smoker	2.133	1	2.133	0	YES	YES	YES	NA	NA	TRU-like	Subgroup 2
248744	P150183T	Male	77	II	IIA	T2aN1M0	Smoker	NA	NA	NA	NA	YES	YES	YES	NA	NA	TRU-like	Subgroup 3
456073	P150254T	Female	67	I	IA	T1bN0M0	Non-smoker	NA	NA	NA	NA	YES	YES	YES	NA	NA	Basal-like	Subgroup 2
232069	3LC	Male	55	III	IIIA	T2aN2M0	Smoker	4.33	1	4.33	0	NA	NA	YES	NA	NA	Basal-like	NA
348164	1918LC	Male	69	I	IB	T2aN0M0	Non-smoker	13.5	1	13.5	1	NA	NA	YES	NA	NA	TRU-like	NA
262605	P09048T	Male	60	I	IA	T1bN0M0	Smoker	1.567	0	1.567	0	NA	NA	YES	NA	NA	TRU-like	NA
314747	P11293T	Female	54	I	IA	T1bN0M0	Non-smoker	18	1	27	0	NA	NA	YES	NA	NA	Inflammatory	NA
330476	P120180T	Male	76	I	IA	T1bN0M0	Smoker	42.233	0	42.233	0	NA	NA	YES	NA	NA	Inflammatory	NA
376067	P130206T	Male	67	III	IIIA	T2bN2M0	Smoker	10	1	8.93	1	NA	NA	YES	NA	NA	TRU-like	NA
391985	P140048T	Male	68	I	IB	T2aN0M0	Non-smoker	NA	NA	NA	NA	NA	NA	YES	NA	NA	Basal-like	NA
392497	P140051T	Male	37	III	IIIA	T2aN2M0	Non-smoker	NA	NA	NA	NA	NA	NA	YES	NA	NA	TRU-like	NA
396813	P140124T	Female	57	II	IIA	T2aN1M0	Non-smoker	NA	NA	NA	NA	NA	NA	YES	NA	NA	TRU-like	NA
461967	P150304T	Female	54	I	IB	T2aN0M0	Non-smoker	NA	NA	NA	NA	NA	NA	YES	NA	NA	TRU-like	NA
461352	P150305T	Male	61	I	IA	T1aN0M0	Non-smoker	NA	NA	NA	NA	NA	NA	YES	NA	NA	TRU-like	NA
437306	P190083T	Female	52	II	IIA	T1bN1M0	Non-smoker	NA	NA	NA	NA	NA	NA	YES	NA	NA	Inflammatory	NA
487674	LC487674	Male	63	I	IB	T2aN0M0	Smoker	NA	NA	NA	NA	YES	YES	NA	NA	YES	NA	NA
510970	LC510970	Female	49	I	IA3	T1cN0M0	Non-smoker	NA	NA	NA	NA	YES	YES	NA	NA	YES	NA	NA
522509	LC522509	Male	74	I	IA3	T1cN0M0	Smoker	NA	NA	NA	NA	YES	YES	NA	NA	YES	NA	NA
532764	LC532764	Female	76	I	IA3	T1cN0M0	Non-smoker	NA	NA	NA	NA	YES	YES	NA	NA	YES	NA	NA
922	NA	Female	73	III	IIIA	T1cN2M0	non-smoker	33.4	1	33.4	0	NA	NA	NA	NA	NA	NA	NA
4535	NA	Male	78	III	IIIA	T1cN2M0	non-smoker	22.9	1	22.9	0	NA	NA	NA	NA	NA	NA	NA
4392	NA	Male	62	I	IA	T1bN0M0	smoker	9.86667	0	9.86667	0	NA	NA	NA	NA	NA	NA	NA
1636	NA	Male	74	I	IA	T1bN0M0	smoker	NA	0	NA	0	NA	NA	NA	NA	NA	NA	NA
B26	NA	Female	NA	III	IIIA	T2aN2M0	non-smoker	NA	NA	NA	NA	NA	NA	NA	NA	NA	NA	NA
B50	NA	Male	NA	II	IIB	T4N0M0	non-smoker	NA	NA	NA	NA	NA	NA	NA	NA	NA	NA	NA
B68	NA	Male	NA	II	IIB	T3N0M0	smoker	NA	NA	NA	NA	NA	NA	NA	NA	NA	NA	NA
3526	NA	Male	56	II	IIA	T1bN1M0	smoker	5.86667	1	55.4	0	NA	NA	NA	NA	NA	NA	NA
3629	NA	Female	66	III	IIIA	T1bN2M0	non-smoker	5.86667	0	5.86667	0	NA	NA	NA	NA	NA	NA	NA
3074	NA	Male	66	III	IIIA	T1bN2M0	non-smoker	11.4	1	17.8667	0	NA	NA	NA	NA	NA	NA	NA
3212	NA	Male	24	I	IB	TbN0M0	smoker	11.1	0	11.1	0	NA	NA	NA	NA	NA	NA	NA
yellow marked: not sequenced

## Sheet: Summary of clinical features 
Table S1. Summary of clinical features (n=109)
	No.	%
Age at surgery, years
Median	62
Range	32-84
Gender
Male	71	0.6514
Female	38	0.3486
Smoking status
Non-smoker	51	0.468
Smoker	58	0.532
Tumor stage
I	55	0.505
II	19	0.174
III	34	0.312
IV	1	0.009
RFS
>1 year	48	0.44
<1 year	34	0.312
NA	27	0.248
OS
>1 year	59	0.541
<1 year	23	0.211
NA	27	0.248
NA, not applicable
RFS, progression-free survival
OS, overall survival
