# Supplementary material for: Counteracting lineage-specific transcription factor network finely tunes lung adeno-to-squamous transdifferentiation through remodeling tumor immune microenvironment
Source: Natl Sci Rev. 2023 Feb 14;10(4):nwad028. doi: 10.1093/nsr/nwad028 (PMC10084920; doi:10.1093/nsr/nwad028)
Supplement: nwad028_Supplemental_Files [file nwad028_supplemental_files.zip › Table S3.xlsx]

## Sheet: CNV-Amplification
Table S3. CNV-Amplification including somatic copy number gains and relavent genes. ("amp_genes.conf_90.txt" generated with GISTIC2.0）
cytoband	q value	residual q value	wide peak boundaries	genes in wide peak
1q21.1	6.92e-46	1.36e-36	chr1:143241341-143274196	[LOC645166]
21p11.2	2.18e-40	1.06e-30	chr21:8439486-8529793	RNA5-8S5	RNA28S5	RNA45S5
17p11.2	5.9e-27	5.46e-25	chr17:21885288-21894183	[KCNJ18]
10q11.1	2.8e-37	4.28e-21	chr10:39934752-39961648	[ACTR3BP5]
5p15.33	1.02e-24	1.05e-20	chr5:726833-741764	[TPPP]
7p11.2	2.47e-19	4.59e-16	chr7:55156522-55213273	EGFR	EGFR-AS1
2p11.1	4.72e-16	5.61e-16	chr2:93140846-94055713	[LOC100133920]
20p11.1	2.55e-17	1.96e-15	chr20:26558683-26585559	[MIR663AHG]
7q11.1	1.12e-18	2.53e-14	chr7:61518005-61581012	[ZNF733P]
1p11.1	6.43e-19	7.11e-14	chr1:122501524-124452569	[EMBP1]
20q11.1	2.68e-18	1.22e-13	chr20:29129165-29197949	[FRG1DP]
9q11	3.05e-14	3.91e-13	chr9:44900163-60527497	[SPATA31A7]
10p11.1	1.15e-13	3.97e-13	chr10:38812293-38863068	[ACTR3BP5]
11q11	6.98e-13	1.3e-12	chr11:52638163-54341404	[OR4C46]
4q11	1.1e-12	8.54e-12	chr4:51283391-51743950	[DCUN1D4]
6p11.1	1.33e-11	1.33e-11	chr6:58562855-58579289	[LINC00680-GUSBP4]
15q11.2	6.18e-11	6.18e-11	chr15:22040066-22066881	LOC101927079
21q11.2	1.08e-10	1.08e-10	chr21:13634904-13688667	POTED	MIR3118-1
7p11.1	2.63e-18	1.45e-10	chr7:58169655-58184588	[ZNF716]
12p11.1	1.69e-12	1.83e-10	chr12:34832119-34873923	[ALG10]
22p11.2	6.6e-12	3.84e-10	chr22:12057562-12078562	[LOC102723769]
12p13.31	2.32e-11	7.79e-10	chr12:9475932-9484890	[DDX12P]
8q11.1	2.31e-10	1.4e-09	chr8:45581467-45862324	[LINC00293]
10q11.21	1.38e-14	1.1e-08	chr10:41850928-41859835	[LOC441666]
17q11.1	1.72e-10	1.14e-08	chr17:26560317-26578241	[LOC105371703]
18q11.1	1.02e-08	1.95e-08	chr18:20732771-20741729	[ROCK1]
22p11.2	3.24e-10	2.18e-08	chr22:11375073-11555582	[LOC102723769]
22q11.21	2.82e-12	2.47e-08	chr22:18650614-18712550	[LOC642643]
19q13.12	4.19e-12	3.07e-08	chr19:37262342-37307144	LOC284412	LINC01535
16p11.1	9.18e-09	3.11e-08	chr16:36338057-38268726	[FLJ26245]
5p11	1.58e-14	8.99e-08	chr5:46500814-46578358	[HCN1]
12q15	4.63e-10	1.5e-07	chr12:67534699-67556602	LOC100507175
1q42.13	1.3e-20	4.73e-07	chr1:228555379-228647193	RHOU	DUSP5P1	RNA5S1	RNA5S2	RNA5S3	RNA5S4	RNA5S5	RNA5S6	RNA5S7	RNA5S9	RNA5S10	RNA5S11	RNA5S12	RNA5S13	RNA5S14	RNA5S15	RNA5S16	RNA5S17	MIR7641-2
19p13.2	4.46e-07	9.56e-07	chr19:8731307-8791044	OR2Z1
9p11.2	2.1e-06	2.1e-06	chr9:40551838-40563782	LOC101929583	LOC102724580
20q11.21	5.26e-11	2.69e-06	chr20:31066122-31186905	[DEFB115]
16q22.1	3.21e-06	3.21e-06	chr16:70119179-70145065	PDPR
8q24.21	1.32e-06	3.57e-06	chr8:128109269-128186929	MIR1208
3q11.1	6.2e-08	3.76e-06	chr3:91563859-93655573	[PROS1]
14q11.2	3.76e-06	1.44e-05	chr14:19820263-19958207	OR4K5	OR4K1	OR4N2	OR4K2
17q12	9.6e-11	1.78e-05	chr17:36282490-36324306	LOC440434	TBC1D3H	TBC1D3G
4p11	9.97e-06	1.88e-05	chr4:49097958-49160684	[CWH43]
15p11.1	2.31e-05	2.31e-05	chr15:18362629-19781227	[CHEK2P2]
19q13.31	3.3e-08	4.73e-05	chr19:43194572-43263271	PSG4	PSG9	LOC284344
13p11.2	2.19e-05	5.54e-05	chr13:1-16089573	[FAM230C]
17q21.31	4.34e-11	8.05e-05	chr17:46363814-46620699	NSF	ARL17A	LRRC37A2	NSFP1	ARL17B
5q11.1	3.97e-06	8.81e-05	chr5:47299243-49669027	[EMB]
2q11.2	0.00014562	0.00014899	chr2:97519490-97546370	ANKRD36B
18p11.1	3.11e-05	0.00040371	chr18:15792446-15804390	[LOC644669]
7q22.1	2.21e-06	0.00056652	chr7:102478412-102693471	POLR2J	RASA4	POLR2J2	SPDYE2	POLR2J3	UPK3BL	RASA4B
6q27	0.0015009	0.0015009	chr6:170689208-170805979	[PDCD2]
3q29	4.04e-05	0.0019877	chr3:195708560-195717518	LINC00969
11q12.1	0.0015009	0.0021725	chr11:59041182-59088968	LOC283194
13q34	0.0020851	0.0026153	chr13:112282183-112306057	[LINC01043]
2p11.2	0.00023792	0.0027332	chr2:89780891-89834682	[LOC101927050]
16p13.11	0.00086549	0.0029971	chr16:14959679-15028376	PDXDC1	MIR1972-1	MIR1972-2
3q11.1	0.00033503	0.0037064	chr3:90802334-91247455	[EPHA3]
14q32.33	0.00094761	0.0042785	chr14:105596310-105712801	ELK2AP	MIR8071-1
9q21.11	0.0013055	0.0044806	chr9:66230210-66379446	[LOC642929]
19q11	0.00053899	0.0070086	chr19:24902846-27426068	[LINC00662]
5q13.2	0.0019877	0.0083898	chr5:69752349-69850917	SMA4
10q26.3	1.05e-05	0.0095446	chr10:133663584-133797422	DUX4
15p11.2	0.0099514	0.0099514	chr15:17080683-17104586	[CHEK2P2]
21p11.2	3.88e-40	0.012392	chr21:8385690-8529793	RNA5-8S5	RNA18S5	RNA28S5	LOC100507412	RNA45S5	MIR6724-1	MIR6724-2	MIR6724-3
1p36.33	0.010404	0.013534	chr1:902463-917389	LOC100130417
13p11.2	4.99e-05	0.021246	chr13:16104505-16229905	[FAM230C]
22q11.1	0.0001385	0.022986	chr22:15163275-15219987	[OR11H1]
11q13.3	0.025669	0.026611	chr11:69313531-70358327	CCND1	FGF3	FGF4	PPFIA1	FADD	FGF19	ANO1	ORAOV1	ANO1-AS2	MIR548K	LINC01488	LOC101928443	LOC102724265
13q11	0.021246	0.027654	chr13:17418259-18212771	FAM230C
17q12	3.69e-08	0.027654	chr17:36148072-36157030	[TBC1D3H]
22q11.1	4.04e-05	0.030711	chr22:15870725-15882662	[DUXAP8]
17p11.2	8.81e-05	0.047633	chr17:22373053-22417779	FLJ36000
12q14.1	0.00065315	0.052681	chr12:58038430-58081739	[LOC105369785]
16p11.2	0.023721	0.060498	chr16:33309183-33496087	TP53TG3	LOC390705	TP53TG3C	TP53TG3B	TP53TG3E	TP53TG3F
22q11.1	0.00020477	0.097507	chr22:16329737-16383520	[CCT8L2]
8p11.23	0.10073	0.10073	chr8:37758571-38589987	ADRB3	EIF4EBP1	FGFR1	STAR	ASH2L	BAG4	PROSC	DDHD2	ADGRA2	LSM1	WHSC1L1	BRF2	RAB11FIP1	PLPP5	GOT1L1	LETM2	C8orf86
11p11.12	0.044267	0.11804	chr11:48837971-48882773	[TRIM49B]
12p13.2	0.00040371	0.12928	chr12:11354780-11396596	PRB1	PRB2
20q11.1	1.92e-11	0.13362	chr20:28502934-28514878	[FRG1CP]
22p11.2	3.18e-07	0.14634	chr22:1-10690607	[LOC102723780]
2p11.2	0.047633	0.17186	chr2:87401069-87433924	[LINC00152]
19p13.3	0.14634	0.17186	chr19:1-119739	OR4F17	WASH5P	FAM138A	FAM138C	MIR1302-2	MIR1302-9	MIR1302-10	MIR1302-11
10q11.1	7.62e-27	0.19924	chr10:39606814-39937738	[ACTR3BP5]
4q28.3	0.039771	0.20953	chr4:131732912-131759792	[LOC101927305]
4p11	0.0046746	0.23466	chr4:49327964-49628068	[CWH43]
11p15.4	0.047633	0.33676	chr11:4307538-4316496	[OR52B4]

## Sheet: CNV-Deletion
Table S3. CNV-Deletion including somatic copy number losses and relavent genes. ("del_genes.conf_90.txt" generated with GISTIC2.0）
cytoband	q value	residual q value	wide peak boundaries	genes in wide peak
11q11	2.69e-41	1.37e-38	chr11:55566487-55666046	OR4P4	OR4C16	OR4C11	OR4S2
15q11.2	5.26e-48	3.76e-30	chr15:24163994-24563047	PWRN2	PWRN3
22p11.2	7.73e-30	7.73e-30	chr22:10955685-15530430	OR11H1	LOC102723769
8p11.22	1.61e-36	2.7e-28	chr8:39282007-39571755	ADAM3A	ADAM5
19q13.31	1.93e-27	8.89e-23	chr19:43182026-43355869	PSG4	PSG9	PRG1	LOC284344
9p11.1	4.27e-32	6.72e-20	chr9:42128946-42573998	SPATA31A6	FAM74A7	LOC103908605
15q11.2	9.8e-28	2.94e-18	chr15:21370234-21441754	CXADRP2	MIR3118-3	MIR3118-4	MIR3118-2	POTEB3
12p13.2	8.48e-22	1.6e-17	chr12:11081963-11103867	TAS2R43
17p11.2	3.17e-20	1.6e-17	chr17:19041761-19065655	SNORD3B-1
8p23.1	3.07e-23	1.23e-16	chr8:12373959-12418764	DEFB109P1	FAM90A25P	LOC649352
1q44	4.09e-17	4.54e-16	chr1:248573056-248644740	OR2T34	OR2T10	OR2T11	OR2T35
22q11.21	1.56e-16	8.56e-16	chr22:18385339-18739433	RIMBP3	FAM230A	TMEM191B	PI4KAP1
4q13.2	9.94e-16	2.61e-15	chr4:69216634-69483473	UGT2B28
21q11.2	8.78e-17	3.08e-15	chr21:10597629-13410875	ANKRD30BP2	MIR3156-3
17q21.31	1.18e-20	8.09e-13	chr17:46216168-46509431	LRRC37A	ARL17A	NSFP1	ARL17B
14q32.33	1.59e-17	2.04e-12	chr14:105851915-106289298	ADAM6	FAM30A	LINC00226	MIR4507	MIR4538	MIR4539	MIR4537
4p16.1	4.21e-14	2.53e-12	chr4:9266951-9370709	USP17L6P	USP17L9P	USP17L24	USP17L25	USP17L26	USP17L27	USP17L28	USP17L29	USP17L30	USP17L20
21p11.2	7.45e-15	3.34e-12	chr21:9124266-9664655	LOC105379511
19p12	6.97e-17	3.39e-11	chr19:20389628-20544949	hsa-mir-1270-1	ZNF826P	MIR1270
1p36.21	1.71e-12	8.68e-11	chr1:12828950-12894651	PRAMEF2	HNRNPCL1	PRAMEF4
9p21.3	1.44e-21	3.32e-10	chr9:21865495-22011854	CDKN2A	CDKN2B	CDKN2A-AS1
9q13	1.83e-20	1.22e-08	chr9:62521701-62801841	LOC103908605
17q12	3.67e-21	3.46e-08	chr17:36174956-36255603	CCL3L1	CCL4L2	CCL4L1	CCL3L3
16q24.3	4.07e-12	9.63e-08	chr16:90070030-90338345	FAM157C
5q13.2	1.49e-13	1.16e-07	chr5:69973388-70128709	SMN1	SMN2		SERF1B
14q32.33	2.95e-17	1.58e-07	chr14:105963714-106486442	ADAM6	LINC00226
20p11.1	1.19e-06	1.17e-06	chr20:25750031-25959109	FAM182B	LOC101926935	LOC105372582
11p15.4	1.73e-06	1.73e-06	chr11:2927537-3088833	CARS	NAP1L4	PHLDA2	SNORA54
16p11.2	1.65e-09	1.73e-06	chr16:32883057-33496087	TP53TG3	TP53TG3C	TP53TG3B	TP53TG3E	TP53TG3F
5q13.2	5.49e-14	2.4e-06	chr5:70475204-70657410	SMA5	LOC441081	GUSBP9
1p11.2	1.57e-08	6.55e-06	chr1:120459067-120919061	PPIAL4A	RNVU1-19
17q12	1.34e-14	6.55e-06	chr17:37883553-38304726	TBC1D3F	TBC1D3C	LOC440434	TBC1D3	TBC1D3H	TBC1D3G	TBC1D3K	TBC1D3L	LOC101060389	TBC1D3E	TBC1D3I
16q22.1	5.56e-09	7.4e-06	chr16:70059437-70178918	PDPR	LOC400541
1q21.1	9.38e-08	2.05e-05	chr1:143415335-143792940	RNU1-4	RNU1-3	RNU1-2	RNU1-1	RNVU1-17
12p13.33	2.19e-07	2.42e-05	chr12:1-69739	FAM138D	LOC100288778
9q13	1.18e-12	3.25e-05	chr9:63120578-63822907	AQP7P1	AQP7P3	MIR4477A
1p21.1	8.46e-08	3.67e-05	chr1:103578561-104077020	AMY1A	AMY1B	AMY1C	AMY2A
6p21.32	1.17e-06	3.94e-05	chr6:32217860-32391855	C6orf10	LOC101929163
2q37.3	4.64e-05	4.64e-05	chr2:241882837-242090930	LOC285095	LOC102723927
8q21.2	0.00010386	0.00010773	chr8:85478527-86048770	REXO1L2P
16p13.12	5.75e-08	0.00010773	chr16:14666958-14711761	PLA2G10
19q13.42	5.51e-09	0.00012207	chr19:54080284-54118117	NDUFA3	TFPT	OSCAR
5q35.3	2.85e-07	0.00014707	chr5:181325923-181538259	OR4F16	OR4F29
17p11.2	1.31e-06	0.00019203	chr17:18492137-18544410	FAM106A	USP32P2
3q29	0.00020229	0.00020229	chr3:195681676-195729466	LINC00969	MIR570
14q21.1	6.34e-09	0.00020947	chr14:40954030-41607269	LOC644919
19p13.3	3.96e-06	0.00024421	chr19:1-200388	OR4F17	WASH5P	FAM138A	FAM138C	MIR1302-2	MIR1302-9	MIR1302-10	MIR1302-11
22q11.1	2.35e-07	0.00024421	chr22:15527447-15753311	POTEH	OR11H1	POTEH-AS1
17q21.31	3.67e-07	0.00027813	chr17:43220636-43376006	RNU2-1	LINC00854
9q21.11	5.02e-17	0.00030277	chr9:67006566-67714455	CNTNAP3P2	LOC102723709	LOC105379450
21p11.2	6.94e-08	0.0003135	chr21:8986606-9545078	TEKT4P2	MIR3687-1	MIR3648-1
13q12.11	0.0003578	0.00091314	chr13:19653667-19961320	ZMYM5	PSPC1
18p11.32	0.0011888	0.001113	chr18:1-111557	LOC102723376
7q11.21	0.00012207	0.0014824	chr7:57465495-63355077	ZNF733P	LOC100287704	LOC102724738
15q13.1	2.66e-15	0.0022211	chr15:29265677-29680859	NSMCE3	LOC100130111
17p11.2	9.97e-11	0.0033501	chr17:22291547-22529102	FAM27E5	FLJ36000	MTRNR2L1
5p15.33	0.003914	0.003914	chr5:690991-864223	ZDHHC11
9q12	1.1e-17	0.003914	chr9:60934743-61860032	SPATA31A7	FAM74A1	FAM74A4	SPATA31A5	FAM27C
7q22.1	0.00063304	0.0042087	chr7:102478412-102750927	RASA4	POLR2J2	SPDYE2	POLR2J3	UPK3BL	RASA4B
9p11.2	1.77e-10	0.00566	chr9:41232862-41898948	FAM27E2	MIR4477A	LOC105376064
20q13.33	0.0091401	0.0091262	chr20:64271441-64444167	LINC00266-1
10q23.31	0.00093077	0.009776	chr10:87792899-88939515	PTEN	LIPF	RNLS	STAMBPL1	ANKRD22	LIPJ	CFL1P1	LIPM	LIPK	LIPN	KLLN
7q11.23	0.0013138	0.010948	chr7:76440995-76551510	UPK3B	DTX2	FDPSP2
21q22.3	0.00011298	0.010948	chr21:44098698-44224130	PWP2	C21orf33
21p12	0.00013403	0.013951	chr21:5034640-5555827	PWP2	C21orf33
13q11	4.43e-05	0.016426	chr13:1-18739657	FAM230C
3p21.31	0.015208	0.018004	chr3:48713173-48990962	SLC25A20	PRKAR2A	ARIH2	ARIH2OS	PRKAR2A-AS1
10q11.22	0.012717	0.021781	chr10:46591549-46767779	FAM35BP
2p25.3	0.00566	0.040998	chr2:1366106-1639990	TPO
16p12.3	0.00020947	0.051917	chr16:17463489-18403628	LOC100288162	MIR3180-3	MIR3180-1	MIR3180-2	NPIPA7	MIR6770-1	MIR6511A3	MIR6770-2	MIR6511A1	MIR6511A2
3p26.3	0.035699	0.055409	chr3:1-198180	LOC102723448
13q21.1	0.015208	0.070211	chr13:55173709-57637551	PRR20A	PRR20B	PRR20C	PRR20D	MIR5007
6p21.33	0.00032951	0.073696	chr6:31352363-31474829	HLA-B	HCP5	HCG26	MICA	MIR6891
15q13.2	3.48e-07	0.079273	chr15:30093059-30197599	ULK4P3	ULK4P1	GOLGA8T
6p22.1	0.0035149	0.10384	chr6:29082203-29312204	OR2J2	OR2B3	OR2J3	OR14J1	LOC101929006
19p13.2	0.033642	0.10384	chr19:8979229-9143512	OR7G1	OR1M1	OR7G2	OR7G3
12q24.33	0.12266	0.12507	chr12:133157777-133275309	ZNF268	ANHX
9p11.1	0.067319	0.15118	chr9:42585949-60922715	SPATA31A7	SPATA31A5	XLOC_007697
11q14.3	0.0082799	0.17148	chr11:89998154-90135549	TRIM49C	UBTFL1
2p11.2	0.06945	0.17885	chr2:88807953-91779298	LOC654342	MIR4436A	LOC101927050
4p16.3	0.054276	0.18833	chr4:1-126488	ZNF595
11q14.3	0.00017624	0.18833	chr11:89714398-89845819	TRIM49
6q13	0.20384	0.19968	chr6:73196975-73698806	EEF1A1	MTO1	SLC17A5	DDX43	KHDC1	MB21D1	KHDC3L	DPPA5	OOEP	KHDC1L	LOC101928489	SNORD141A
18q21.32	0.19982	0.19968	chr18:53529688-76535390	BCL2	CDH7	CYB5A	FECH	KDSR	GRP	LMAN1	MC4R	NARS	SERPINB2	ATP8B1	SERPINB5	SERPINB8	SERPINB10	SERPINB13	PMAIP1	RAB27B	SERPINB3	SERPINB4	TCF4	SERPINB7	TNFRSF11A	MBD2	SOCS6	TXNL1	ONECUT2	VPS4B	ZNF516	TSHZ1	CD226	MALT1	POLI	PHLPP1	NEDD4L	WDR7	PIGN	RTTN	CDH20	CDH19	TIMM21	RAX	ST8SIA3	TMX3	ZCCHC2	ZNF532	ZNF407
4q35.2	0.092133	0.24543	chr4:190021564-190178835	FRG2	DUX4	DBET
[truncated: 63 more columns]
