# Supplementary material for: Counteracting lineage-specific transcription factor network finely tunes lung adeno-to-squamous transdifferentiation through remodeling tumor immune microenvironment
Source: Natl Sci Rev. 2023 Feb 14;10(4):nwad028. doi: 10.1093/nsr/nwad028 (PMC10084920; doi:10.1093/nsr/nwad028)
Supplement: nwad028_Supplemental_Files [file nwad028_supplemental_files.zip › Table S5.xlsx]

## Sheet: RNA expression matrix
Table S5. Normalized expression matrix of 93 LUAS samples and 4 normal controls.
GeneSymbol	1003LC	1031LC	1070LC	1119LC	1135LC	119LC	1215LC	1311LC	1354LC	1388LC	1496LC	1547LC	157LC	172LC	1772LC	1825LC	1918LC	2009LC	200LC	215LC	2244LC	2465LC	26LC	279LC	2822LC	319LC	340LC	3LC	4212LC	450LC	46LC	4752LC	513LC	5155LC	518LC	54LC	555LC	5632LC	563LC	570LC	594LC	614LC	659LC	773LC	855LC	857LC	93LC	996LC	P09048T
A1BG	0.303032	1.22253	0.84126	0.169114	0.401733	0.521495	0.4136	1.01859	0.932544	0.169114	0.510168	0.441871	0.950245	0.831818	0.429073	0.672786	0.297972	0.450395	0.661582	1.25466	0.300897	0.365947	0.300212	0.169114	0.582834	0.422921	0.40526	0.295909	0.677491	0.169114	0.646051	0.169114	0.41456	0.844595	0.538593	0.514591	0.644096	0.842851	0.621112	0.169114	0.540076	0.169114	0.169114	0.781659	0.766125	0.482648	0.533598	0.752209	0.300315
NAT2	0.00770947	0.00770947	0.465176	0.00770947	0.00770947	0.497736	0.174108	0.254249	0.0952777	0.418703	0.0895802	0.431405	0.181999	0.175289	0.724714	0.00770947	0.177781	0.418466	0.342886	0.00770947	0.181526	0.00770947	0.334003	0.00770947	0.478812	0.180452	0.168431	0.00770947	0.156862	1.27046	0.147007	0.00770947	1.48211	0.591553	0.096817	0.00770947	0.257103	0.0742537	0.244728	0.00770947	0.00770947	0.0971251	0.00770947	0.27287	0.341937	0.0826353	0.00770947	0.53564	0.00770947
ADA	2.67849	3.64913	2.57208	3.42825	4.37134	3.24784	4.13482	3.6984	3.48399	4.50092	4.1365	3.26234	3.23312	2.63774	3.99471	4.91405	4.04312	3.87468	3.69361	4.03224	4.12264	4.56102	2.38547	5.22513	4.19102	6.49018	2.30946	5.10231	5.08146	4.05685	2.81844	4.14707	3.72645	2.08977	4.08705	5.07817	4.3623	3.08872	3.09718	3.73373	3.95395	4.93397	3.36158	3.60961	4.52753	2.40248	2.08377	3.19283	3.17433
CDH2	1.12903	4.31734	3.16803	1.13009	1.96993	3.14997	5.3858	4.2283	5.44279	1.74257	2.93921	2.5995	3.03749	1.7311	3.00393	3.31023	1.40042	3.52111	2.46647	2.00631	2.29069	1.35112	0.904968	0.0200993	1.79401	2.04612	0.624668	5.14106	3.04396	1.31293	1.50986	1.39372	1.95514	3.4363	3.16429	0.353922	7.06675	1.63005	2.29224	1.53134	2.41392	1.76754	1.09438	1.82411	0.743623	2.58995	1.27967	2.36933	3.15501
AKT3	1.13283	0.868589	0.722784	0.722784	1.30661	1.57672	1.63224	0.722784	1.64843	1.13972	1.59734	1.2797	1.12774	1.44275	2.19647	2.45127	1.23544	2.00544	0.869442	0.890349	1.76084	0.722784	0.722784	0.722784	1.17225	1.3557	0.854859	2.05922	2.07992	0.875754	1.04829	2.24117	1.11138	1.23855	0.722784	0.980092	1.55835	0.829005	0.856383	1.81437	1.84849	1.35757	0.722784	1.60607	1.37138	1.61661	1.11876	1.12463	1.56618
ZBTB11-AS1	1.3786	1.45042	1.84329	0.337976	1.69527	1.83787	1.36178	2.1605	1.71295	0.869953	1.02427	1.30872	1.13397	1.94337	1.72678	1.60866	1.27341	1.36187	1.52221	1.8065	1.59382	1.11927	1.46323	0.097201	1.5848	1.80864	1.63188	2.39236	1.33263	1.68667	1.61919	2.19501	1.723	1.54883	0.792574	1.92411	1.35199	2.01236	2.13426	2.1078	2.00246	1.83717	0.097201	1.72932	1.48653	1.68761	1.19781	1.75775	1.36119
MED6	3.85922	4.49704	4.56515	0.60423	2.90919	4.07023	4.63464	4.50964	4.41769	4.58675	3.19553	4.74352	4.80368	4.38361	4.29744	4.4515	4.2118	4.06348	4.33222	3.86335	3.98292	4.65878	4.25289	2.74884	4.34314	4.39172	4.02415	4.45345	4.35053	4.27485	4.08342	4.33136	4.36303	4.88259	4.26038	4.54062	4.34629	4.92144	3.83012	3.78074	4.11011	4.24638	0.294334	4.19324	4.52024	4.07169	4.25071	4.85308	3.14112
NR2E3	0.337756	0.338179	0.5823	0.136587	0.136587	0.279264	1.33714	0.417511	0.581326	0.521915	0.317851	0.136587	0.511134	0.235012	0.240677	0.438412	0.330379	0.916929	0.600869	0.256203	0.136587	1.11409	0.665357	0.136587	0.273023	1.2221	0.230869	1.81907	0.664118	0.618644	1.00767	1.47627	0.234693	0.584563	0.136587	0.404515	0.73305	0.212413	0.487125	0.915809	1.00159	0.589728	2.35038	0.244003	1.19068	0.522889	0.658112	0.665276	0.333798
NAALAD2	1.62224	1.5979	1.35917	-0.0952517	-0.0952517	1.52408	0.412443	1.32269	2.71036	0.833916	0.449817	1.50462	1.80342	0.0714666	1.67603	2.37652	0.539885	1.68023	1.84845	1.15648	1.46874	1.3507	1.13876	-0.0952517	1.46079	0.548331	0.663517	2.63526	0.708031	1.03888	1.28643	1.88508	1.07248	1.30143	1.34178	1.21477	1.23588	1.1986	1.56316	1.37205	1.60386	1.14054	-0.0952517	1.75832	1.57355	1.52712	0.929499	2.02289	0.941815
DUXB	0.698901	0.267299	0.375998	0.141429	0.141429	0.471919	0.141429	0.261669	0.482304	0.269268	0.141429	0.822967	0.958662	0.141429	0.267308	1.15377	0.141429	0.141429	0.141429	0.141429	0.141429	0.326034	0.264382	0.141429	0.306425	0.141429	0.255447	0.477629	0.346961	0.724397	0.949362	1.23861	0.260071	0.141429	0.264219	0.141429	0.141429	0.233127	0.256762	0.260134	0.68982	0.141429	0.141429	0.392783	0.701351	0.435485	0.376125	0.48833	0.264479
SNORD116-1	0.168367	0.168367	0.889161	0.168367	0.168367	0.168367	0.168367	0.168367	0.36473	0.168367	0.168367	0.168367	0.90545	0.168367	0.373209	0.168367	0.168367	0.318301	0.168367	0.168367	0.168367	0.168367	0.368447	0.168367	0.168367	0.168367	0.168367	0.168367	0.168367	0.38326	0.168367	0.168367	0.168367	0.168367	0.168367	0.35447	0.168367	0.168367	0.168367	0.714535	0.369033	0.168367	0.168367	0.379754	0.168367	0.495593	0.168367	0.368412	0.168367
SNORD116-2	0.367013	0.36745	0.359572	0.165337	0.165337	0.165337	0.165337	0.165337	0.165337	0.165337	0.165337	0.165337	0.165337	0.705659	0.367465	0.165337	0.165337	0.313284	0.165337	0.165337	0.165337	0.165337	0.165337	0.165337	0.165337	0.165337	0.165337	0.165337	0.165337	0.165337	0.165337	0.165337	0.165337	0.360672	0.165337	0.348974	0.165337	0.165337	0.165337	0.165337	0.363344	0.165337	0.165337	0.373923	0.368005	0.165337	0.165337	0.362732	0.165337
SNORD116-14	0.140526	0.560226	0.140526	0.140526	0.140526	0.437569	0.140526	0.542005	0.140526	0.140526	0.140526	0.368255	0.140526	0.140526	0.140526	0.363908	0.140526	0.140526	0.140526	0.140526	0.140526	0.303354	0.352196	0.140526	0.140526	0.140526	0.140526	0.140526	0.140526	0.367867	0.140526	0.140526	0.140526	0.349951	0.140526	0.140526	0.140526	0.140526	0.140526	0.140526	0.140526	0.140526	0.140526	0.140526	0.140526	0.140526	0.140526	0.737733	0.140526
SNORD116-24	0.338387	0.066953	0.561155	0.066953	0.066953	0.066953	0.439815	0.327149	0.328049	0.209586	0.066953	0.066953	0.456999	0.442391	0.066953	0.347092	0.066953	0.26772	0.066953	0.228348	0.066953	0.066953	0.204135	0.066953	0.251044	0.203973	0.194165	0.066953	0.066953	0.351898	0.281119	0.066953	0.44124	0.330106	0.066953	0.194552	0.066953	0.066953	0.431362	0.066953	0.204537	0.066953	0.066953	0.347395	0.066953	0.182149	0.201991	0.453999	0.454351
TLX1NB	-0.00348862	-0.00348862	-0.00348862	-0.00348862	-0.00348862	-0.00348862	0.0764445	-0.00348862	-0.00348862	-0.00348862	0.0728279	-0.00348862	0.302914	-0.00348862	-0.00348862	-0.00348862	0.360831	-0.00348862	-0.00348862	-0.00348862	0.971319	0.0604918	-0.00348862	-0.00348862	-0.00348862	-0.00348862	-0.00348862	0.35559	-0.00348862	-0.00348862	-0.00348862	-0.00348862	-0.00348862	-0.00348862	-0.00348862	-0.00348862	-0.00348862	-0.00348862	-0.00348862	0.223551	0.158176	-0.00348862	-0.00348862	-0.00348862	-0.00348862	-0.00348862	0.155273	0.0796692	0.0797494
NAALADL1	2.49746	2.92433	1.11372	2.7907	2.71025	2.87102	1.56168	2.26449	2.72696	2.0644	2.69244	1.7617	2.5418	1.98419	2.74141	2.80547	2.40386	3.04436	2.28961	1.77011	1.86847	1.52164	2.76302	2.39579	3.4434	2.94881	2.30263	3.13859	3.33874	2.01199	1.60723	2.92892	2.2135	1.67413	2.1412	1.10644	3.35933	1.66433	2.67066	1.35169	1.60445	2.44299	3.18979	2.40816	2.60789	2.24877	2.83985	2.97184	1.93342
CDKN2B-AS1	2.812	1.2157	2.38261	0.155311	0.254101	0.90785	0.619753	1.23681	1.50132	0.737482	0.348205	3.68445	1.14257	1.9468	2.15245	2.00769	1.35073	1.8596	0.811783	0.803172	0.552865	0.317755	1.19688	0.155311	0.974907	0.939738	1.40045	2.49663	1.23654	1.255	0.746569	1.42309	1.53261	4.45191	2.05397	0.440429	3.95497	1.70031	2.37807	2.5455	2.87515	0.263734	0.155311	1.52178	0.957538	0.894975	0.545282	1.61379	1.47041
SIGLEC14	0.0606593	0.0606593	1.40366	0.0606593	0.0606593	2.42647	0.0606593	0.0606593	2.45679	0.159311	1.22652	1.48594	0.410198	0.0606593	0.0606593	0.160791	0.0606593	3.05425	2.63854	3.22348	1.46099	0.203117	0.0606593	0.0606593	0.464375	2.03068	0.0606593	0.788911	0.142143	0.0606593	0.959723	0.0606593	1.42345	2.02017	1.63004	1.02117	0.0606593	0.0606593	1.28461	0.999904	1.17087	2.30688	0.0606593	1.90422	2.85377	2.45442	1.82892	1.56364	1.07517
LOC100049716	3.48606	3.86019	3.4704	5.14945	3.75879	3.32461	3.19644	3.84582	3.58791	3.98251	3.11917	5.79477	6.87374	3.72919	3.99573	4.21874	4.11097	3.98259	5.2055	4.72706	1.43347	5.35467	3.37326	2.10342	3.51954	2.82466	3.04101	3.06393	4.05971	3.06941	3.211	4.4666	4.1211	3.81709	3.95838	2.24761	3.1813	4.44117	4.17525	2.46733	3.07777	3.32301	2.35233	4.00662	3.72456	2.7268	3.58334	3.82491	5.23585
ACOT8	4.14861	4.42237	4.52554	5.14015	5.26471	3.70674	4.38386	4.40328	4.63842	4.9185	3.87684	4.74654	4.96899	5.29404	4.08597	4.33486	5.59923	4.59692	4.66413	4.21641	3.27599	4.15362	4.34588	4.92362	4.34799	5.01046	5.29674	4.37973	3.9786	3.68748	3.87043	4.84554	4.4392	4.07868	3.98964	4.02815	4.14318	3.93012	4.32106	4.82245	4.41187	5.00662	5.06024	4.18334	3.87142	4.42245	3.75555	4.63479	4.13164
ABI1	6.38579	5.86048	6.87462	3.05507	4.06537	5.87637	6.77961	5.88912	6.51636	6.01662	6.28949	5.93095	5.28597	4.95121	6.25984	7.15226	5.99165	6.15486	5.99782	5.86142	6.6045	7.72377	5.50307	2.57149	5.99795	5.29245	5.39776	7.63378	6.23083	6.2165	5.33413	6.39626	5.71332	5.67626	6.56544	7.12918	6.28621	5.61341	5.99972	6.50041	6.45802	6.10207	0.534485	6.28985	6.3998	5.51504	6.04165	6.62062	5.55692
GNPDA1	6.05477	5.24726	5.1057	3.75428	6.49093	5.26561	5.50836	5.90308	5.79524	4.95836	4.89999	5.42901	5.29289	5.78001	5.36127	5.62691	5.60785	5.90021	5.33858	5.79491	5.65448	5.96123	6.15654	2.61819	5.84162	5.86621	6.29319	5.27769	6.398	4.77876	5.24666	5.48701	5.43813	6.11708	5.99288	5.81344	4.96599	6.13098	6.30373	5.83374	5.52473	5.76589	2.75049	5.79875	6.08002	6.15461	5.57888	4.73705	5.12064
KCNE3	2.5422	2.66837	2.6359	3.2759	3.12901	3.62577	6.34001	3.99966	2.99755	2.1369	1.64605	2.78066	3.10779	3.65576	2.986	3.02527	2.09814	3.71394	3.63093	2.95986	2.30509	3.78488	3.0218	3.23016	3.13212	3.16755	2.42559	2.6476	3.85159	4.76737	3.29311	2.96792	2.21458	3.33046	2.70352	4.15463	3.00871	2.30423	2.74791	1.17583	4.99079	2.40438	4.39737	4.58607	3.28328	3.33904	3.00142	3.03443	2.44197
ZBTB33	5.99251	5.02851	5.71624	4.96073	1.5158	4.91838	4.61684	4.88673	5.65375	4.63872	4.49161	5.59124	4.84463	3.26886	4.64422	5.86929	4.68995	5.14015	4.90232	3.93999	5.92433	6.37112	5.25667	3.67782	4.78396	3.54803	3.57589	5.54984	4.24804	4.82522	5.34412	5.49814	4.63663	5.19657	5.25013	6.48037	5.03248	4.92249	4.59459	5.49123	6.20957	4.93224	3.06974	5.22524	5.24022	5.14767	6.01721	5.11034	4.24501
SNHG8	4.10876	4.07739	4.28821	4.85939	3.16771	3.45056	5.59229	4.0332	3.92618	4.07401	4.5024	3.87292	5.02422	3.75662	4.33608	4.34106	5.5606	4.48291	3.54059	4.39777	4.32265	4.85474	4.57727	4.74286	4.8521	3.97166	4.10743	4.63837	4.18902	4.2317	4.31063	4.76049	3.96984	4.12108	4.50533	4.0895	4.0305	4.9123	4.80059	4.92928	3.61662	4.47016	6.70328	4.4455	4.81522	3.87914	5.62694	4.13577	4.3609
GTF2IP4	5.19812	5.14689	5.04341	1.27369	3.1293	4.78443	5.77898	4.81946	5.48543	5.12467	4.38538	5.53587	5.2203	5.02487	4.74408	4.76226	4.05228	5.09556	4.94708	4.96611	5.43286	5.80128	4.10287	3.162	4.78148	4.53247	4.7563	4.92177	4.13143	4.65151	4.57479	5.71986	4.83681	5.85398	4.33901	5.82519	4.87664	5.24616	4.42219	6.09138	5.94866	4.7408	3.14384	5.15671	5.46702	4.89653	4.7209	5.38347	4.72851
CDH3	4.55965	8.13002	8.03404	4.48659	9.20539	8.017	7.15929	7.19235	6.95616	8.76867	10.1981	6.16922	7.33243	8.83461	4.32827	5.54702	7.98163	7.36607	6.98569	5.60701	6.55927	7.72546	4.43874	7.72701	6.40425	8.6264	8.0381	6.84482	1.0981	4.82675	7.68919	6.7493	8.15065	7.07529	7.84033	5.79693	7.61948	8.29182	8.92278	4.90748	5.95409	5.26417	-0.181606	5.85914	8.18277	6.21244	7.21521	6.34351	6.28186
TANK	6.3103	5.65596	5.63563	3.05954	2.63717	5.53692	4.95225	5.6657	6.03487	4.9726	5.47574	5.40439	4.78943	5.36873	5.67762	6.43819	5.27001	5.50112	5.39203	5.68497	5.58691	6.38517	6.12947	3.32343	5.50777	5.2941	4.8339	6.04968	5.53437	6.0397	4.708	6.0999	5.63539	5.95671	5.75308	5.57321	5.69939	5.6211	5.95183	5.86168	5.52259	5.61595	1.79271	5.67533	5.78743	5.78345	5.06774	5.90224	4.64441
HAVCR1P1	0.944054	1.83149	0.607253	0.218155	0.218155	1.93019	0.218155	2.22318	1.51283	1.97236	1.19117	1.49255	1.58736	1.04777	1.01725	0.633114	1.1225	1.04713	1.74959	1.18738	1.00535	0.52789	1.57969	0.218155	0.941617	0.930538	0.412707	0.91153	0.709304	0.730257	3.13753	2.22519	1.22982	0.924892	0.779231	0.318616	1.52084	0.586376	1.31849	1.44759	1.42927	0.613902	0.218155	0.964732	0.792882	1.91853	1.12357	2.59834	0.523163
POM121C	6.21174	5.91271	6.56647	6.60298	7.01505	6.13007	7.01824	6.73307	6.65532	6.89841	6.86836	6.46011	6.65003	6.92858	6.35111	6.49263	6.3783	6.7513	6.03093	6.28544	6.50363	5.75383	5.75945	7.47249	6.03179	6.40868	6.78863	6.62289	5.56242	6.10409	6.38658	6.50717	6.30974	7.20186	6.13767	7.11966	6.16177	7.16646	6.07682	7.81144	6.99713	6.28788	7.68491	6.60083	6.3376	6.83617	6.87208	6.56834	6.36443
ZSCAN30	5.37338	4.92699	5.78181	0.778726	2.40758	4.87557	4.934	5.25606	5.7206	4.41171	3.81167	5.30302	5.14474	5.20131	5.49962	5.72211	3.36084	5.23361	5.40332	4.18023	4.29967	4.16066	4.67249	0.617007	4.82892	3.90968	4.32096	4.97703	4.60349	4.34558	5.49388	5.10088	3.83747	5.12307	4.73042	5.12232	5.25931	4.71254	4.98599	4.46283	4.70047	4.46379	4.16536	5.28175	4.69416	5.24957	4.45509	5.33771	4.74478
SRA1	5.36214	5.18497	4.85774	4.85034	5.69559	5.05494	5.3629	5.46906	4.79033	5.20475	5.14878	5.2263	5.47954	5.17469	5.11175	4.89357	5.09441	5.19958	4.7038	5.08919	4.92366	4.53145	5.43612	5.46034	5.33155	5.72832	5.58826	5.15449	5.40788	4.77405	5.49954	5.21503	4.45034	5.17023	5.49922	4.11625	4.87546	4.80228	5.65737	5.93221	4.76709	5.27256	5.81947	5.01487	5.45755	5.23561	5.37054	4.94191	4.92606
SNORD121A	0.0546123	0.0546123	0.524287	0.0546123	0.0546123	0.405047	0.0546123	0.0546123	0.182564	0.0546123	0.0546123	0.0546123	0.0546123	0.299474	0.0546123	0.0546123	0.0546123	0.0546123	0.0546123	0.0546123	0.308587	0.154902	0.0546123	0.0546123	0.0546123	0.0546123	0.289453	0.0546123	0.0546123	0.325415	0.0546123	0.0546123	0.0546123	0.0546123	0.184813	0.398181	0.304838	0.244526	0.176906	0.0546123	0.308024	0.0546123	0.0546123	0.321136	0.0546123	0.366415	0.0546123	0.307263	0.0546123
UCKL1-AS1	3.24758	3.49418	3.27907	3.98997	2.59875	2.88831	2.37613	2.86255	2.94384	1.8559	2.58119	3.261	4.54233	3.24512	3.11842	3.23812	1.52763	2.48159	2.79384	2.52012	1.78585	1.67709	1.24113	1.17423	2.73603	4.10226	2.59216	2.07064	1.24003	2.64949	2.4208	3.92233	1.92114	4.16987	2.1336	2.39838	1.77453	2.49658	2.20705	1.9973	2.94929	2.29959	2.37458	2.88701	2.46934	2.94213	3.55929	2.78345	1.17346
SNORD127	0.223331	0.00506319	0.215515	0.00506319	0.00506319	0.232217	0.00506319	0.00506319	0.310891	0.00506319	0.00506319	0.00506319	0.116262	0.00506319	0.00506319	0.121479	0.00506319	0.0877273	0.00506319	0.00506319	0.00506319	0.170688	0.00506319	0.00506319	0.0807131	0.00506319	0.00506319	0.00506319	0.00506319	0.337994	0.0933826	0.00506319	0.00506319	0.00506319	0.00506319	0.00506319	0.313394	0.00506319	0.00506319	0.00506319	0.115698	0.00506319	0.00506319	0.00506319	0.00506319	0.00506319	0.00506319	0.495707	0.00506319
SNORD11B	0.0588711	0.0588711	0.367188	0.0588711	0.0588711	0.174884	0.0588711	0.216915	0.0588711	0.226902	0.0588711	0.0588711	0.221781	0.215322	0.224326	0.0588711	0.366912	0.0588711	0.381128	0.0588711	0.517159	0.0588711	0.0588711	0.0588711	0.0588711	0.0588711	0.0588711	0.0588711	0.0588711	0.0588711	0.0588711	0.0588711	0.0588711	0.0588711	0.0588711	0.209191	0.218854	0.0588711	0.0588711	0.631063	0.0588711	0.0588711	0.0588711	0.0588711	0.0588711	0.0588711	0.217954	0.220452	0.0588711
SNORD12B	0.558963	0.4734	1.14466	0.180977	0.521866	0.389703	0.456482	0.280103	0.839749	0.385005	0.273984	1.61714	1.55506	0.458385	0.55974	0.654116	0.180977	0.588995	0.383099	0.946678	0.282869	0.825145	0.377441	0.180977	0.380756	0.377216	0.363561	0.45814	0.350418	1.42659	0.734906	0.180977	0.278785	0.281264	0.780129	0.744608	0.775637	0.526546	0.180977	0.278837	0.63307	0.377846	0.180977	1.01629	0.794382	0.496406	0.180977	0.916486	0.282419
TMEM170B	3.29831	2.3888	2.50317	2.62436	0.441666	3.49457	2.92388	2.40789	3.69711	1.2199	0.985772	3.67412	2.40798	0.827336	3.05595	3.94093	0.837425	3.04918	3.00144	2.82998	3.60518	2.65211	3.00054	0.0790967	2.75739	1.45927	2.08956	5.36558	3.16468	2.12205	3.09993	3.4159	2.37346	2.87136	2.41516	3.07852	2.47623	1.7212	2.96513	1.59293	3.33377	2.17932	4.51318	2.64278	3.13063	3.0873	2.6344	2.45296	2.111
SNORA38B	0.0609749	0.519159	0.253393	0.0609749	0.0609749	0.202513	0.63783	0.159609	0.340596	0.0609749	0.240793	0.539912	0.0609749	0.250404	0.519189	0.167415	0.0609749	0.136556	0.262093	0.579385	0.162361	0.138561	0.161834	0.0609749	0.130142	0.161715	0.0609749	0.158524	0.0609749	0.619218	0.877193	1.13622	0.249807	0.160764	0.0609749	0.243188	0.4264	0.0609749	0.155583	0.0609749	0.586871	0.0609749	0.0609749	0.448869	0.16451	0.0609749	0.0609749	0.25643	0.0609749
SNORA70B	0.027247	0.027247	0.162121	0.027247	0.027247	0.027247	0.282913	0.027247	0.027247	0.027247	0.027247	0.027247	0.027247	0.284728	0.027247	0.027247	0.027247	0.027247	0.300616	0.027247	0.027247	0.233081	0.027247	0.027247	0.027247	0.027247	0.027247	0.15984	0.144981	0.174489	0.027247	0.027247	0.027247	0.027247	0.027247	0.027247	0.027247	0.027247	0.027247	0.027247	0.027247	0.027247	0.027247	0.027247	0.027247	0.027247	0.027247	0.027247	0.027247
SNORA11B	0.722414	0.313042	0.313042	0.313042	0.313042	0.313042	0.313042	0.515373	0.313042	0.313042	0.313042	0.535634	0.313042	0.313042	0.313042	0.313042	0.313042	0.615835	0.313042	0.313042	0.313042	0.313042	0.714053	0.313042	0.313042	0.313042	0.313042	0.313042	0.313042	0.313042	0.47869	0.313042	0.313042	0.517743	0.313042	0.313042	0.313042	0.467344	0.507115	0.313042	0.715191	0.313042	0.313042	0.531629	0.313042	0.313042	0.70797	0.519901	0.313042
HOTAIR	-0.00303606	0.317413	-0.00303606	-0.00303606	-0.00303606	0.173566	0.599324	0.0808344	0.305235	-0.00303606	2.45646	2.21265	1.04478	-0.00303606	1.05637	-0.00303606	0.160435	-0.00303606	-0.00303606	0.51051	0.916988	1.32257	0.163191	-0.00303606	-0.00303606	0.821849	-0.00303606	3.49682	-0.00303606	-0.00303606	5.29471	-0.00303606	-0.00303606	-0.00303606	-0.00303606	-0.00303606	0.0818635	-0.00303606	-0.00303606	1.49827	0.444144	2.37061	-0.00303606	0.326798	2.0148	-0.00303606	-0.00303606	0.0827114	-0.00303606
ZGLP1	0.667228	1.44454	1.1231	0.0314123	1.3407	1.79848	1.3115	1.73016	0.929151	2.13763	1.72164	0.881982	1.84766	1.71976	0.384918	1.03274	1.40702	1.78035	1.1128	1.06086	1.84468	0.940976	1.75321	0.126293	1.77115	1.4584	1.45868	1.01755	1.54226	1.09698	2.562	1.18745	1.71643	1.21507	1.08893	1.07942	0.882567	1.51709	1.08591	1.35358	0.995248	0.890718	0.0314123	0.926603	0.851211	1.92265	1.07782	1.22383	0.12609
FAM86JP	1.25604	1.42543	3.34816	1.98846	3.93024	1.04106	1.7707	0.821224	2.53936	2.09332	1.1315	2.2274	2.36874	2.52325	1.61025	1.4517	2.79015	1.77916	2.57897	2.42086	3.10143	2.67704	1.23949	0.166388	1.20776	2.12215	2.06501	1.12439	0.856872	0.744367	1.77491	2.06896	1.88588	2.36697	1.44286	3.04918	1.35736	3.36119	1.62726	3.2553	2.61535	2.40097	0.285003	1.70802	1.11923	1.61324	1.2704	1.55357	1.58919
FMR1-AS1	0.0741721	0.0741721	0.303723	0.0741721	0.184037	0.0741721	0.0741721	0.0741721	0.0741721	0.0741721	0.0741721	0.203623	0.0741721	0.0741721	0.421318	0.201153	0.0741721	0.332335	0.0741721	0.794665	0.0741721	0.338874	0.307385	0.0741721	0.0741721	0.194353	0.185751	0.190546	0.0741721	0.0741721	0.170507	1.71461	0.299445	0.193219	0.0741721	0.575702	0.0741721	0.249445	0.0741721	0.402623	0.414645	0.0741721	0.0741721	0.0741721	0.313383	0.0741721	0.192614	0.0741721	0.307564
MIR298	0.0538058	0.192424	0.0538058	0.0538058	0.0538058	0.151009	0.0538058	0.0538058	0.54052	0.0538058	0.0538058	0.0538058	0.190302	0.0538058	0.444469	0.0538058	0.0538058	0.0538058	0.0538058	0.213112	0.0538058	0.0538058	0.0538058	0.0538058	0.0538058	0.0538058	0.0538058	0.534015	0.0538058	0.0538058	0.0538058	0.332918	0.184465	0.0538058	0.0538058	0.0538058	0.0538058	0.0538058	0.18082	0.423431	0.55031	0.0538058	0.0538058	0.0538058	0.0538058	0.0538058	0.0538058	0.0538058	0.0538058
MIR936	0.0164489	0.0164489	0.0164489	0.0164489	0.0164489	0.0164489	0.0164489	0.0164489	0.0164489	0.0164489	0.478764	0.0164489	0.363577	0.0164489	0.0164489	0.0164489	0.191121	0.0164489	0.0164489	0.0164489	0.362635	0.283265	0.0164489	0.0164489	0.0164489	0.193949	0.0164489	0.0164489	0.0164489	0.0164489	0.293885	0.0164489	0.187927	0.192273	0.193922	0.181744	0.0164489	0.148984	0.0164489	0.0164489	0.0164489	0.0164489	0.0164489	0.379741	0.0164489	0.0164489	0.0164489	0.360831	0.0164489
MIR941-1	0.0893046	0.0893046	0.40076	0.246772	0.0893046	0.206499	0.0893046	0.0893046	0.400024	0.0893046	0.239102	0.0893046	0.253873	0.536098	0.413029	0.261592	0.400482	0.0893046	0.0893046	0.0893046	0.253412	0.0893046	0.0893046	0.0893046	0.0893046	0.252367	0.0893046	0.0893046	0.362206	0.264646	0.220012	0.263265	0.0893046	0.250827	0.252343	0.241155	0.0893046	0.0893046	0.0893046	0.0893046	0.551261	0.0893046	0.0893046	0.261785	0.0893046	0.0893046	0.0893046	0.252531	0.0893046
MIR942	0.0256967	0.150879	0.0256967	0.0256967	0.0256967	0.113478	0.0256967	0.0256967	0.0256967	0.0256967	0.0256967	0.0256967	0.476175	0.0256967	0.0256967	0.38871	0.0256967	0.204657	0.151612	0.0256967	0.0256967	0.0256967	0.147978	0.0256967	0.0256967	0.0256967	0.0256967	0.0256967	0.0256967	0.0256967	0.0256967	0.499666	0.0256967	0.0256967	0.262402	0.139436	0.146748	0.0256967	0.0256967	0.254753	0.0256967	0.0256967	0.0256967	0.0256967	0.0256967	0.0256967	0.0256967	0.661566	0.0256967
MIR708	0.0265984	0.144708	0.0265984	0.0265984	0.0265984	0.188504	0.241759	0.345384	0.246185	0.0265984	0.326744	0.0265984	0.0265984	0.0265984	0.0265984	0.565133	0.139999	0.0265984	0.0265984	0.288312	0.0265984	0.28041	0.0265984	0.0265984	0.105719	0.0265984	0.0265984	0.34207	0.308475	0.0265984	0.0265984	1.05613	0.0265984	0.0265984	0.141818	0.0265984	0.0265984	0.0265984	0.0265984	1.10769	0.250852	0.142216	0.0265984	0.148491	0.0265984	0.0265984	0.0265984	0.0265984	0.142062
MIR887	0.144958	0.00970228	0.377635	0.00970228	0.00970228	0.00970228	0.00970228	0.139189	0.00970228	0.00970228	0.00970228	0.152155	0.268342	0.137884	0.00970228	0.00970228	0.00970228	0.00970228	0.00970228	0.00970228	0.00970228	0.00970228	0.14211	0.00970228	0.00970228	0.00970228	0.00970228	0.00970228	0.00970228	0.00970228	0.00970228	0.00970228	0.00970228	0.00970228	0.00970228	0.00970228	0.00970228	0.00970228	0.133904	0.00970228	0.00970228	0.384091	0.00970228	0.00970228	0.00970228	0.00970228	0.00970228	0.00970228	0.00970228
MIR760	0.0121788	0.0121788	0.0121788	0.26262	0.0121788	0.0121788	0.140785	0.0121788	0.0121788	0.0121788	0.0121788	0.0121788	0.0121788	0.0121788	0.149181	0.0121788	0.0121788	0.112458	0.0121788	0.0121788	0.0121788	0.0121788	0.0121788	0.0121788	0.0121788	0.0121788	0.136272	0.0121788	0.0121788	0.0121788	0.0121788	0.154772	0.0121788	0.0121788	0.0121788	0.0121788	0.0121788	0.11198	0.0121788	0.485973	0.0121788	0.0121788	0.0121788	0.0121788	0.0121788	0.0121788	0.0121788	0.0121788	0.0121788
MIR933	0.283092	0.0990055	0.599771	0.0990055	0.0990055	0.0990055	0.0990055	0.0990055	0.0990055	0.286377	0.0990055	0.0990055	0.0990055	0.273464	0.0990055	0.289187	0.0990055	0.0990055	0.0990055	0.0990055	0.0990055	0.0990055	0.279216	0.0990055	0.0990055	0.0990055	0.0990055	0.0990055	0.0990055	0.292558	0.0990055	0.0990055	0.0990055	0.0990055	0.0990055	0.0990055	0.0990055	0.0990055	0.268047	0.0990055	0.0990055	0.0990055	0.0990055	0.0990055	0.283997	0.0990055	0.0990055	0.0990055	0.0990055
EGOT	1.3209	0.620261	0.95157	2.73797	1.12063	1.64509	0.512599	1.57123	0.611881	0.719791	0.919431	0.729857	1.83973	1.45655	0.620275	1.52661	0.514903	1.92079	3.92791	0.757693	0.517254	0.845587	1.9611	0.411334	2.18688	0.958779	1.47558	0.513245	0.501824	3.5281	0.652152	0.81975	1.28074	2.381	0.879512	0.601695	1.77681	1.06378	0.691236	0.411334	0.411334	0.615985	0.411334	0.816573	0.806033	1.13169	1.16618	1.53718	1.0353
GHRLOS	1.76008	1.40758	1.55929	0.272161	1.00276	1.29797	1.03386	2.00027	1.27197	0.808913	1.36624	1.22935	1.18239	2.02128	1.40764	2.20909	0.709105	1.84349	2.15093	1.62978	2.35078	0.622034	1.9913	0.272161	1.64717	1.61593	1.62873	0.912544	1.76988	1.59379	2.06903	1.76116	0.625172	0.463514	1.9221	1.28198	1.94716	1.43734	1.8578	1.31058	1.12084	1.57588	0.272161	1.43384	1.68362	1.7802	1.42373	1.33799	0.716222
SLCO4A1-AS1	2.06949	0.876204	0.854541	0.201753	2.21657	2.72381	0.289367	1.68981	0.600538	0.201753	1.93307	0.775915	2.46276	1.68029	1.04369	0.698694	0.854046	0.335173	1.19729	0.408552	0.609196	0.338629	1.35097	0.201753	2.52217	1.67774	0.512761	0.289925	0.354146	3.17328	1.84393	0.555112	2.27744	2.79816	1.3082	0.201753	0.292	0.76624	1.37776	0.594703	1.71369	4.07136	0.201753	0.298069	0.295336	1.17758	2.80622	1.64586	1.86175
C8orf88	0.431758	1.03122	0.278116	0.0348795	0.0348795	1.11805	0.119004	0.200906	1.19991	0.291124	0.456972	0.450539	0.975853	0.413104	1.73073	0.213632	0.120917	0.387231	0.685566	0.137863	0.35652	0.0348795	0.20454	3.10725	0.452945	0.552354	0.116052	1.54099	0.868964	1.41897	0.0348795	0.815989	0.412001	0.351864	0.827837	0.265554	1.09063	0.0348795	0.267403	1.14959	0.355845	0.282384	0.0348795	0.371525	0.500664	0.480255	0.278245	0.612712	0.122482
LOC100128006	0.140492	0.333299	0.140492	0.140492	0.140492	0.140492	0.140492	0.140492	0.96435	0.140492	0.140492	0.140492	0.508384	0.140492	1.27765	0.140492	0.140492	0.140492	0.140492	0.140492	0.329815	0.140492	0.140492	0.140492	0.140492	0.140492	0.140492	0.493901	0.302236	0.140492	0.140492	0.140492	0.140492	0.140492	0.140492	0.140492	0.140492	0.140492	1.31876	0.140492	0.140492	0.50629	0.140492	0.140492	0.140492	0.140492	0.140492	0.140492	0.140492
WWTR1-AS1	0.535801	0.466759	0.380851	0.0517045	1.62495	0.17992	0.222093	0.865941	0.519141	0.795057	0.492274	0.81562	0.658982	1.00476	0.315304	0.148125	0.584451	0.307377	0.468929	1.65495	0.143547	0.724136	0.772139	0.0517045	0.340037	0.97968	0.832683	1.29336	0.0517045	0.0517045	0.917448	0.92196	0.576076	0.58746	0.309204	0.497596	0.522692	0.909649	0.68066	1.04798	0.93324	0.932703	0.0517045	0.618329	0.233346	0.458962	0.920714	0.385768	0.527209
PLCE1-AS1	0.718368	0.463758	0.452821	0.174659	0.174659	0.474898	0.314784	0.174659	1.02373	0.174659	0.174659	0.174659	0.174659	0.174659	0.174659	0.174659	0.174659	0.487493	0.174659	0.653929	0.174659	0.174659	0.174659	0.174659	0.174659	0.174659	0.174659	0.448252	0.418389	0.477512	0.402285	0.174659	0.174659	0.45435	0.174659	0.985407	0.702923	0.174659	0.311426	0.174659	0.320889	0.174659	0.174659	0.472726	0.174659	0.413117	0.318183	0.58603	0.174659
LOC100128059	0.329685	0.245664	0.470765	0.0597801	0.226127	0.475238	0.149877	0.318816	0.396755	0.762204	0.445773	0.84362	0.0597801	0.533682	0.485688	0.890037	0.151926	1.09037	0.487887	0.963204	0.549578	0.131896	0.241486	0.0597801	1.82248	1.10786	0.379602	0.150451	0.71269	0.504277	0.206138	0.776401	0.150241	0.39927	0.909036	0.146979	0.734502	0.379391	0.308812	0.0597801	0.0597801	0.741325	2.89027	0.641184	0.486705	0.593536	0.152063	0.241455	0.0597801
FAM229A	2.32895	2.01717	3.1015	4.06716	1.97115	1.79049	3.25393	2.09521	2.7238	3.33641	2.24717	2.47515	1.82922	2.70681	2.89886	3.11728	3.11247	3.17107	2.17739	1.75193	2.7215	1.50705	2.04442	3.96603	3.29656	3.89027	3.2799	1.62898	2.96236	2.34328	2.47603	4.09757	2.85266	2.91265	1.51837	1.4171	1.68474	2.42203	1.97498	2.65525	1.52229	3.39303	4.30611	1.74962	2.53714	2.5484	3.23074	1.87997	2.01917
ST8SIA6-AS1	0.18251	0.18251	0.18251	0.18251	0.440621	0.18251	6.0061	0.279988	0.280335	0.18251	0.36022	0.289749	0.377214	0.279005	1.54811	0.18251	0.18251	0.257205	0.18251	4.46084	0.18251	0.18251	0.18251	0.18251	0.18251	0.18251	0.18251	1.06316	0.18251	1.13772	0.18251	0.568861	0.278692	0.543468	0.18251	0.275224	0.37382	0.327708	0.18251	0.454602	0.18251	0.18251	2.58965	0.478728	0.380675	0.18251	0.18251	0.282169	0.626234
HGC6.3	1.20377	0.0625714	0.0625714	0.0625714	2.23686	0.262221	0.32789	0.0625714	0.573951	0.0625714	0.0625714	0.738144	0.0625714	0.0625714	0.921565	0.838081	0.45756	0.270783	0.0625714	1.6941	0.0625714	0.172012	0.0625714	0.0625714	1.52774	0.694785	0.653956	0.20017	0.184751	0.215373	2.72994	0.73239	0.199852	0.460017	0.582206	0.0625714	0.203408	0.168675	0.0625714	0.0625714	0.0625714	0.464841	0.0625714	0.353412	0.345412	0.0625714	0.0625714	0.0625714	0.0625714
STAU2-AS1	0.971525	0.400461	0.737277	0.297846	0.297846	0.627794	0.394179	0.395871	0.658145	0.499609	0.476555	0.929146	1.15409	0.874745	0.587042	0.403629	1.9735	0.37296	2.46722	1.75904	0.297846	1.26158	0.398083	0.297846	0.555949	0.958982	1.97805	0.571932	0.542744	0.506052	1.60085	0.404656	1.28971	0.490128	0.39795	1.40827	0.661017	0.372602	0.39187	0.297846	0.892504	0.58127	0.297846	0.502762	1.28231	0.461781	0.489181	0.819083	1.36962
LOC100128164	0.52663	0.0356951	0.0356951	0.0356951	0.0356951	0.113424	0.139756	0.0356951	0.666239	0.148276	0.0356951	0.635888	0.434585	0.332029	1.03568	1.72851	0.0356951	0.338695	0.147191	0.494983	0.246626	0.0356951	0.341242	0.0356951	0.180998	0.143846	0.0356951	0.331768	0.216696	0.151989	0.122386	0.863383	0.0356951	0.243402	0.14383	0.231312	0.142884	0.0356951	0.0356951	0.140232	0.0356951	0.0356951	0.0356951	0.150092	0.348876	0.294654	0.142281	0.341192	0.144059
TMPO-AS1	1.29989	1.8592	2.98874	0.0136922	2.50044	1.01808	2.27502	1.67932	1.50569	2.32996	1.13433	2.77024	1.73749	2.5848	2.57884	2.97596	1.4426	1.72032	1.89066	2.43756	2.61598	2.25787	0.891674	0.0136922	1.55049	1.72813	1.21787	3.6054	1.15532	1.59223	2.24498	2.00115	0.96272	1.94427	1.70039	2.52251	1.89777	2.85863	1.072	3.43661	2.52344	2.06957	0.0136922	2.27256	2.68442	1.63243	2.02832	1.24311	1.73013
LINC02324	0.303215	0.054008	0.054008	0.054008	0.054008	0.230755	0.054008	0.177178	0.054008	0.054008	0.054008	0.434741	0.412114	0.054008	0.417384	0.311207	0.403687	0.485284	0.629159	0.054008	0.054008	0.054008	0.709046	0.054008	0.140381	0.297846	0.384965	0.290344	0.054008	0.054008	0.054008	0.054008	0.289814	0.054008	0.17979	0.054008	0.054008	0.14794	0.054008	0.054008	0.054008	0.054008	0.054008	0.187074	0.183298	0.159771	0.294422	0.708946	0.054008
LOC100128239	0.228884	0.229279	0.304917	0.0408636	0.0408636	0.513238	0.132188	0.381312	0.456535	0.232136	0.624358	0.238569	1.48286	0.0408636	0.862587	0.697095	0.59495	0.936437	0.0408636	0.529287	0.136385	0.113962	0.603192	0.0408636	0.800637	0.308714	0.0408636	0.451113	0.472979	0.0408636	1.7285	0.945977	1.1662	0.530481	0.135763	0.0408636	0.223245	0.179286	0.43997	0.377308	0.732143	0.389044	0.0408636	0.0408636	0.473602	0.0408636	0.134403	0.225012	0.225185
ZNF667-AS1	1.73619	3.89916	1.17449	0.0704267	0.511878	2.43947	0.878743	3.41674	3.66195	1.17448	1.20021	2.65415	4.26033	0.661154	2.62559	2.45991	3.28087	2.52686	2.27818	2.0551	1.0088	1.0655	1.71486	1.98389	2.11596	1.82614	1.55205	1.68173	2.46101	1.05643	1.29741	2.86521	1.67944	4.79341	1.77089	1.69953	2.4375	1.32738	2.40821	3.86937	1.46105	0.957017	0.0704267	2.58297	2.00903	1.88707	0.669501	2.95249	1.18803
LOC100128310	0.129625	0.0247442	0.0247442	0.0247442	0.118493	0.362709	0.0247442	0.0247442	0.0247442	0.0247442	0.0247442	0.135206	0.0247442	0.0247442	0.849807	0.133098	0.0247442	0.0247442	0.229479	0.460256	0.402014	0.0247442	0.0247442	0.0247442	0.0247442	0.0247442	0.119955	0.0247442	0.275593	0.0247442	0.0247442	0.0247442	0.0247442	0.0247442	0.769056	0.0247442	0.0247442	0.101317	0.455971	0.0247442	0.0247442	0.0247442	0.0247442	0.234639	0.130141	0.0247442	0.0247442	0.0247442	0.0247442
LOC100128317	0.153364	0.0484054	0.0484054	0.0484054	0.0484054	0.446282	0.0484054	0.572441	0.243964	0.0484054	0.0484054	0.0484054	0.0484054	4.48228	0.0484054	0.0484054	2.05088	0.0484054	0.0484054	0.0484054	0.151691	0.127444	0.0484054	0.0484054	0.37266	0.0484054	0.0484054	0.0484054	0.0484054	0.0484054	0.0484054	0.0484054	0.0484054	1.18915	0.504938	0.0484054	0.24561	3.57163	0.23556	0.147603	0.248121	0.0484054	0.0484054	0.0484054	0.15388	0.0484054	0.0484054	1.43349	2.72719
LOC100128325	0.174204	0.0693279	0.0693279	2.3834	0.335185	0.345292	0.34838	0.517	0.0693279	0.0693279	0.0693279	0.179785	1.27506	0.433745	0.828925	0.278985	1.43721	0.146264	0.538166	0.190117	0.0693279	0.0693279	2.09036	0.0693279	0.207102	0.358722	1.34032	0.0693279	0.157498	0.282583	0.151527	0.985488	0.168396	0.521701	0.0693279	0.164823	0.170962	0.145897	0.500534	0.261644	0.268887	0.0693279	0.0693279	0.279213	0.366282	0.388819	0.868657	0.268288	0.677294
TRAPPC3L	0.00376019	0.411091	0.00376019	0.00376019	0.00376019	0.068127	0.00376019	0.0914469	1.07857	0.0969882	0.163621	0.274811	0.178907	0.00376019	0.262454	0.422297	0.00376019	0.134986	0.00376019	0.00376019	0.25803	0.00376019	0.00376019	0.00376019	0.00376019	0.00376019	0.00376019	0.845122	0.288666	0.00376019	0.0755491	0.0993049	0.00376019	0.00376019	0.00376019	0.00376019	0.590749	0.134374	0.312907	0.0903268	0.178045	0.093616	0.00376019	0.0984922	0.182021	0.344448	0.00376019	0.177522	0.00376019
FAM83H-AS1	0.432154	0.432154	0.432154	3.37751	0.567803	0.432154	0.709207	0.432154	0.432154	0.586618	0.568469	0.432154	1.09778	0.432154	0.432154	0.873181	0.432154	0.649574	0.728392	0.432154	0.978038	0.758977	0.580715	0.432154	0.631515	0.58054	1.70203	0.575839	0.432154	0.432154	0.432154	1.1316	0.432154	0.432154	0.432154	0.570337	0.432154	0.54295	0.826789	0.575581	0.432154	0.432154	0.623894	0.873645	0.432154	0.894459	0.967624	0.432154	0.432154
FAM225B	0.429977	2.2145	0.0875627	-0.00732604	0.754085	2.11011	0.172544	1.69438	0.799278	0.58274	1.1778	0.284233	1.87251	1.34313	0.767727	0.658742	0.800249	1.75363	1.04592	0.858183	1.02734	0.501848	0.494292	0.265593	1.76637	0.628827	-0.00732604	0.844815	1.47219	0.526509	1.49394	1.30763	1.13488	0.417647	1.44737	0.166921	1.51077	0.730105	1.38844	0.788817	0.0894057	1.48715	-0.00732604	1.01439	0.505902	1.62476	0.683622	2.04631	0.345639
LOC100128386	0.352113	0.696442	0.00215785	0.00215785	0.168677	0.311067	0.257231	0.00215785	0.262334	0.27688	0.0882676	0.369116	0.561326	0.00215785	0.352832	0.280754	0.181035	0.678269	0.50288	0.112567	0.00215785	0.388918	0.266978	0.00215785	0.45037	0.419189	0.322311	0.604621	0.159033	0.285392	0.515008	0.896037	1.02508	0.341999	0.183818	0.00215785	0.415862	0.202594	0.325718	0.177949	0.346268	0.184427	0.00215785	0.281047	0.00215785	0.35873	0.340414	0.742045	0.345594
LOC100128398	3.40548	4.8087	4.44666	4.14381	3.2595	3.27345	2.38367	3.86671	4.88443	2.99712	2.94631	4.54546	4.80943	3.45632	4.33682	4.60819	2.29916	3.45942	5.67628	3.50537	1.83522	2.74619	3.94894	5.08165	3.38005	3.48536	3.62431	3.37886	3.31085	3.43586	3.79363	5.28145	2.93816	4.70211	3.29407	2.76777	3.80416	4.27857	3.24011	3.7432	3.61552	3.46101	4.81312	3.91547	3.54695	3.23749	3.71427	5.14369	3.40065
LINC00892	0.590543	0.113719	1.06999	0.0161426	1.47285	0.960268	0.0161426	0.431756	2.04869	0.115246	0.33815	1.09107	0.287151	0.628524	1.94499	3.13642	0.698135	2.6836	0.954477	0.8054	0.201822	0.289482	0.985099	0.0161426	1.72856	1.41695	0.341311	0.194998	2.15281	1.32267	0.0924555	2.68244	0.108116	1.20871	1.08163	0.342223	0.640123	0.987669	0.939232	0.563433	0.365643	1.21948	0.0161426	1.12616	0.898238	1.07652	0.57263	0.111441	0.285311
LOC100128494	0.886278	1.48617	1.30783	0.548227	1.57988	1.17877	1.65943	0.63688	1.67602	1.10283	1.36491	1.47083	1.08838	0.939931	1.82864	1.92963	1.30727	1.5106	1.75546	0.932755	0.724824	1.07643	0.879741	0.548227	1.38139	1.80746	1.85013	1.18829	1.36858	1.11834	1.32492	1.04655	1.39735	1.46241	1.46887	1.22229	1.25724	1.1549	0.860781	0.548227	1.26473	1.14781	0.548227	1.45825	1.2204	1.00948	0.874977	1.9508	0.80423
NEBL-AS1	0.56089	0.150017	0.542821	2.45863	0.662657	0.211164	0.961911	0.539982	0.289777	0.931832	-0.021927	0.389858	0.49477	0.644166	0.228264	-0.021927	1.64348	0.517187	1.05365	0.92171	-0.021927	0.882568	0.222779	-0.021927	0.251738	0.713467	0.976058	0.285611	-0.021927	0.239794	1.81448	1.40858	0.533692	0.545505	0.294808	0.206597	0.14451	0.104394	0.208429	0.533937	0.552007	0.765751	3.06329	0.31158	0.502852	0.247929	0.422899	0.222739	0.607813
LOC100128531	0.827852	0.828356	1.02471	0.58799	0.901901	0.837617	0.58799	0.817921	1.02373	0.58799	0.997529	1.16364	0.710191	0.58799	0.7121	0.58799	0.58799	0.678832	0.58799	0.58799	0.824143	0.681243	0.822952	0.58799	0.826918	0.709073	1.00155	0.705236	0.58799	1.35037	0.865047	1.05787	1.19904	1.29884	0.58799	1.69169	0.926825	0.678399	0.8088	1.19932	1.39031	1.30667	0.58799	0.716066	0.58799	0.786251	0.925027	1.03123	0.823132
CTAGE4	2.28012	0.914067	3.03458	0.869021	-0.106349	1.0089	0.940109	3.04183	2.35126	0.616708	1.89144	1.94007	1.14893	2.24579	0.952614	0.722854	2.91806	2.01184	2.16	1.83231	2.17735	1.38518	1.45368	-0.184635	2.19579	2.25449	2.54226	1.62886	0.412485	3.5093	2.17956	1.48958	-0.184635	3.3716	1.72422	1.50252	1.65244	2.04271	1.23524	4.37597	1.84596	2.2718	-0.184635	2.53347	1.81311	2.47532	3.11383	1.93291	1.7264
LINC02347	0.870283	-0.0111495	0.239171	-0.0111495	-0.0111495	0.0535174	-0.0111495	0.311593	-0.0111495	-0.0111495	-0.0111495	-0.0111495	-0.0111495	-0.0111495	-0.0111495	-0.0111495	-0.0111495	-0.0111495	0.658488	-0.0111495	-0.0111495	-0.0111495	1.04069	-0.0111495	0.109737	0.0788273	-0.0111495	0.972436	-0.0111495	0.0856026	0.71786	-0.0111495	0.376955	0.315067	-0.0111495	-0.0111495	-0.0111495	0.401804	0.431765	-0.0111495	-0.0111495	-0.0111495	-0.0111495	-0.0111495	-0.0111495	-0.0111495	1.52628	0.521853	-0.0111495
LOC100128568	0.895464	0.977044	1.09814	0.199823	0.9057	0.9482	0.860038	0.86999	0.70477	0.432175	0.500128	0.74797	1.18589	1.62209	0.977091	0.829057	0.791183	0.731231	0.534676	0.689465	0.623984	0.80922	0.713331	0.199823	0.751143	0.961194	0.679661	1.08582	0.392786	1.16367	0.83065	1.82479	0.781684	1.03024	0.621445	0.841699	0.794885	1.37641	0.597816	0.416053	0.526463	0.526217	0.199823	1.22303	0.978825	0.714366	0.791952	1.03744	0.315348
C19orf71	2.2668	2.31317	3.36136	5.41001	3.13482	2.54375	2.86709	2.84628	2.20376	2.30725	2.58369	2.58663	2.1117	2.57705	2.65523	2.97485	2.37467	2.73478	2.59288	2.43695	2.15784	1.57927	1.51809	4.00746	2.44386	3.08666	2.6418	2.74842	2.17709	4.21202	3.69665	3.3295	2.31525	1.81875	2.44982	2.31737	2.60143	2.04013	3.01324	2.46955	3.01912	2.8462	5.37823	2.58514	2.33754	2.13477	2.88107	2.45105	1.91788
SLC8A1-AS1	1.04426	0.856646	0.938285	0.528444	0.632321	1.93621	1.0168	1.0245	0.640096	0.64673	0.632831	1.74998	0.528444	0.528444	0.856669	1.23331	4.78868	0.613696	0.528444	0.78651	0.750064	0.528444	0.642209	0.528444	1.65906	0.528444	0.733368	1.40163	1.32076	0.871796	1.4491	0.762946	0.83884	0.846261	0.748663	0.528444	0.846426	0.771424	0.528444	0.838993	1.6875	0.749401	2.96864	1.14918	1.29618	0.960701	0.745601	0.748909	2.66955
LOC100128594	0.640067	0.893272	0.23128	0.117998	0.416164	0.628277	0.117998	0.230602	1.08095	0.117998	0.117998	0.664772	0.342916	0.117998	1.11371	0.99128	0.117998	0.365051	0.643813	1.07145	0.342306	0.206573	0.117998	0.117998	0.725951	0.233007	0.224775	0.699583	0.117998	0.117998	0.29776	0.462943	0.229106	0.231921	0.23299	0.117998	0.439837	0.117998	0.327733	0.229164	0.631562	0.631196	0.117998	0.460184	0.642361	0.214689	0.231343	0.630139	0.117998
ACVR2B-AS1	0.859513	0.799336	1.00429	2.54048	0.48831	1.12702	1.75971	1.55089	1.19654	0.674538	0.418024	0.949597	1.80684	1.09344	1.27396	0.532509	1.75163	1.15771	1.52471	1.60726	1.67826	1.14058	0.724085	2.12275	0.990346	1.01409	1.63426	1.9598	1.05736	0.688754	1.6145	2.16471	0.991868	1.66319	0.960509	2.35542	0.955078	2.42766	1.64499	1.35325	1.86064	1.01625	3.76175	0.609156	0.736443	1.513	1.05576	0.724003	0.906138
HPN-AS1	0.267619	0.0555189	0.0555189	0.0555189	0.153397	0.13247	0.997898	0.439568	0.0555189	0.166973	0.0555189	0.379561	0.0555189	0.256848	0.0555189	0.0555189	0.889096	0.0555189	0.269271	0.697401	0.0555189	0.137979	0.0555189	0.0555189	0.199369	0.0555189	1.0846	0.159195	0.0555189	0.0555189	0.22287	0.169743	1.50999	0.893532	0.612376	0.651581	0.0555189	0.135464	0.0555189	0.435051	0.263877	0.358616	0.0555189	0.168771	0.0555189	0.145534	0.525688	0.0555189	0.0555189
LINC01531	0.0112056	0.0112056	0.0112056	0.0112056	0.090866	0.0112056	0.0112056	0.176681	0.177254	0.0112056	0.0112056	0.848359	0.402101	0.0112056	0.0112056	0.270201	0.0112056	0.0765828	0.101041	0.0112056	0.0112056	0.0783173	0.0112056	0.0112056	0.128281	0.526963	0.0112056	0.0112056	0.0112056	0.192421	0.0112056	0.10417	0.0112056	0.0112056	0.257087	1.36063	0.0112056	0.0762712	0.0112056	0.874835	0.400324	0.0112056	0.0112056	0.0112056	0.539165	0.0112056	0.0970851	0.0112056	0.257578
OST4	5.17857	5.47901	5.06455	4.20882	5.59767	5.34758	4.91885	5.22072	4.79684	5.16877	4.7615	5.13425	5.49409	5.33524	5.32646	5.2214	6.41074	4.96962	4.95795	5.32598	5.30969	5.53825	3.99876	2.97139	5.58101	5.57671	5.52533	6.59773	5.49805	5.07529	5.4879	3.79168	6.08273	5.51107	5.41887	4.55746	5.28405	5.49121	5.25625	4.22385	5.23992	4.60641	5.48586	4.7526	5.23067	5.26117	4.7057	5.18702	5.63165
RBPMS-AS1	1.7182	0.402791	1.2119	2.07112	0.713354	0.530806	0.115007	1.25513	1.20979	0.984491	0.365656	0.126912	1.66652	0.681543	0.713549	0.995688	1.67706	0.712022	1.03614	1.37391	0.21735	0.312711	3.25215	0.0153555	1.53035	1.49801	1.78601	0.115642	0.417451	2.20064	1.39908	2.54961	0.538021	1.35856	0.394084	1.01311	0.118002	0.808149	0.729156	1.69413	1.41611	0.308544	0.0153555	1.11378	2.28198	0.986559	1.30807	1.32231	1.12406
LOC100128770	3.15309	2.92565	2.85761	6.6201	3.40003	1.9848	2.29919	2.36913	3.55391	2.13476	2.82275	4.41845	2.88823	2.58543	2.77609	1.40166	2.01256	3.26839	2.86004	3.32449	1.36341	3.41181	1.82665	0.31631	2.72172	2.60165	1.88918	1.7942	0.626453	1.78091	3.77592	4.26857	2.14253	3.74346	2.02921	3.89445	0.31631	2.68051	3.60991	1.42738	3.59454	3.09741	2.53289	2.08889	2.47437	3.13331	2.37666	2.9984	2.15334
LINC00476	1.58612	2.38291	2.53113	3.0973	2.73274	1.90519	2.85064	2.59425	2.68126	2.5205	1.22072	2.21028	2.44635	2.66513	2.8846	2.87713	1.78659	3.13707	1.70029	1.7902	1.49647	1.53548	2.56786	3.95166	2.22971	1.83254	1.90169	2.3401	2.21034	1.96443	1.92729	2.60548	2.09443	2.76909	1.52916	2.35602	2.34545	2.18869	2.61212	2.21082	3.07356	1.53212	3.99489	2.78508	2.27753	2.4528	1.81845	1.8029	1.23812
SRRM2-AS1	1.52349	1.95245	2.18751	4.69375	1.3898	1.41105	2.21107	3.06482	1.78301	2.34617	0.796593	2.86704	2.33473	2.77107	1.71913	1.67249	2.55877	1.62496	1.61123	2.0318	1.80609	1.73109	1.42071	0.281032	1.67667	2.34732	2.07377	1.21097	1.12999	2.40665	4.25116	3.42307	1.76682	1.65113	1.3754	1.13516	1.22748	1.34321	2.11122	1.66483	1.69993	2.07592	0.281032	1.67352	1.6849	1.97112	2.83973	2.43659	2.07451
LINC01003	1.69601	1.22687	2.29706	1.63585	2.44788	1.9355	3.08618	2.59502	1.85989	1.55553	1.74424	1.64621	2.10671	0.912374	1.88492	2.45739	3.22256	2.46373	0.960842	2.30666	2.67813	2.76069	1.5706	-0.167077	1.59721	1.7448	2.3868	1.80083	0.971265	1.7991	2.96621	4.0237	2.07459	2.45111	1.33707	1.66938	1.29689	2.99416	1.55738	2.36463	2.39575	1.83947	0.252308	1.10569	1.79768	2.8443	3.0101	1.88033	2.11652
VPS9D1-AS1	2.70589	2.57179	5.04108	3.59835	3.94017	2.41689	4.3789	2.68599	2.39206	3.2054	2.81349	2.75163	2.81418	2.73555	2.74074	2.94278	5.15701	3.05291	2.61412	2.2318	3.96942	3.15739	1.11199	2.33571	2.82043	3.2967	4.43592	4.96702	2.33537	2.74958	3.66859	3.77723	3.49859	2.79159	2.93022	3.45968	2.56791	4.52354	2.79901	2.77674	4.02931	3.74978	6.20216	2.9299	3.48913	2.69398	3.79217	2.8336	1.92465
LOC100128882	0.781781	1.11524	1.59244	3.54513	1.63162	1.16229	1.21935	0.76954	0.678764	0.786886	0.912516	2.01936	1.81622	0.934008	1.51262	1.95436	2.27802	0.83934	1.57496	1.19481	1.81359	0.912929	0.775746	0.477823	0.811003	0.946984	0.667997	1.7302	0.735765	1.87661	1.38238	2.2583	0.932678	0.680347	0.682191	0.477823	0.772917	0.900978	1.32949	0.675588	1.31228	1.60781	0.477823	0.883859	0.873297	0.806365	1.5929	1.17476	0.68261
FAM66B	1.0967	1.82737	1.20742	1.43341	0.579278	1.21101	0.232567	0.676105	0.965376	0.708884	0.919174	0.727772	0.816093	1.05588	1.14736	0.962004	0.545699	0.998312	1.86352	1.15553	0.482878	0.894526	0.750832	0.053328	1.07697	1.38837	0.926316	1.43592	0.426033	0.855834	1.16178	1.36367	1.00437	0.548542	0.621439	0.306607	0.47702	0.380994	0.714954	1.60939	1.43139	0.92633	0.053328	1.12291	0.413347	1.20026	1.16286	0.480811	0.925422
GATA6-AS1	0.119406	0.925083	1.10896	0.687324	0.549927	0.766203	0.329014	1.59447	2.46697	0.786782	0.101672	1.57273	0.866569	0.973293	1.89433	1.32047	1.02714	0.935946	1.06366	1.30241	0.273015	0.606833	0.761583	-0.0598199	1.62475	1.957	1.27429	1.37688	1.20778	1.92271	0.269713	1.86562	0.970858	1.03225	0.760736	0.50283	1.26353	0.752916	1.07062	0.187441	0.863027	1.44167	-0.0598199	1.99681	1.52663	0.559432	1.02829	0.860876	0.812714
LINC01960	0.0892817	0.348746	0.257222	-0.00834245	0.746115	0.0602624	0.083504	0.334054	0.335176	-0.00834245	0.0793484	0.190494	0.263385	0.474761	0.181165	0.778524	-0.00834245	0.259092	-0.00834245	0.397035	-0.00834245	-0.00834245	0.176891	0.624171	0.180018	0.17668	0.242785	-0.00834245	0.809183	-0.00834245	-0.00834245	0.516998	0.170585	0.0862123	0.684469	0.164313	0.617295	0.195774	-0.00834245	0.0839238	0.342086	0.177274	-0.00834245	0.0926269	0.0897618	0.0719097	-0.00834245	0.261296	-0.00834245
LMLN2	0.0692804	0.175916	0.268005	0.0692804	0.0692804	0.215458	0.0692804	0.171147	0.17151	0.278949	0.0692804	0.384162	1.18903	0.17012	0.369808	0.281995	0.358479	0.292774	0.17654	0.0692804	0.0692804	0.0692804	1.12819	0.0692804	0.274583	0.173322	0.0692804	0.0692804	0.0692804	0.181157	0.379357	0.283994	0.867283	0.0692804	0.173307	0.0692804	0.0692804	0.359469	0.166989	0.0692804	0.0692804	0.0692804	0.0692804	0.179332	0.176209	0.156751	0.0692804	0.271141	0.363439
ZBTB42	4.09483	3.60374	4.02287	7.20249	4.53782	3.7235	4.42662	4.47003	3.98251	4.17861	2.77382	4.39031	4.1517	4.06904	3.6234	2.5388	5.12122	4.22363	4.03339	3.73176	2.07233	4.05754	4.35063	4.48184	3.86765	4.0676	5.29492	3.76337	2.80916	2.41674	5.46418	4.79871	4.75447	5.60166	3.3348	4.30321	2.84978	4.28246	4.29312	4.15892	3.45075	2.97064	7.32137	3.66079	4.44434	4.07642	4.14906	5.07023	4.4222
LINC01310	0.00471747	0.405065	0.00471747	0.00471747	0.00471747	0.288063	1.42285	0.00471747	0.202877	0.00471747	0.00471747	0.00471747	0.208252	0.00471747	0.211432	0.00471747	0.00471747	0.00471747	0.00471747	0.242265	0.00471747	0.160037	0.00471747	0.00471747	0.143184	0.00471747	0.00471747	0.383592	0.00471747	0.6141	0.00471747	0.00471747	0.00471747	0.00471747	0.00471747	0.192522	0.204596	0.00471747	0.00471747	0.00471747	0.00471747	0.396873	0.00471747	0.00471747	0.00471747	0.00471747	0.00471747	0.206592	0.00471747
LOC100129027	0.293036	0.293036	0.293036	0.293036	0.293036	0.452384	0.293036	0.510115	0.510889	0.293036	0.293036	0.293036	0.293036	0.709943	0.520295	0.293036	0.293036	0.617901	0.521608	0.293036	0.293036	0.463791	0.293036	0.293036	0.445264	0.293036	0.293036	0.293036	0.293036	0.293036	0.293036	0.293036	0.50723	0.293036	0.293036	0.293036	0.293036	0.293036	0.501255	0.293036	0.293036	0.293036	0.293036	0.293036	0.293036	0.293036	0.716751	0.293036	0.293036
PKP4-AS1	1.9709	1.21344	2.76647	0.521445	1.0149	1.65331	2.21546	1.6528	2.46376	1.22246	1.21612	2.50785	2.04111	1.54095	1.79101	1.71738	1.12073	1.72605	1.53323	2.76999	2.36542	2.49754	1.51087	0.521445	1.81716	1.67046	2.07203	1.04056	1.05472	1.73264	1.66671	2.39753	1.24571	3.22352	1.26651	2.18079	1.32527	2.24345	1.40794	2.66746	2.39529	3.64878	1.95678	1.43246	1.41207	2.28946	1.38301	2.83539	1.72218
SEMA3F-AS1	2.32146	1.711	1.73415	0.222926	1.72107	2.07215	2.66943	2.01686	1.87077	1.69391	1.7794	2.52928	1.72721	1.8834	2.81368	2.84984	1.92407	2.14954	1.83546	1.74269	1.45867	1.31215	2.13151	0.222926	2.26355	2.03855	1.76277	1.46239	2.19055	1.5148	2.25226	1.68412	1.80063	1.90492	1.74824	1.4976	1.9564	2.26855	1.71836	1.93128	1.25938	1.56193	0.222926	1.88894	2.20312	2.07338	2.56184	1.88906	1.49117
UNQ6494	0.804612	0.200381	0.280028	0.00197922	0.791905	0.270937	0.574271	0.191768	0.100182	0.106017	0.0937925	0.704143	0.526043	0.0988466	0.456568	1.21633	0.192705	1.02552	0.60911	0.966241	0.00197922	0.222107	0.195921	0.00197922	1.35264	0.446632	0.182219	0.00197922	1.09088	0.392634	0.158193	1.17447	0.274987	0.442868	0.367453	0.0950505	0.784573	0.343113	0.267781	0.189413	0.285119	1.12334	2.98566	0.547947	0.291394	0.511096	0.515253	0.195888	0.28455
KTN1-AS1	0.810426	1.45009	2.11253	2.20545	1.00997	1.68602	0.943916	1.52153	1.62918	1.38199	0.807431	1.36857	1.84543	1.43852	1.48931	1.70062	2.06257	1.222	1.4946	2.36699	2.01034	2.83303	1.17156	0.109383	0.907193	1.3472	1.60728	3.47768	1.18282	1.12736	1.79529	1.40358	0.518359	1.70282	1.94951	2.79333	2.55323	2.8387	1.21093	1.18994	2.2277	1.02473	2.5738	1.3083	1.95135	1.38441	1.8499	1.30589	1.3067
LOC100129083	0.0380747	0.0380747	0.0380747	0.0380747	0.198129	0.0380747	0.0380747	0.0380747	0.0380747	0.0380747	0.0380747	0.0380747	0.0380747	0.660264	0.217536	0.0380747	0.0380747	0.294613	0.0380747	0.0380747	0.0380747	0.0380747	0.0380747	0.0380747	0.0380747	0.0380747	0.0380747	0.0380747	0.0380747	0.0380747	0.311735	0.0380747	0.0380747	0.0380747	0.0380747	0.0380747	0.0380747	0.0380747	0.0380747	0.0380747	0.0380747	0.0380747	0.0380747	0.0380747	0.0380747	0.0380747	0.0380747	0.213334	0.0380747
KHDC1L	0.00470014	0.00470014	0.206472	0.00470014	0.00470014	0.00470014	0.00470014	0.00470014	0.00470014	0.491865	0.00470014	0.224745	0.111313	0.107087	0.214421	0.00470014	0.00470014	0.00470014	0.113605	0.00470014	0.00470014	0.00470014	0.00470014	0.00470014	0.00470014	0.00470014	0.00470014	0.106991	0.0955281	0.00470014	0.0893771	0.00470014	0.00470014	0.00470014	0.110322	0.00470014	0.00470014	0.158763	0.00470014	0.106808	0.00470014	0.210115	0.00470014	0.00470014	0.00470014	0.177672	0.00470014	0.00470014	0.209848
LOC100129138	0.0493725	0.0493725	0.0493725	0.0493725	0.0493725	0.379615	0.0493725	0.561057	2.30889	0.251316	0.0493725	0.0493725	0.0493725	0.0493725	0.655128	0.15525	0.0493725	0.124554	0.15268	0.0493725	0.0493725	0.0493725	0.0493725	0.0493725	0.0493725	0.243606	0.0493725	2.4854	0.0493725	0.0493725	1.38821	0.521723	0.0493725	0.148635	0.0493725	0.0493725	0.14869	0.0493725	0.0493725	0.0493725	0.0493725	0.0493725	0.0493725	0.155369	0.0493725	0.289315	0.0493725	0.0493725	0.777941
LOC100129175	0.276696	0.00253482	0.00253482	0.00253482	0.00253482	0.424544	0.00253482	0.488209	0.00253482	0.00253482	0.00253482	0.798736	1.07432	0.00253482	0.100028	0.00253482	2.05843	0.206852	0.00253482	0.572752	0.00253482	0.00253482	0.810842	0.00253482	0.356332	0.0976494	1.14052	0.0946358	0.00253482	0.200333	0.467238	0.665461	1.08608	0.347378	0.00253482	0.0911092	0.00253482	0.384208	0.255494	0.00253482	0.00253482	0.00253482	0.00253482	0.00253482	0.191853	0.364355	0.345769	0.00253482	1.24595
ZSCAN16-AS1	1.61275	2.11439	2.18981	1.40152	1.53529	1.88617	2.12535	1.91102	2.2429	2.13156	1.6752	1.96453	1.50688	1.92328	2.51123	2.26897	1.68991	2.19813	1.31737	1.47421	1.62693	1.23966	2.0247	0.0414245	1.76956	2.1681	1.68561	2.4598	2.51768	2.55223	1.14682	2.69362	2.04965	2.07692	1.64955	0.710538	1.55246	1.27162	1.40926	1.75152	1.53384	1.46899	0.0414245	2.23111	2.54535	1.61425	1.57723	2.04614	1.29307
MATN1-AS1	1.74845	2.75745	2.06063	1.40467	2.12578	2.27899	0.75291	2.52948	1.97876	2.58327	1.28322	3.03231	1.76848	2.58899	3.03862	2.74438	1.83735	2.1377	2.53371	3.02638	1.11994	1.85641	1.79268	0.220918	1.89201	2.05068	2.52088	1.40692	1.91934	0.997573	3.02574	3.10271	2.18581	2.30328	1.62382	1.0179	1.54299	1.75557	1.82058	1.27971	1.66292	1.3526	0.220918	1.35066	1.94063	1.71348	1.89779	2.07782	1.72875
LOC100129215	0.808942	1.08248	1.23105	3.52075	2.21007	0.850682	1.88458	0.863014	1.79999	1.15296	0.698568	1.3479	1.71082	1.55265	1.5101	1.27887	1.28327	1.42583	0.734685	1.97626	2.02718	0.982864	0.725177	0.375919	1.01564	1.29451	2.27685	1.85676	1.1929	1.11068	1.44016	1.54298	2.077	1.12255	1.57874	0.627601	0.936216	1.14961	1.09096	2.10672	1.24396	1.74456	4.26282	1.5359	1.60213	0.738798	0.933515	0.941005	0.941472
DEFB131B	0.151221	0.25805	0.0377004	0.0377004	0.0377004	0.403505	0.0377004	0.146379	0.345797	0.0377004	0.0377004	0.565411	0.849526	0.0377004	0.358325	0.464659	0.0377004	0.120978	0.360069	0.168446	0.0377004	0.204554	0.253096	0.0377004	0.186831	0.0377004	0.416821	0.0377004	0.0377004	0.652793	0.126675	0.0377004	0.144934	0.348157	0.350905	0.797381	0.348319	0.275053	0.0377004	0.0377004	0.253708	0.0377004	0.0377004	0.367957	0.0377004	0.303481	0.0377004	0.148811	0.0377004
SMIM27	0.902623	1.67764	1.24806	0.384336	1.15169	1.25663	0.985015	1.67064	2.05071	1.23996	1.58146	2.50898	1.79552	2.55565	2.14449	1.77372	0.99765	2.20536	1.90734	2.18673	1.11729	1.23662	1.06175	0.29749	1.83537	1.5104	1.68742	1.36554	1.81641	2.06379	1.77644	2.13575	1.81522	2.37505	1.6895	2.45785	1.64768	1.87294	1.66609	1.14119	2.14733	1.30652	0.29749	2.10071	2.12232	1.82108	2.0789	1.43237	1.34941
TDRD15	0.0387059	0.209529	0.0387059	0.0387059	0.0387059	0.0387059	0.0387059	0.0387059	0.202471	0.0387059	0.0387059	0.0387059	0.0387059	0.0387059	0.0387059	0.214804	0.0387059	0.0387059	0.0387059	0.235023	0.0387059	0.0387059	0.0387059	0.0387059	0.153139	0.0387059	0.0387059	0.0387059	0.0387059	0.0387059	0.0387059	0.824328	0.0387059	0.0387059	0.0387059	0.340166	0.898895	0.0387059	0.0387059	0.0387059	0.206059	0.0387059	0.0387059	0.0387059	0.0387059	0.0387059	0.0387059	0.780887	0.509928
LOC100129291	0.0453834	0.159213	0.76952	0.0453834	0.0453834	0.0453834	0.0453834	0.0453834	0.0453834	0.0453834	2.67246	0.0453834	0.15747	0.0453834	0.0453834	0.0453834	0.0453834	0.128707	0.267106	0.297613	0.157156	0.0453834	0.0453834	0.0453834	0.0453834	0.260653	0.0453834	0.0453834	0.0453834	0.0453834	0.0453834	0.0453834	0.152677	0.0453834	0.0453834	0.148808	0.0453834	0.0453834	0.0453834	0.0453834	0.0453834	0.0453834	0.0453834	0.0453834	0.159525	0.0453834	0.0453834	0.0453834	0.261064
LINC00484	0.120648	0.252136	0.120648	0.120648	0.120648	0.120648	0.120648	0.246255	0.365108	0.120648	0.454792	0.258833	0.250122	0.472164	0.252146	0.120648	0.246894	0.120648	0.120648	0.120648	0.120648	0.313492	0.249089	0.120648	0.120648	0.369312	0.120648	0.120648	0.70472	0.120648	0.223482	0.257511	0.120648	0.479465	0.120648	0.120648	0.120648	0.307747	0.120648	1.02617	0.882628	0.120648	0.120648	0.256347	0.375999	0.228504	0.36582	0.120648	0.120648
C9orf92	0.00519226	0.00519226	0.00519226	0.00519226	0.00519226	0.162943	0.00519226	0.00519226	0.00519226	0.00519226	0.00519226	0.126132	0.118509	0.31284	0.00519226	0.00519226	0.00519226	0.00519226	0.229347	0.00519226	0.00519226	0.00519226	0.00519226	0.00519226	0.0822825	0.00519226	0.00519226	0.00519226	0.101731	0.00519226	0.0951932	0.00519226	0.215654	0.116412	0.322008	0.00519226	0.584676	0.0890287	0.00519226	0.00519226	0.00519226	0.00519226	0.00519226	0.00519226	0.00519226	0.0995883	0.115847	0.00519226	0.00519226
LYRM4-AS1	1.00641	1.54852	1.43583	2.31146	0.377855	1.14229	1.11594	0.86658	1.31182	1.17508	0.936016	0.729455	0.824934	1.637	1.51053	0.971987	1.17987	0.986165	1.47663	1.96801	1.94953	2.05705	0.937098	0.132353	0.890385	0.991299	0.719749	1.02197	0.990295	1.24963	1.18881	0.792358	0.914613	1.87598	0.757597	2.02267	1.36096	1.42843	1.14439	0.541003	1.0471	0.759408	0.132353	1.75667	1.55108	1.33649	1.18101	1.04493	1.09671
LINC01546	0.240915	0.737777	-0.00709264	-0.00709264	-0.00709264	0.113794	0.153556	0.156296	0.369724	0.082473	0.146488	-0.00709264	-0.00709264	0.0763002	0.0810999	0.0838162	0.0775779	0.118978	-0.00709264	-0.00709264	0.0795	0.347922	0.159871	-0.00709264	0.162689	0.159681	-0.00709264	-0.00709264	-0.00709264	-0.00709264	-0.00709264	0.250969	-0.00709264	0.233558	0.375657	-0.00709264	0.158241	0.232889	-0.00709264	-0.00709264	0.236662	-0.00709264	-0.00709264	0.0839179	0.164165	0.0652441	0.0777035	0.23595	-0.00709264
MKRN2OS	1.75162	0.75383	1.42733	0.226518	2.24946	1.7195	1.1757	1.05307	1.00705	1.31725	0.382233	1.99402	1.41051	1.04665	1.42311	1.05227	1.8265	2.00896	1.63634	1.27743	1.11789	0.781571	1.64164	0.226518	1.98765	1.40308	1.66254	0.843184	0.301525	1.06351	1.98389	1.56585	1.80884	2.59961	2.32799	1.74766	1.15286	1.7757	2.16569	0.786372	0.861892	1.0687	0.226518	1.24365	1.26572	1.65399	1.56423	1.6722	1.64235
ZNF37BP	5.54144	5.20764	5.20911	3.34982	1.36454	4.90425	5.43064	4.61205	5.64379	4.61189	3.72871	5.45221	5.28545	4.29331	6.14391	6.67739	3.71492	5.51434	5.15439	4.52712	5.00331	4.54962	4.77442	3.39844	5.12097	4.30279	4.57811	5.52719	5.21676	4.98866	4.01236	5.95826	3.72352	5.09091	4.88627	5.33271	5.61953	4.24802	4.38169	4.77203	5.00344	4.91189	4.84041	5.41968	5.06717	4.77618	4.22283	5.37384	3.73806
LOC100129484	0.835661	3.33323	1.12566	5.42765	2.54674	2.24976	1.74329	2.42701	2.82344	3.35528	2.61577	3.97698	1.93873	1.63428	2.27114	0.44515	1.00761	1.02864	1.61188	2.85731	2.30488	1.85936	1.66692	0.136184	1.01088	2.76757	2.52311	3.03609	0.918117	0.629646	1.48909	2.95366	1.27061	2.85344	1.01867	3.21269	1.77431	2.78128	2.35062	1.92494	2.09741	1.02109	3.07357	1.84378	2.46282	1.92654	2.50772	1.66674	3.27178
LOC100129503	1.30746	1.59955	1.6494	0.849962	1.22936	1.42586	1.4579	1.22332	2.0379	1.78	1.50755	1.9276	2.42614	2.60524	1.36167	1.75378	1.28007	2.67459	1.14246	1.81396	2.47127	0.925905	1.5353	3.59086	1.09447	1.95885	2.09759	1.59337	0.525364	2.22551	1.74624	2.76227	1.67221	1.05771	1.89011	1.1902	2.1668	1.38399	1.2978	3.1942	1.74641	1.18386	0.36422	1.79507	1.31099	1.51459	3.68219	1.85569	2.0581
LOC100129534	2.07643	2.39013	1.18403	5.48995	2.50342	2.62006	1.61664	4.9542	1.96026	2.96206	1.38162	3.41689	1.86377	2.97877	2.31357	2.38919	1.78276	2.62852	3.48607	4.05666	1.91262	1.62867	3.28895	3.23299	2.11733	2.99599	3.15875	2.54345	1.35302	3.12736	1.86979	3.54163	1.46283	2.57171	2.16127	1.25285	1.61644	0.850269	1.86165	1.70837	1.53381	2.97619	-0.0418992	1.32866	1.37986	2.96821	1.81136	2.11933	0.924523
LOC100129540	0.460284	0.747922	0.235898	0.119418	0.687864	0.363219	0.119418	0.343982	0.447657	0.664775	0.119418	1.03155	0.350687	0.119418	1.21285	1.09423	2.05817	0.9724	0.564172	0.258711	0.119418	0.119418	1.76532	1.56071	0.858213	0.819341	0.997589	0.119418	0.317332	0.949066	0.21421	1.24714	0.716208	2.59537	0.348601	0.431422	0.450344	0.911743	0.335074	0.119418	0.119418	0.238066	0.119418	0.471265	0.240955	0.119418	1.42899	1.32284	0.453764
ZNF730	0.215904	2.51089	0.113944	0.0131117	0.433237	1.1779	0.0131117	3.36004	1.14427	0.910241	0.279744	2.94618	1.68217	0.455963	1.54412	2.00321	1.04154	0.163107	3.03447	1.81158	0.303752	0.0131117	0.0131117	0.0131117	0.277017	0.882264	1.55938	1.36354	0.544899	0.322437	1.69661	0.49565	0.292746	0.464703	0.301965	0.440312	0.684063	1.44577	0.366478	2.58004	0.0131117	0.0131117	0.0131117	0.491992	0.0131117	0.180732	0.462647	1.70957	0.0131117
LINC02035	3.81578	4.32571	3.82255	1.34404	1.22032	3.96868	3.2561	3.78713	4.33172	3.58857	4.08342	4.28454	4.23434	3.80152	3.80435	4.31112	2.86041	4.55363	3.8475	3.32499	4.55642	3.92327	3.33601	2.05252	3.63566	5.44759	3.24139	3.91164	3.75676	3.39619	3.63496	4.3844	3.31074	4.37961	3.18788	4.57997	3.70171	3.34096	3.85896	4.8172	5.08994	4.43734	0.279514	3.52954	3.68719	3.63773	3.59312	3.52969	3.87199
FAM47E	2.61118	2.59697	0.84989	0.0600785	0.227331	2.0279	2.7518	1.59864	1.84142	0.766328	0.22813	1.72647	2.81185	1.08997	1.94095	0.644093	0.399362	1.02427	2.12404	0.170974	0.327376	2.10435	2.89892	0.154613	2.69819	0.32577	1.05774	1.58789	0.359581	0.906423	0.911093	1.95712	1.08751	2.58855	0.154213	1.78543	0.24099	1.22638	1.65141	0.724611	1.33342	0.480188	0.0600785	0.500497	1.1816	2.74341	0.850241	2.65015	1.44716
LINC00462	-0.00815039	-0.00815039	0.587717	-0.00815039	0.0678324	-0.00815039	-0.00815039	-0.00815039	-0.00815039	-0.00815039	0.449164	-0.00815039	-0.00815039	-0.00815039	-0.00815039	-0.00815039	-0.00815039	-0.00815039	-0.00815039	-0.00815039	0.749533	-0.00815039	-0.00815039	-0.00815039	-0.00815039	-0.00815039	-0.00815039	0.148	-0.00815039	0.243001	0.0584748	-0.00815039	-0.00815039	0.15148	0.361594	0.0692518	-0.00815039	-0.00815039	-0.00815039	0.411502	2.1481	-0.00815039	-0.00815039	0.0797677	0.0772729	-0.00815039	-0.00815039	0.0750504	-0.00815039
TCF24	0.294074	0.0218051	1.02021	0.0218051	0.108155	0.0896926	0.198169	0.360621	0.361732	0.0218051	0.602502	0.391593	0.585286	0.0218051	0.0218051	0.0218051	1.0667	0.0926724	2.5912	0.236328	0.770643	1.28105	0.0218051	0.0218051	0.0218051	0.288372	0.192152	0.909186	0.0218051	0.870937	0.0975206	0.46705	0.0218051	0.0218051	0.0218051	0.192655	0.203312	0.0218051	0.110513	1.9724	1.12836	0.443298	0.0218051	0.537807	0.84131	0.615299	0.0218051	0.44243	0.116449
FGF13-AS1	0.186845	0.187117	0.0612325	0.0612325	0.0612325	0.60618	1.20945	0.294468	0.503236	0.189087	0.0612325	0.317075	0.612193	0.0612325	0.619888	0.63522	0.0612325	0.241197	0.306436	1.54083	0.0612325	0.0612325	0.1842	0.0612325	0.0612325	0.0612325	0.384357	0.0612325	0.0612325	0.0612325	0.508593	0.829402	0.0612325	0.0612325	0.184037	0.481912	0.0612325	0.0612325	0.665833	0.0612325	0.0612325	0.0612325	0.0612325	0.0612325	0.0612325	0.0612325	0.0612325	0.0612325	0.0612325
ARRDC3-AS1	1.34885	1.77904	1.47812	0.662019	1.20922	0.896709	1.59939	0.976933	1.40274	0.891428	1.2116	1.37982	1.76596	0.662019	1.95935	2.80422	0.774043	1.95688	1.50923	1.14546	0.884041	1.2637	1.16902	0.662019	1.31936	1.16849	1.29411	1.46672	1.57865	2.17204	1.88643	2.54211	0.875401	1.33034	1.7581	1.36997	1.24954	1.58531	1.30039	1.31643	1.41633	1.07962	0.662019	1.36884	1.26849	2.19284	1.68293	1.16894	0.883091
STPG3-AS1	0.49561	0.418019	1.26691	4.47348	0.521608	0.31601	1.48522	1.46437	0.749738	0.90609	0.589154	2.21124	0.826605	1.01956	0.952989	1.08424	2.03052	0.502376	0.336721	2.2383	0.632796	0.722457	1.23638	0.329799	0.832368	1.52198	2.30616	2.84091	0.619158	1.25004	2.83786	2.53601	0.319947	2.2325	0.40985	0.777897	0.0545106	1.15601	0.782887	0.800138	1.19286	0.152004	1.93601	0.657859	0.954848	0.719612	1.08203	0.15178	0.560833
LOC100129724	1.0124	1.13498	0.738052	0.450671	0.450671	0.450671	0.450671	0.736384	0.992125	0.450671	1.27849	0.612734	0.878969	0.596498	0.450671	0.609641	1.22237	0.671127	0.450671	1.9023	0.450671	0.450671	0.875745	0.450671	0.652815	0.601129	0.450671	1.10101	0.580036	0.450671	0.68584	0.450671	0.596025	0.599708	0.450671	0.590783	0.59979	0.6701	0.725051	0.450671	0.743466	0.876598	0.450671	1.03	1.13666	0.810932	0.450671	0.742587	0.74286
LINC01126	0.912243	1.19051	1.75786	2.57054	1.32884	0.634737	0.935817	0.697555	1.65464	0.493397	0.795298	1.42026	0.904737	1.19846	2.33854	2.43984	1.20964	1.17948	1.29238	1.83045	1.22631	1.16057	0.561947	0.218337	1.0819	1.22154	0.800491	1.24426	0.645614	1.17337	1.14949	1.54103	1.19609	1.39396	0.706447	1.79632	1.06371	1.10066	0.744629	0.62334	1.27195	0.901428	0.218337	0.992658	1.03257	0.753304	0.766916	1.1734	1.0164
CCDC152	3.48904	0.953108	1.88363	0.0635178	0.146395	0.996918	0.383538	0.651664	2.4567	0.618817	0.370157	1.22458	0.991813	0.522347	1.55624	2.66811	0.39023	1.74152	0.326815	0.269414	0.889955	0.592383	2.41202	0.0635178	1.03024	0.600105	0.505304	0.646215	1.56805	1.84411	0.841185	1.03117	0.454568	1.42414	2.18851	3.10602	1.27877	0.372963	0.743079	0.454752	1.12558	0.835264	0.0635178	1.48358	1.05245	0.870704	0.654912	1.32518	0.395686
SLC25A21-AS1	0.481802	0.962265	1.17454	1.61917	0.242898	0.829761	0.514022	1.37413	1.46934	1.01836	-0.0587839	2.86727	2.01135	0.32882	0.417442	0.621552	1.13639	0.710439	1.05384	1.20617	0.0313892	1.47325	1.93982	-0.0587839	0.69513	0.852322	0.973574	2.04485	0.16038	1.17083	2.89558	1.66522	0.961929	1.99085	0.11486	0.2481	0.528463	1.24873	0.502416	0.628731	0.650223	0.473026	-0.0587839	0.891482	0.718562	1.43349	0.744753	1.85124	0.115217
MRVI1-AS1	0.285824	0.634967	0.154458	0.154458	0.154458	0.860728	0.278049	0.398376	1.37481	0.64185	0.383735	0.657314	1.25299	0.278953	1.10592	0.290173	0.39958	0.514326	0.934749	0.154458	0.154458	0.347541	0.154458	0.154458	0.24265	0.914706	1.03135	0.154458	0.739252	0.421577	0.154458	0.759923	0.708506	0.513719	0.282888	0.274074	1.16026	0.250367	0.597845	0.278614	0.283434	0.404229	0.154458	0.417356	0.28647	0.554647	0.154458	1.00338	0.283159
COL4A2-AS2	0.435709	0.735517	0.88908	0.322906	0.998173	0.322906	0.322906	0.430898	1.24641	0.437722	1.89765	0.754706	1.39252	0.625125	1.13992	1.08551	0.533391	0.952117	0.322906	0.322906	1.76924	0.407853	0.322906	0.322906	0.792772	1.32338	0.699631	0.714532	3.26311	1.01739	0.651628	0.842816	0.798664	0.432163	0.433188	0.861831	1.43697	0.322906	0.786706	0.322906	0.727821	0.322906	0.322906	2.50183	0.736555	0.415636	0.322906	0.536905	0.976827
ZNF737	2.57909	2.92969	1.86082	3.53305	1.38009	4.01877	0.665991	4.2603	3.56534	2.49084	2.28604	4.4316	5.68372	2.00271	3.89798	4.71796	1.52179	3.57565	4.32429	2.63151	2.80715	0.952607	3.35327	0.415391	2.27452	2.20279	2.60581	2.79569	2.26066	2.63658	4.54944	5.09912	2.36306	3.68956	3.646	2.41119	3.63456	2.61968	4.41423	3.19976	1.49422	1.53716	0.415391	2.55335	2.35936	3.61381	2.51632	3.35305	1.02452
PCOLCE-AS1	0.465649	0.358234	0.238505	0.120593	0.230027	0.584696	0.344105	0.897198	0.238218	0.574826	0.525489	0.589238	0.657588	0.810376	0.466377	0.948269	1.05259	0.295996	0.760069	1.92302	0.24107	0.30054	0.120593	0.120593	0.693008	0.653187	0.785287	0.345488	0.585357	0.120593	0.307702	0.954942	0.236242	0.648678	0.653116	0.705503	0.239238	0.529194	0.3389	0.236303	0.459731	0.240699	0.120593	0.863879	0.120593	0.7304	0.238571	0.990257	0.120593
SCOC-AS1	0.799989	1.04328	1.08203	-0.0489494	0.468832	0.998237	0.5855	1.51855	1.28218	0.205303	0.952156	0.746585	0.953513	1.06786	1.38888	0.909041	0.933302	1.292	1.26369	1.32556	0.197117	0.818291	0.60799	-0.0489494	1.29637	1.23399	0.960687	-0.0489494	1.03158	0.745436	1.03328	0.645397	0.676003	0.859741	0.784079	0.890273	0.0760934	1.08441	0.481571	0.295856	0.308477	0.869346	-0.0489494	1.21905	0.71545	1.30312	0.774056	1.1669	0.413308
LOC100129878	1.25003	1.25166	0.890077	0.287792	0.686024	0.440042	0.877168	0.832051	0.8339	0.461196	0.20258	0.692275	1.40018	2.00471	0.671583	0.464843	1.04189	0.609276	0.800306	0.20258	0.291385	0.335221	1.23411	0.20258	1.31634	0.661568	1.43808	1.03154	0.41842	0.821641	1.3815	0.618513	0.768618	0.449379	0.525255	0.362183	0.372138	0.503765	0.20258	1.0304	0.845255	0.953726	3.557	0.684612	0.798764	0.945053	0.778188	0.373781	0.373941
LOC100129917	3.13058	3.30909	2.88629	5.27597	2.28999	2.35367	3.27523	2.6645	3.838	1.57028	2.39552	4.09703	3.88902	3.64131	3.08528	3.22978	2.0277	3.17909	3.72725	2.9287	2.32718	2.05714	2.90431	0.747221	2.31024	2.68679	2.47706	3.08349	2.25818	2.88863	2.74858	3.81945	2.23162	3.15487	2.68663	3.48788	2.99764	2.52179	2.76041	2.5408	3.9087	1.89814	3.64375	2.98378	2.93339	3.30002	2.46494	3.34807	3.47354
TMEM269	0.780057	1.07523	0.861935	0.0755843	0.231419	0.686445	1.43174	1.04234	1.04487	1.08657	0.558226	1.39485	2.06162	1.61554	1.31603	0.682087	1.08836	1.41029	1.16488	0.672016	1.01772	0.633714	0.245807	2.80892	0.623611	0.594776	0.619716	0.801565	0.585312	1.35646	2.05528	1.34973	0.694483	0.707383	0.396361	0.875179	0.650522	0.863592	1.05452	0.80053	1.06038	1.5616	0.0755843	1.30477	0.938134	0.626747	0.704742	1.52928	1.05884
LOC100129931	0.687364	0.771047	0.405059	0.303888	0.570177	0.759614	0.583395	0.672317	0.673524	0.303888	0.487229	0.517842	1.18233	0.668898	1.06472	1.5005	0.303888	0.454388	0.602193	0.537161	0.504216	0.530118	0.761348	0.303888	0.374411	0.593753	0.731354	0.303888	0.303888	0.705371	1.03354	0.86917	0.584462	0.405632	0.502949	0.805754	0.303888	0.775299	1.0118	0.40317	0.594876	0.503617	0.303888	0.864989	0.409451	0.390242	0.500182	0.594027	0.503358
LOC100129940	3.09158	5.02718	1.89358	0.324681	0.628954	4.65883	0.202319	1.4704	1.995	2.2627	0.532346	1.99973	5.9898	2.72271	0.202319	1.74188	2.90978	3.50567	3.16306	3.18662	1.5632	2.613	2.21206	0.202319	2.08955	1.80018	0.535667	1.76432	2.4501	0.338569	1.22894	1.81417	3.14638	0.85596	4.35179	1.21878	4.55175	1.89672	1.67441	0.43995	2.87552	0.561017	0.202319	2.18706	1.37633	3.83044	2.32498	4.16203	0.66657
FAM205C	0.369666	0.157078	0.0397766	0.0397766	0.144401	0.0397766	0.0397766	0.0397766	0.152231	0.0397766	0.0397766	0.386152	0.263597	0.0397766	0.0397766	0.1607	0.0397766	0.0397766	0.0397766	0.174584	0.0397766	0.0397766	0.0397766	0.0397766	0.118356	0.0397766	0.0397766	0.150599	0.0397766	0.0397766	0.0397766	0.0397766	0.0397766	0.0397766	0.0397766	0.0397766	0.259696	0.206689	0.344154	0.0397766	0.0397766	0.0397766	0.0397766	0.0397766	0.1574	0.135996	0.0397766	0.0397766	0.0397766
LINC01460	2.25831	0.367867	0.0138874	0.0138874	3.10385	1.97394	0.679275	3.0964	0.106864	0.953417	1.25566	0.865653	2.85012	2.83899	0.714804	0.852895	2.83152	2.15886	3.70487	0.729533	0.109119	0.756461	3.04457	0.0138874	0.365863	1.67654	2.60127	0.349863	0.172252	1.13033	2.33167	2.57854	2.73861	2.58794	0.0138874	2.12873	0.10767	3.65187	1.6724	0.191347	1.1224	0.281758	0.0138874	0.794599	1.43155	2.44988	2.5154	1.95684	2.10272
HDAC6	6.42356	6.51264	6.43916	7.46724	6.51223	6.65519	6.79441	7.21369	6.60233	6.41595	6.20017	6.98357	7.18322	6.85292	6.79313	6.68745	6.728	6.55861	6.41394	7.10205	6.2799	6.42314	6.44112	6.50109	6.653	6.74403	6.49562	5.68072	6.23032	7.28099	6.69259	7.64184	6.47043	6.67898	5.80052	5.99802	6.23193	6.30266	5.89521	5.38583	5.66815	6.09886	6.56347	5.95718	5.58557	6.8334	5.60549	7.13402	6.74403
URAHP	1.45022	1.53418	1.14455	2.95917	1.5071	1.13156	2.83766	1.14022	1.09188	1.33224	0.508574	1.49599	1.52022	1.7983	0.953126	0.845273	1.93463	1.2354	1.53949	2.24641	1.10866	1.14326	1.38934	0.186118	1.81641	0.682018	1.90239	1.18107	1.13998	1.20968	2.656	1.64979	1.97193	1.7556	0.995456	0.583965	1.42303	1.65888	1.94209	0.859036	1.92635	2.24514	3.4527	1.67943	1.22605	0.940113	1.24187	1.25398	1.39
HSFX2	0.722892	0.33086	0.484057	0.0360213	0.379726	0.109386	0.0360213	0.402175	0.631169	0.0360213	0.129797	0.602522	0.235653	0.31572	0.140653	0.244723	0.136475	0.0360213	0.0360213	0.0360213	0.138755	0.0360213	0.0360213	0.0360213	0.173168	0.0360213	0.130794	0.0360213	0.360755	0.0360213	0.812964	0.817246	0.314863	0.0360213	0.138086	0.0360213	0.137193	0.0360213	0.388386	0.0360213	0.23467	0.41049	0.0360213	0.143997	0.501433	0.121842	0.136624	0.567465	0.138302
LOC100130111	0.185838	-0.0538769	0.028038	2.45954	2.64339	0.705411	0.0261424	0.104048	-0.0538769	0.394144	0.0225219	0.271698	0.108763	0.634905	0.0313667	0.266013	1.39307	0.861441	0.811373	0.374086	-0.0538769	0.0711348	0.652872	-0.0538769	1.20653	0.250279	0.292229	0.173793	0.210684	0.271191	1.08536	0.195556	0.726012	0.247639	1.75951	-0.0538769	-0.0538769	2.35909	0.233194	0.102089	0.029629	-0.0538769	-0.0538769	0.193561	0.258012	0.93972	0.867084	0.877652	1.48795
EFCAB14-AS1	0.81045	0.722037	0.515645	0.190528	0.190528	0.354717	0.302971	0.304947	0.702326	0.312177	0.297883	0.839068	0.190528	0.303793	0.310312	0.828299	0.190528	0.278204	0.724815	0.328179	0.190528	0.28053	0.307528	0.190528	0.347536	0.617928	0.190528	0.190528	0.386109	0.433553	0.761485	0.921418	0.190528	0.414966	0.417009	0.498855	0.415086	0.190528	0.190528	0.190528	0.521599	0.190528	0.190528	0.737204	0.423133	0.470347	0.190528	0.307507	0.520933
LINC00861	3.12163	2.35514	3.70448	0.0892157	2.12747	2.5833	0.511462	2.13283	4.71914	2.9244	1.56299	2.92077	1.38004	2.47873	4.98372	6.78855	2.0871	5.36449	3.57845	3.10477	1.14442	1.74371	2.02552	0.280408	4.6222	3.05011	2.25959	1.50421	4.69643	3.55361	1.1853	5.59739	1.74728	5.1073	4.37915	1.61065	3.7484	2.07139	2.60795	1.93015	2.65639	4.27681	0.0892157	4.03696	4.53031	1.69686	2.59584	2.32674	1.64832
PP2672	0.0329983	0.165404	0.0329983	0.0329983	0.0329983	0.0329983	0.157299	0.0329983	0.0329983	0.0329983	0.0329983	0.0329983	0.163377	0.0329983	0.516297	0.169492	0.0329983	0.12992	0.166179	0.0329983	0.0329983	0.0329983	0.0329983	0.0329983	0.0329983	0.0329983	0.0329983	0.0329983	0.0329983	0.0329983	0.0329983	0.534318	0.0329983	0.0329983	0.162165	0.0329983	0.281237	0.0329983	0.0329983	0.0329983	0.0329983	0.0329983	0.0329983	0.0329983	0.0329983	0.0329983	0.0329983	0.0329983	0.0329983
LOC100130264	0.382688	0.382688	0.382688	0.382688	0.382688	0.382688	0.382688	0.706668	0.856243	0.382688	0.382688	0.382688	0.554873	0.382688	0.557564	0.382688	0.382688	0.510688	0.382688	0.382688	0.382688	0.382688	1.14254	0.382688	0.499827	0.382688	0.382688	0.382688	0.529379	0.737485	0.891158	0.382688	0.382688	0.382688	0.382688	0.541566	0.710526	0.382688	0.382688	0.547596	0.553999	0.714442	0.382688	0.382688	0.558031	0.382688	0.382688	0.553469	0.714012
C8orf89	0.254937	0.175317	0.0865696	-0.000830924	-0.000830924	0.123838	-0.000830924	-0.000830924	0.245463	0.177988	0.0806841	0.0947469	0.954165	0.2423	0.255477	0.483427	0.086489	0.356772	0.256872	-0.000830924	-0.000830924	0.0675077	0.0880071	-0.000830924	-0.000830924	0.0879025	0.368452	0.0850911	0.281447	-0.000830924	0.0702959	0.845352	0.0848924	0.0870647	0.393896	-0.000830924	0.169676	-0.000830924	-0.000830924	0.0849373	-0.000830924	0.0881962	-0.000830924	0.0930275	0.256122	0.0737693	0.0866185	0.0879915	0.0880771
SUPT20HL1	0.00863605	0.21739	0.00863605	0.00863605	0.104768	0.084214	0.00863605	0.00863605	0.209018	0.118102	0.00863605	0.00863605	0.21429	0.00863605	0.312388	0.00863605	0.00863605	0.00863605	0.00863605	0.00863605	0.114469	0.00863605	0.113918	0.00863605	0.00863605	0.113794	0.00863605	0.00863605	0.00863605	0.121713	0.00863605	0.120822	0.00863605	0.00863605	0.00863605	0.106564	0.00863605	0.00863605	0.00863605	0.00863605	0.00863605	0.00863605	0.00863605	0.119868	0.116712	0.180823	0.00863605	0.305681	0.00863605
C17orf107	1.0577	1.31337	0.797099	2.5238	1.30797	1.74522	0.431785	1.70799	1.49158	1.27838	1.91804	0.776456	1.25369	1.35632	1.9772	0.834973	2.42627	0.863723	0.754265	1.48041	0.808521	1.17429	0.868802	0.170107	1.55071	1.2933	1.1425	0.170107	1.25879	0.910792	1.45488	1.08713	2.84974	2.1329	0.597879	1.4821	0.594523	0.438317	0.772415	1.07225	0.931049	1.0446	1.56548	1.7135	0.819817	1.02628	0.859808	1.62327	2.1457
TMEM262	0.730868	0.548711	0.627977	0.230046	1.22136	1.19219	1.0735	1.21444	0.795167	0.824407	0.603212	0.754568	0.445811	0.622117	1.3127	0.992861	1.089	0.972188	0.734462	0.360001	0.80715	0.750444	0.541747	0.230046	1.3278	0.958601	0.606875	0.230046	1.05994	0.459484	1.46091	1.0744	1.26468	0.716747	1.0308	0.607932	1.5623	0.969255	0.523468	0.531571	0.635073	0.542372	0.230046	1.14032	1.18724	1.15838	0.537149	1.29328	0.444304
LOC100130357	1.44339	1.0697	1.15951	0.283876	0.684757	1.7017	1.24862	1.62297	1.66586	1.63786	1.56575	2.37385	2.70934	2.20017	1.62371	1.77411	1.36442	1.97619	2.12579	1.5652	2.62401	1.00363	1.8684	0.283876	1.76429	1.55909	1.53539	1.80023	1.87561	1.75129	2.41355	1.93314	1.52882	1.59274	0.992832	1.41182	1.59324	1.07612	1.46216	1.44246	1.33121	1.17218	0.283876	1.47168	2.21018	1.37185	1.15989	2.23621	1.93723
LOC100130417	1.06558	2.34326	2.13827	4.41391	1.28795	2.80384	3.27685	3.64899	4.15864	1.12518	0.526329	3.47416	3.07864	1.47707	3.30513	2.28231	2.54975	3.53533	2.17028	4.76253	3.1608	1.60582	0.366712	2.96883	2.21864	2.87787	3.10532	3.95484	0.494585	4.49799	2.61023	3.57324	2.09501	2.14482	1.25735	0.902063	1.21013	2.53461	2.72031	0.88092	0.857275	1.26041	-0.0529563	2.78951	2.57205	1.81099	2.89635	3.01153	1.75056
CECR7	2.81751	3.39482	3.09613	0.154921	0.485774	3.24784	0.154921	0.726069	4.09373	0.68428	0.487276	4.11392	0.995291	3.67523	4.16871	3.11759	0.342439	1.59338	3.62423	3.49992	1.05066	0.618405	0.868879	4.85753	2.40609	1.71229	0.490538	3.99206	1.92491	1.09769	0.447773	2.51523	4.37235	3.6678	0.665978	0.246427	2.53187	3.82054	0.832154	0.2499	0.991915	2.22705	0.154921	1.65513	1.37246	0.390204	2.18081	0.868776	0.931149
LOC100130449	1.21274	1.35905	1.93832	2.33871	1.03965	2.02718	2.29145	0.783779	1.45596	0.738547	1.40281	2.95277	0.985692	1.833	1.31248	1.01124	3.8228	1.10198	4.03382	4.34344	0.576424	2.93313	0.65162	4.16344	1.55281	1.79932	0.481695	1.27128	0.316748	1.44204	2.49558	4.10654	2.82093	0.975504	0.316748	2.29894	0.720428	0.736525	0.947122	2.96476	2.70665	1.47282	5.25455	2.67962	0.498799	0.992298	1.37387	3.17502	0.859005
LOC100130476	2.8695	2.37877	3.28501	1.71399	1.7238	2.29053	1.71037	4.66366	3.24623	1.68361	2.96696	2.5267	3.44141	3.72985	2.99607	4.3474	2.23849	3.71274	4.44629	2.11877	2.16559	2.31968	2.02612	0.144911	3.16018	2.32699	1.42529	1.50182	2.97251	2.34207	2.07472	3.49533	3.34958	2.48721	2.72358	1.1736	3.31655	3.28862	2.42304	1.9598	2.11097	2.92321	0.144911	2.72282	2.82658	2.49271	1.55635	2.70752	1.78434
TMEM221	0.464965	0.534726	0.643173	0.375211	0.716279	2.03404	0.143134	1.5876	0.756149	1.18144	0.914322	0.62386	1.02485	0.693026	0.393149	0.614653	0.91232	0.419146	0.394931	1.94655	0.713062	1.34195	0.589597	0.0565689	0.9842	0.385607	0.776535	2.41448	0.914858	0.153311	1.76673	1.67054	0.691321	0.145687	0.650597	0.293937	0.704845	0.307502	0.676633	0.746915	1.0212	0.768038	0.0565689	0.477433	0.990435	0.203882	0.757846	0.766719	0.310935
CD300H	0.126409	0.399813	0.0235399	0.0235399	0.362211	0.469818	0.211343	0.384331	0.609972	0.0235399	0.438168	0.131883	0.220248	0.380983	0.31408	0.129815	0.303128	0.17092	0.315661	0.0235399	0.124769	0.174738	0.0235399	0.0235399	0.651932	0.0235399	0.442144	0.120938	1.20399	0.501011	0.0235399	0.0235399	0.120712	0.216716	0.12411	0.0235399	0.12323	0.594999	0.118002	0.298434	0.21928	0.308282	0.0235399	0.229408	0.400759	0.264382	1.03517	0.307664	0.218875
PARD6G-AS1	2.10681	2.4189	2.322	1.14368	1.31296	1.7536	2.39569	2.48688	1.96863	3.24337	1.11217	1.92146	1.99609	3.1932	1.4496	1.42388	1.417	1.17556	2.571	2.82489	1.85394	1.63821	1.91996	3.55997	2.13345	2.33914	2.90834	4.31479	1.63415	1.67646	2.67752	2.65783	1.70218	2.40463	1.47715	2.0679	1.56025	2.60878	1.47119	2.07754	2.90387	0.614621	0.338663	2.37661	1.71961	1.96223	1.64031	2.39168	1.43133
C10orf142	0.00646271	0.00646271	0.00646271	0.00646271	0.00646271	0.147415	0.00646271	0.104688	0.00646271	0.00646271	0.00646271	0.114524	0.00646271	0.195107	0.109294	0.00646271	0.00646271	0.00646271	0.00646271	0.00646271	0.107429	0.00646271	0.00646271	0.00646271	0.14125	0.00646271	0.00646271	0.00646271	0.00646271	0.00646271	0.496614	0.213502	0.00646271	0.105839	0.00646271	0.00646271	0.00646271	0.00646271	0.189416	0.194609	0.00646271	0.00646271	0.00646271	0.00646271	0.00646271	0.00646271	0.00646271	0.528763	0.00646271
LOC100130548	1.40957	0.983259	1.11803	0.509683	1.14715	0.655976	1.0333	0.707411	0.884397	0.814856	0.938905	1.57063	1.73396	1.31043	0.810449	1.2296	0.88492	0.733355	1.59301	1.04551	1.45886	0.875322	0.803856	0.804668	0.896996	0.80353	1.08784	0.610509	0.683946	1.16529	1.13809	1.6771	0.878602	1.32465	1.12589	1.40291	1.44761	0.865088	0.869107	0.794252	0.891935	0.804447	4.55769	1.1562	0.509683	0.680177	1.11832	0.973354	0.973755
LINC00910	1.93415	2.13115	2.02625	1.40009	2.39392	1.89299	1.96993	2.7097	2.59057	1.84425	1.31368	3.36583	1.95449	2.43969	2.78684	2.88348	3.41493	2.59724	3.42758	3.87535	1.48098	1.93844	1.94613	0.275384	2.28735	2.19215	2.43469	1.20315	1.94334	2.38637	2.97507	2.93353	2.5044	2.12361	2.13389	1.96694	2.44248	2.22715	2.57765	1.696	2.50516	2.25184	0.275384	2.3671	2.07197	2.0566	2.73752	2.56953	2.27754
PRR32	0.00518389	0.00518389	0.00518389	0.00518389	0.00518389	0.135115	0.00518389	0.336901	0.00518389	0.00518389	0.00518389	0.367225	0.00518389	0.00518389	0.0999754	0.00518389	0.00518389	0.0745665	0.100523	0.00518389	0.00518389	0.00518389	0.266456	0.00518389	0.399141	0.00518389	0.00518389	0.00518389	0.00518389	0.00518389	0.216791	0.282555	0.0945258	1.12146	0.00518389	0.00518389	0.00518389	0.140056	0.00518389	0.00518389	0.00518389	0.00518389	0.00518389	0.103004	0.00518389	0.356979	0.00518389	0.18461	0.097845
LOC100130691	2.66157	1.72028	2.87153	0.694469	0.611986	2.0667	1.69852	2.02741	2.51509	2.00752	0.974739	1.95472	2.15571	2.35148	2.34983	2.27256	2.05753	1.99507	2.79615	1.91335	4.11078	3.51482	2.21699	1.48567	2.49403	1.99585	1.87234	1.85533	2.75537	1.98238	2.66377	2.69251	1.90917	2.45134	1.4824	6.22087	2.41409	2.15742	1.70912	4.27715	4.44046	2.46517	0.386701	2.666	2.10036	2.34801	2.26652	2.80645	1.22475
LOC100130705	1.0727	2.07219	4.33794	2.23614	2.80796	3.30934	1.9132	2.51002	2.21658	3.17483	3.41117	3.11084	1.91251	3.16495	2.60967	2.73445	4.33262	3.12797	1.93419	1.7812	2.99345	4.12181	0.680486	4.16598	3.3495	2.25533	1.87715	1.96688	2.07338	3.98449	3.29818	3.37847	2.71121	4.93484	4.19305	2.49853	1.89414	2.48821	1.71071	2.25599	2.20038	1.6885	0.154419	2.31758	2.07509	3.49416	1.67161	4.7163	1.53068
HDHD5-AS1	0.0694851	0.388819	0.377372	2.58966	0.147521	0.130836	0.558289	0.375679	0.153362	0.0694851	0.358211	0.889567	0.312483	0.152221	0.156983	0.159678	0.0694851	0.133529	0.157489	0.947369	0.0694851	0.135228	0.235134	0.0694851	0.184173	0.310386	0.148738	0.372577	0.0694851	0.161276	0.0694851	0.539281	0.229494	0.446055	0.0694851	0.294706	0.0694851	0.133224	0.0694851	0.0694851	0.515109	0.0694851	2.51703	0.2442	0.316679	0.20926	0.307096	0.0694851	0.310833
LRRC70	0.272657	0.193237	0.534647	0.0175325	0.0175325	0.0811451	0.0175325	0.185609	1.37211	0.195901	0.0175325	0.575632	0.0175325	0.0175325	0.552571	0.198491	0.104633	0.207662	0.194234	0.0175325	0.343144	0.485343	0.478402	0.0175325	0.485407	0.0175325	0.31984	0.331797	0.584248	0.813195	0.734657	0.75279	0.0175325	0.537157	0.0175325	0.386894	0.408176	0.146616	0.178942	0.259427	0.342461	0.0175325	0.0175325	0.501041	0.108498	0.573654	0.186682	0.478331	0.106217
LRRC69	2.30063	1.73629	2.44138	0.149357	0.149357	1.55178	1.70815	0.788772	2.25362	1.2853	1.40289	2.231	1.44431	1.97018	2.09005	2.71384	0.855413	1.67665	2.09654	0.966463	1.78827	1.61721	1.71266	1.88556	2.02471	1.04338	1.60274	1.71451	1.95119	2.95428	2.19825	2.56113	0.781614	1.73738	1.74685	1.86798	2.42697	1.23038	1.68401	1.36284	2.00889	1.15411	0.149357	1.84001	1.46067	1.79093	2.12877	1.6388	1.52189
EFCAB10	1.91788	1.44038	1.02089	0.0926557	0.248665	0.996811	1.31768	0.825876	1.01921	0.69236	0.789491	1.03671	1.32158	0.713914	0.743161	0.974517	0.605329	0.683384	0.347704	1.19843	0.552018	0.696312	1.16077	0.0926557	0.51258	0.938318	0.795429	0.536745	0.372025	0.769082	1.35315	1.93743	2.03448	0.932193	0.612365	1.14563	1.02518	0.68105	0.750925	0.656245	1.03425	0.940459	0.0926557	1.28437	1.00422	0.874552	0.605981	1.03209	0.414417
AGAP2-AS1	0.0613683	0.0613683	0.0613683	0.0613683	0.388291	0.0613683	0.182701	0.184833	0.0613683	0.315492	0.9147	0.197196	0.0613683	0.0613683	0.0613683	0.0613683	0.9647	0.332248	0.19137	0.0613683	0.30731	0.504179	0.0613683	0.306764	0.310199	0.30579	0.178443	0.183474	0.635475	0.0613683	0.258468	0.0613683	0.0613683	0.303551	0.717213	0.0613683	0.186348	0.710193	0.0613683	0.508367	0.187988	0.0613683	0.0613683	0.0613683	0.0613683	0.267847	0.412374	0.0613683	0.0613683
SBK3	0.260647	0.261189	0.0861305	-0.00446208	2.47722	0.501255	0.0840341	0.325444	0.326526	0.265099	-0.00446208	0.355602	1.2826	0.90896	0.178132	0.0927155	0.819424	0.520217	0.902045	2.62618	0.0881017	0.133793	-0.00446208	1.91186	0.232644	0.930798	0.44373	0.168327	0.220513	0.355042	0.695567	0.759573	0.585531	0.328995	0.829704	-0.00446208	0.329164	1.33771	0.629431	-0.00446208	-0.00446208	-0.00446208	-0.00446208	0.0928242	0.616953	0.215763	0.171308	0.474371	0.474775
USP3-AS1	1.32951	0.683949	1.36073	0.491446	0.663715	1.25438	1.398	1.30108	1.24549	0.775655	0.891183	1.58634	2.20495	0.75715	2.0881	1.71667	0.586873	1.76122	1.39208	1.65963	1.06854	1.10844	1.13243	0.491446	1.4913	0.922878	1.02989	1.04976	1.22087	2.366	1.85191	1.57867	0.835022	1.18988	1.47742	1.32331	1.79131	0.990392	1.03524	0.585177	1.31745	1.31693	0.491446	1.89196	1.27329	1.48863	0.676767	2.25824	0.765615
ATE1-AS1	0.359543	1.1301	1.39446	0.0263144	0.184875	0.266508	0.475152	0.545106	0.274056	0.364988	0.108308	0.521644	0.735501	0.0263144	0.284129	0.871163	0.4841	0.332304	0.11833	0.405357	0.116141	0.0263144	0.278477	0.0263144	0.146231	0.352746	0.0263144	0.712186	0.175692	0.588298	0.833101	0.0263144	0.270124	0.114727	0.0263144	0.930928	0.350077	0.0929588	0.797084	0.112587	0.676384	0.0263144	0.0263144	0.369984	0.284777	0.0263144	0.0263144	0.981108	0.424113
PSORS1C3	0.658781	0.0750946	0.0750946	0.0750946	0.906144	0.0750946	0.0750946	0.0750946	0.0750946	0.0750946	0.0750946	0.0750946	0.0750946	0.629941	0.0750946	0.0750946	0.274367	0.0750946	0.0750946	0.0750946	0.0750946	0.0750946	0.0750946	0.0750946	0.0750946	0.0750946	0.0750946	0.0750946	0.0750946	0.686971	0.391603	0.0750946	0.0750946	0.0750946	0.0750946	0.263668	0.0750946	0.0750946	0.0750946	0.0750946	0.0750946	0.0750946	0.0750946	0.0750946	0.0750946	0.0750946	0.0750946	0.0750946	0.0750946
TSTD3	0.692973	0.934638	0.393214	0.04691	0.958887	0.670123	1.46058	1.15138	0.850826	0.411234	0.442701	0.850647	0.40104	0.227453	1.14113	0.838382	0.392921	0.912618	0.697304	0.622524	0.04691	0.607015	1.12252	0.04691	0.646754	0.546342	0.580036	1.14256	0.604833	1.4489	0.777693	0.245058	0.894673	0.911411	0.615121	0.581434	0.61086	1.09999	0.876055	0.531679	0.864758	0.233613	0.04691	0.496062	0.628637	0.650185	0.540007	0.918503	0.398699
VAC14-AS1	1.64047	1.19132	1.11265	0.601081	1.55912	1.36467	1.7139	1.52246	1.11158	0.601081	1.08284	1.63545	2.62412	1.86294	0.690831	1.48034	2.51502	1.31395	3.15825	1.60641	1.05909	1.20296	3.17736	0.689002	2.47829	1.44425	0.965483	1.16386	1.55507	1.98723	2.28599	1.53566	3.12239	2.1588	1.34441	0.966481	1.53086	2.19707	1.76773	0.978941	1.23881	0.991796	0.714224	1.32351	1.13159	1.89808	1.97589	2.27603	1.34566
SMIM6	0.643266	0.468635	0.633829	1.89528	1.99303	1.83968	1.60704	1.94076	0.78401	0.561737	0.372278	1.38293	1.97075	0.706371	0.643838	0.733901	1.94575	1.7759	1.18992	1.33912	0.718137	0.513599	2.02539	3.64663	1.20082	1.32828	1.65232	0.463313	0.529619	3.2006	1.89186	2.32083	2.47282	2.21371	2.44523	0.895662	0.372278	1.13478	1.28383	0.705534	0.555231	0.372278	0.372278	0.812069	1.4922	1.82497	0.921812	2.25133	2.86082
LOC100130950	1.46792	1.66357	1.38299	0.209331	1.32001	0.996295	1.68834	1.90497	2.39159	0.698288	0.646392	1.80391	1.73654	1.26231	2.26588	2.42452	1.09814	1.7923	1.9228	2.19033	0.913234	0.990585	1.11037	0.209331	1.89668	1.10953	1.33286	1.20539	1.31802	1.34767	1.66175	2.57749	1.31393	1.58442	1.28736	1.28393	1.91821	0.971122	0.803903	1.14588	1.04833	2.0761	0.209331	1.55001	1.71133	1.15333	1.09919	1.54731	0.681878
LINC01502	0.58941	0.00295148	0.317307	0.00295148	0.00295148	0.00295148	0.00295148	0.00295148	0.244869	0.00295148	0.00295148	0.00295148	0.00295148	0.00295148	0.590508	0.00295148	0.00295148	1.25298	0.00295148	0.00295148	0.00295148	0.0700758	0.00295148	0.00295148	0.00295148	1.02096	0.160131	0.00295148	0.0778893	0.00295148	0.00295148	0.00295148	0.00295148	0.00295148	0.00295148	0.00295148	0.630972	0.0680293	0.00295148	0.00295148	0.00295148	0.00295148	0.00295148	0.00295148	0.00295148	0.00295148	0.00295148	0.00295148	0.00295148
SYCE1L	1.11057	2.05139	1.39269	4.55231	1.52102	1.1175	3.21637	1.89807	1.35904	2.72421	1.60224	1.84054	2.64867	1.77651	1.94779	1.55106	3.41045	1.77196	1.61272	2.07994	0.632242	1.20278	1.13196	2.71648	2.19536	2.22666	3.18644	2.77554	0.776883	0.932704	2.69875	2.97236	3.71724	1.93185	0.925066	0.873831	1.23326	1.78464	1.83214	1.43556	1.20887	2.10495	3.49083	1.36092	2.2922	1.36231	2.47306	2.08345	2.67736
C6orf99	0.674796	0.463548	0.20798	1.25728	0.991185	0.283645	1.33532	0.586028	0.58775	0.749652	0.422282	1.51958	1.53152	0.985039	0.740529	1.15154	0.519814	0.294355	1.13161	1.93366	0.211885	0.534969	0.663291	0.0229444	0.435629	0.526851	1.182	0.824687	0.185075	0.893806	0.0229444	1.10908	1.21521	1.40099	0.845349	0.74412	0.209096	1.15585	0.859519	0.0229444	0.84812	0.664433	2.65469	0.125415	0.386253	0.10439	0.20808	0.454333	0.597285
ZNF316	5.82014	7.11596	6.41372	8.28451	6.8243	6.6665	6.72669	6.61385	5.98337	6.90821	6.46174	7.18362	5.72449	6.47435	6.41072	6.64671	6.42231	6.05649	5.87999	5.67381	5.64938	6.01462	5.33492	7.08433	6.49792	7.19235	6.4238	5.78634	5.95878	5.7179	6.67952	7.4575	6.23097	7.12361	5.50568	6.23871	5.45696	6.78337	6.16816	5.39981	5.96389	5.76556	7.69041	5.8363	5.78441	7.7579	7.53181	6.37174	5.75364
LINC01135	0.5162	0.274	0.427769	0.0857614	0.172445	0.153912	0.562603	0.0857614	0.764186	0.184469	0.0857614	0.456981	0.0857614	0.345579	0.359661	0.367593	0.0857614	0.156903	0.361152	0.0857614	0.0857614	0.15879	0.353657	0.0857614	0.150866	0.711929	0.335224	0.0857614	0.0857614	0.372285	0.759363	0.532729	0.263503	0.42955	0.0857614	0.174065	0.429724	0.156564	0.337947	0.263594	0.180975	0.835631	0.0857614	0.279839	0.183216	0.241026	0.266977	0.0857614	0.0857614
CKMT2-AS1	3.69727	3.45799	2.90599	1.60717	1.89971	3.29106	3.11006	4.05456	3.76328	3.14571	2.7664	3.78895	3.87839	3.51751	3.44824	3.84252	2.89072	3.46277	3.24199	2.90375	3.31208	2.71075	3.92353	0.350721	2.86844	3.50293	3.25359	3.16448	2.98539	2.95322	4.25025	3.87788	2.9779	4.93351	3.01941	2.41718	3.29293	3.20029	2.83528	3.11564	3.2657	2.88495	3.49164	3.5746	3.01255	3.21037	3.98861	3.59375	2.28986
SRP14-AS1	2.14741	2.33179	3.24634	0.115132	1.894	1.39667	3.46284	2.8416	2.87064	2.85257	1.29709	3.48647	2.67704	2.2499	2.98281	2.96016	1.46103	3.3307	3.37743	3.13323	2.70234	2.12107	3.01113	0.115132	2.3984	2.8922	3.14341	2.06649	2.69691	3.27113	2.35058	3.65827	2.35557	2.72508	1.72657	2.38174	2.50273	2.67622	2.15709	1.69364	2.67095	3.26981	2.52057	2.96155	2.29647	2.93274	2.43006	2.44807	2.24838
DPP9-AS1	1.31317	1.26896	1.45072	2.48706	1.60016	1.53278	1.12749	0.929788	1.23673	0.906314	1.50235	0.724549	1.11081	1.31444	0.956957	1.51165	1.2829	1.72628	1.31953	1.27694	1.25495	0.646996	1.20405	0.207756	1.90266	0.883713	0.785396	0.74391	1.09614	1.48573	1.09119	2.08413	1.5825	1.3318	1.38195	1.15157	1.24327	1.12113	1.24697	0.865052	1.05514	0.824396	0.207756	1.51264	1.44669	1.24496	0.933625	1.50369	0.471042
TNRC6C-AS1	3.14202	3.89415	2.70097	3.85956	4.18926	4.20525	3.15179	5.04057	3.78168	3.93552	2.07869	4.96877	3.91965	4.35098	4.35268	5.56072	3.72648	5.18076	3.75981	4.27067	2.82964	3.08995	3.92172	3.10679	4.90832	4.12479	4.35009	2.45214	4.27443	2.955	5.63012	5.01071	3.7161	4.74663	3.1799	3.33584	3.72141	3.87867	3.38284	3.61972	3.71667	4.58958	1.58667	3.25325	4.23372	4.04975	3.55793	4.00937	2.8793
ZBTB20-AS1	1.10991	0.870367	0.598375	0.598375	0.598375	0.967093	0.598375	0.598375	1.30018	0.999941	0.598375	0.745958	0.866327	1.81122	1.32662	2.45625	0.979224	1.15055	1.61808	0.598375	0.8656	0.598375	0.735551	0.598375	1.03128	1.20796	0.598375	0.598375	1.83972	1.35762	0.598375	1.13007	0.598375	1.2028	1.09941	0.598375	1.67124	1.06604	1.27283	0.730811	1.59629	1.101	0.598375	1.12594	0.995138	0.822723	0.979757	0.735527	1.3123
WDR86-AS1	2.70866	2.96116	2.40675	1.43479	1.38437	1.30793	0.488444	0.615619	1.68064	3.15454	2.14402	2.7986	1.3781	1.23767	1.08851	1.72759	3.98213	1.76168	2.0402	1.24669	1.11559	1.41997	3.41963	-0.0289437	5.48406	3.84598	5.44549	1.27238	2.26407	1.77308	0.516361	3.69513	1.19849	1.76611	2.48572	0.0551986	2.17547	4.14063	0.415834	0.717775	0.98543	1.07167	4.19236	2.04703	2.21682	0.486101	0.61911	1.43659	2.45793
TSTD1	3.71641	2.55066	2.46694	4.57855	3.55103	3.20468	4.36895	4.14106	3.66718	3.6097	2.14889	4.48342	4.09718	3.06073	3.83361	3.62255	4.54651	4.22418	2.93202	3.7769	3.98178	4.27704	3.93109	4.33383	4.35148	3.61653	3.79201	5.09968	2.69238	2.6612	5.42429	4.91528	4.14808	5.12509	2.41785	3.2191	2.44119	4.06885	4.10211	3.27022	4.05558	4.1603	2.71299	2.65559	3.64734	4.38456	3.93953	3.75115	3.42946
CCDC183-AS1	1.26973	1.85703	1.89054	3.51572	1.97935	1.00669	1.56182	2.1964	1.77989	1.03915	1.98425	2.4379	2.70772	1.52457	2.35549	1.68546	1.49205	1.92373	1.57581	2.40059	1.94621	0.457383	1.36071	3.02895	1.73554	1.50498	2.77847	1.1213	1.15661	1.05709	1.8798	2.31822	1.47731	2.29105	1.08035	0.78414	1.24836	1.07334	2.33419	1.38419	1.36287	0.884344	0.383432	2.09707	1.2165	1.92605	1.1319	1.41061	1.94183
RPL21P28	0.83265	1.16156	0.989362	0.532836	1.03282	1.1572	1.89895	1.20762	0.821544	2.68781	0.884644	0.749499	1.35929	1.33273	2.00369	2.6769	1.96369	2.59415	0.74049	0.875143	2.70281	2.22915	1.22037	0.532836	2.31153	1.59053	2.06661	1.90495	2.02636	0.939402	1.47303	0.844803	1.8585	1.14348	1.59041	0.966898	1.58342	1.82136	1.04485	1.05799	0.827508	1.9826	0.532836	1.25266	1.37146	1.35547	2.00739	1.22027	0.826915
SNAP25-AS1	0.0230199	0.122062	0.118201	0.0230199	0.0230199	0.341479	0.115999	0.290341	1.22662	0.0230199	0.111792	0.0230199	0.0230199	0.0230199	0.462551	0.12512	0.118114	0.16461	0.0230199	0.0230199	0.120272	0.0230199	0.0230199	0.0230199	0.0230199	0.0230199	0.425179	1.33781	0.106106	0.0230199	0.0230199	1.88237	0.116375	0.11874	0.119639	0.197804	0.118793	0.16395	0.113771	0.0230199	0.0230199	0.119973	0.0230199	0.0230199	0.122334	0.104261	0.118255	0.0230199	0.210681
NEMP2	2.93454	3.51388	4.06505	1.68265	3.05267	3.35525	3.44238	3.36399	3.92867	3.22653	2.80543	3.98644	2.72767	3.18503	4.25188	4.47716	3.08094	3.70619	4.02035	4.96435	2.98736	5.64243	2.45695	0.334042	3.6341	3.23597	3.63577	3.91624	3.58409	3.51544	2.4465	3.47392	2.60706	3.8304	4.02006	3.20368	3.72919	3.79594	3.12208	3.07158	3.20554	2.9976	0.334042	3.93996	4.00933	3.57062	2.78203	3.7009	3.54231
ZNF503-AS2	1.54568	2.22522	3.47506	3.65812	1.07527	1.2747	3.77777	1.4009	2.31302	2.82033	2.53211	2.46196	2.03093	1.64718	1.16982	0.396776	1.13554	1.36878	1.82613	3.29875	2.73465	2.70979	1.58907	3.08556	1.36539	2.02049	1.24421	4.43339	1.6087	2.45986	1.82088	1.89102	1.35294	1.72749	0.51473	3.92444	2.05624	1.33685	2.51353	3.60031	2.80163	2.53139	-0.0461057	2.22017	1.929	1.936	1.00336	1.49102	0.580731
ANKRD63	0.000624591	0.0944559	0.000624591	0.000624591	0.000624591	0.000624591	0.000624591	0.000624591	0.175074	0.000624591	0.000624591	0.000624591	0.000624591	0.000624591	0.000624591	0.000624591	0.000624591	0.000624591	0.000624591	0.000624591	0.000624591	0.000624591	0.000624591	0.000624591	0.000624591	0.000624591	0.000624591	0.172615	0.000624591	0.0990673	0.000624591	0.000624591	0.000624591	0.000624591	0.000624591	0.242165	0.000624591	0.000624591	0.000624591	0.325144	0.544381	0.178643	0.000624591	0.000624591	0.000624591	0.000624591	0.000624591	0.000624591	0.000624591
DPEP2NB	0.102487	0.00889867	0.0990343	0.00889867	0.00889867	0.00889867	0.00889867	0.00889867	0.00889867	0.104157	0.00889867	0.00889867	0.00889867	0.00889867	0.00889867	0.195992	0.00889867	0.00889867	0.103239	0.216727	0.00889867	0.00889867	0.00889867	0.00889867	0.0717288	0.00889867	0.00889867	0.00889867	0.00889867	0.00889867	0.00889867	0.283363	0.00889867	0.00889867	0.00889867	0.0941165	0.00889867	0.0772271	0.00889867	0.00889867	0.00889867	0.00889867	0.00889867	0.00889867	0.00889867	0.00889867	0.00889867	0.00889867	0.00889867
RAB6C-AS1	0.00314449	0.00314449	0.174871	0.00314449	0.00314449	0.0677613	0.00314449	0.173874	0.396892	0.00314449	0.00314449	0.00314449	0.00314449	0.458165	0.669115	0.560853	0.00314449	0.196275	0.00314449	0.68311	0.00314449	0.0723871	0.00314449	0.00314449	0.123937	0.0930516	0.086616	0.391756	0.289156	0.00314449	0.815826	0.00314449	0.00314449	0.175815	0.00314449	0.0868695	0.254739	0.00314449	0.313492	0.580133	0.00314449	0.00314449	0.00314449	0.270645	0.482123	0.150359	0.253403	0.535734	0.00314449
LOC100131347	0.736511	1.33557	0.96571	0.330773	0.696691	1.32299	0.626506	1.41838	1.68439	0.549781	1.3669	0.84744	1.55538	1.41007	1.67481	1.48241	0.722413	0.768748	0.990955	2.54549	0.817055	1.59045	0.541661	2.70599	0.54522	0.637465	1.42972	0.800513	1.08854	0.932994	2.11799	1.43009	0.715819	1.64256	0.330773	0.527341	1.04306	0.82955	0.619801	0.330773	0.898099	0.330773	0.330773	0.553203	0.645477	1.13346	1.17788	1.93088	0.638034
LINC00605	0.190718	0.0115935	0.0115935	0.0115935	0.094254	0.412784	0.0115935	0.335933	0.100441	0.276607	0.172994	0.441476	0.268992	0.0115935	0.191107	0.107131	0.100575	0.0115935	0.274201	0.0115935	0.102595	0.0115935	0.187059	0.0115935	0.244699	0.266771	0.0955432	1.31388	0.0893391	0.0115935	0.0115935	0.0115935	0.181085	0.82574	0.413833	0.0115935	0.663145	0.204946	0.0965116	0.85989	0.26776	0.0115935	0.0115935	0.107238	0.104524	0.228103	0.0115935	0.0115935	0.414595
C11orf91	1.19467	2.23132	0.30725	0.302475	0.976382	0.969165	0.0491542	0.651001	0.712899	0.917262	1.26661	0.490207	0.31324	0.450484	0.144246	0.147174	0.713728	1.23343	0.473301	0.259847	1.49122	0.120603	0.723217	1.58955	0.752756	2.67668	1.63522	0.583288	0.409333	0.329478	1.19009	1.61553	1.3468	0.14105	0.780759	0.0491542	0.458607	1.53282	1.28523	0.0491542	0.389728	0.533114	0.0491542	0.406365	0.397074	0.734366	0.525596	0.598713	0.229317
SP9	-0.000123163	-0.000123163	0.181522	-0.000123163	-0.000123163	-0.000123163	2.41506	-0.000123163	0.416368	0.278601	0.169628	0.452001	-0.000123163	0.260453	0.0973552	-0.000123163	-0.000123163	-0.000123163	-0.000123163	-0.000123163	-0.000123163	0.448446	-0.000123163	-0.000123163	-0.000123163	-0.000123163	-0.000123163	2.10535	-0.000123163	0.102138	0.148521	-0.000123163	0.178137	0.182521	-0.000123163	-0.000123163	-0.000123163	-0.000123163	-0.000123163	0.671132	0.269296	0.184801	-0.000123163	0.10047	0.189167	-0.000123163	-0.000123163	-0.000123163	-0.000123163
LINC00893	4.07072	3.09967	2.74487	4.92567	2.00702	3.75244	2.40204	3.05835	3.99332	2.22591	2.30447	4.01937	3.77136	3.10495	3.78246	3.63984	3.04941	2.86314	3.34709	2.55345	2.54372	2.4647	3.96246	2.64852	3.78362	2.74354	1.39941	2.28589	2.85541	2.59638	4.42503	5.5045	3.77784	2.84332	2.09562	2.08325	2.80796	1.57989	3.1224	2.1207	4.09902	3.38813	0.455365	2.43276	2.37564	3.24637	3.35295	3.82499	2.21449
CD300LD	0.273495	-0.00273829	-0.00273829	0.13192	-0.00273829	0.0974802	-0.00273829	0.709285	-0.00273829	-0.00273829	-0.00273829	-0.00273829	-0.00273829	-0.00273829	-0.00273829	-0.00273829	0.134483	-0.00273829	-0.00273829	-0.00273829	-0.00273829	0.304388	-0.00273829	-0.00273829	0.272419	-0.00273829	-0.00273829	-0.00273829	0.117156	0.147205	-0.00273829	-0.00273829	-0.00273829	-0.00273829	-0.00273829	-0.00273829	-0.00273829	-0.00273829	-0.00273829	-0.00273829	-0.00273829	-0.00273829	-0.00273829	-0.00273829	-0.00273829	-0.00273829	-0.00273829	-0.00273829	-0.00273829
DBIL5P	0.142618	1.12586	0.526182	1.49761	0.500686	0.78098	1.0183	0.436807	0.834589	0.793993	0.142618	1.16427	1.23152	0.520534	0.707854	0.458694	0.438219	0.632763	0.542576	0.946906	0.985696	1.12103	0.348983	0.142618	0.704772	0.248964	0.334403	0.433749	0.480923	0.256971	0.597427	0.142618	0.433113	1.47476	0.44269	0.803974	0.346968	0.630696	0.142618	0.342058	0.533022	0.443668	0.142618	1.08637	0.450571	0.547161	0.609611	1.22483	0.443289
LOC100131496	0.667094	0.906375	1.37132	0.667094	1.61978	0.667094	0.892149	1.67347	0.785531	0.910002	0.981042	1.0319	1.11167	1.18853	0.790644	0.79445	0.667094	0.843708	1.21818	1.17898	0.667094	0.848283	0.667094	0.667094	0.749853	0.900729	1.16873	0.783811	0.868824	1.59552	0.667094	1.23526	0.783541	1.00422	0.667094	0.779342	1.10433	1.2203	0.667094	0.667094	0.90166	0.788029	0.667094	1.23096	1.21666	0.86446	1.00261	0.787751	0.667094
ZNF705E	0.278227	0.478813	0.46353	0.0524435	0.0524435	0.619693	0.0524435	0.46127	0.269628	0.171088	0.157148	1.21377	0.275341	0.162912	0.478842	0.285468	0.369255	0.137954	0.824506	0.311294	0.471741	0.223772	0.166554	0.0524435	0.205574	0.0524435	0.441731	0.457128	0.331236	0.396839	0.31324	0.287658	0.0524435	0.271339	0.645226	0.528079	0.165406	0.137547	0.531709	0.0524435	0.647434	0.0524435	0.0524435	0.491301	0.659649	0.239068	0.0524435	0.166534	0.0524435
LINC00887	1.27579	0.16807	1.46928	0.0633883	0.0633883	1.32874	0.161662	0.791987	0.0633883	0.269215	1.27618	1.3215	0.26313	1.07773	0.168078	0.366952	0.659637	0.140016	2.02053	0.183693	0.0633883	1.45821	1.442	0.0633883	0.133514	0.436928	0.158213	0.162288	0.151205	2.63922	0.145258	0.17235	0.783988	2.37639	0.737756	0.0633883	0.349202	1.8024	0.492865	0.162111	1.64865	0.0633883	0.195365	0.770212	0.359151	2.05951	0.164046	1.30547	3.57397
LOC100131635	0.863524	0.71223	0.979199	0.248932	0.248932	0.39205	0.248932	0.442369	1.6063	0.248932	0.34251	1.50371	1.39678	0.528043	0.353344	0.551691	0.248932	0.325356	0.544772	1.16412	0.925207	0.541397	0.350917	0.248932	0.570778	0.350797	0.248932	0.248932	0.840848	0.732482	0.330585	0.248932	0.347341	0.618249	0.446348	0.51769	0.533988	0.657693	0.344596	0.248932	0.853959	0.248932	0.248932	0.805395	0.248932	0.415726	0.248932	0.852356	0.248932
ZNF236-DT	1.15138	0.780956	0.993913	0.578587	1.86438	1.3923	1.82859	1.15445	0.587964	2.11628	0.710915	0.969702	0.478215	1.45763	1.37931	1.77698	1.37535	1.43262	1.82929	1.51298	1.39639	0.651917	0.338702	2.89888	1.66499	1.77121	2.34479	1.32669	1.48641	1.15187	1.31026	1.51913	1.48519	1.1246	0.866035	0.243767	0.758988	1.71257	1.04093	1.32505	0.819175	1.21402	1.21807	0.906475	0.612782	1.77484	2.47864	0.765447	1.35814
MZF1-AS1	2.24621	2.90847	2.83324	1.38728	1.82567	1.79241	2.02462	3.56822	2.18073	2.1324	2.16891	3.12008	3.7271	2.45183	2.4994	2.38521	1.92605	2.13169	3.00464	1.3452	2.71936	1.61027	2.01899	0.153683	2.4321	2.06563	2.70765	1.59611	1.42633	2.21421	2.37862	2.84834	1.9571	2.75792	1.80751	2.62653	1.37127	2.73659	2.44933	1.56213	2.51012	1.72303	2.89942	1.64578	1.23573	2.92316	2.60295	2.77063	2.43737
FAM83A-AS1	1.83528	1.04096	3.33782	-0.0153418	1.9502	1.5495	-0.0153418	2.922	0.409612	2.769	3.26305	1.97894	4.67433	3.09704	0.638792	2.4101	3.42546	2.73843	2.22951	-0.0153418	0.492213	3.03674	2.99123	-0.0153418	1.11743	3.16248	3.79418	0.543324	0.222006	5.53784	1.63359	1.6579	2.74927	1.51319	4.56027	0.317004	1.64846	2.24432	2.38242	2.15327	2.40743	-0.0153418	-0.0153418	0.959864	1.585	3.32882	2.51466	3.02977	1.62705
ARMCX4	4.90522	5.03884	4.4594	3.48025	2.45477	5.38919	3.84369	4.92766	5.41746	3.71433	3.732	5.21876	4.43687	4.19479	4.89367	4.66806	3.95225	4.7784	4.853	4.60468	3.50119	4.21466	4.50959	1.53262	4.13317	4.00767	4.0055	4.14031	4.17737	4.59898	5.02394	5.65536	3.75582	4.69368	3.97258	3.86076	4.5924	3.70501	3.55893	2.68471	4.59628	4.19825	5.10182	4.44691	4.07689	4.41152	4.56271	5.12325	3.63944
PET100	1.43426	1.20963	1.46521	2.50816	2.05055	1.94497	2.02522	2.08841	1.52712	1.82192	1.33177	1.41236	1.31304	1.89619	2.00708	1.91809	1.9838	2.51031	1.72745	0.822884	1.67291	1.6027	1.41359	1.41642	2.6011	1.30451	1.67187	1.9424	1.89807	1.21037	2.32533	2.61746	1.47851	1.68493	1.66602	1.20276	1.29625	1.84295	1.28309	2.34336	1.45073	2.0059	-0.0944081	1.91934	1.78052	2.10634	1.1343	1.57719	0.469262
LINC00271	0.736899	1.43783	0.624571	0.709492	0.30025	0.514279	1.03712	1.45759	1.12674	0.745607	0.19014	1.41741	0.821723	0.52017	0.640752	1.10472	0.893297	0.812458	1.16368	0.912235	0.19014	0.455431	0.903757	0.19014	0.570702	0.310589	0.937282	0.79923	0.484765	1.19704	0.705264	2.3914	0.616895	1.5874	0.725949	0.939202	0.5272	0.742945	0.944566	0.306564	0.632318	0.631994	0.19014	0.938012	1.68257	1.31964	0.308846	0.530375	0.424051
ZNF717	3.29882	3.498	3.8162	4.1872	2.47273	3.24709	0.714594	4.01327	3.55246	3.07814	2.81138	3.58657	3.18677	2.64143	3.35338	4.01409	2.71729	3.77683	4.17328	3.5742	3.84528	2.94161	3.40881	0.38088	3.73841	3.01217	3.65551	1.26902	3.26981	4.06281	3.26674	4.19141	2.63761	3.41851	3.61728	2.96967	3.30981	4.19971	3.55466	3.36305	3.36414	2.37449	2.37967	2.68403	3.59061	3.99087	3.90261	3.83799	1.69738
FAM196B	1.62863	1.63045	1.10465	0.605599	0.732087	1.63259	0.605599	0.741071	1.21157	0.749632	1.17596	1.37347	0.745241	1.49561	1.71879	1.25222	1.10423	1.16322	2.6828	3.75345	0.998433	0.605599	0.744127	0.605599	1.93117	1.51929	0.734059	0.605599	1.40961	1.02369	0.605599	0.605599	0.864956	0.742657	0.743943	0.970657	1.31971	0.991518	0.605599	0.73934	0.87486	0.874652	0.605599	1.56315	1.00627	1.31044	0.605599	0.744103	1.22227
FAM27E3	0.621299	1.64299	0.261899	0.0596803	1.01095	0.892631	1.94299	1.11922	1.22953	1.33246	1.27023	1.13843	0.764206	1.21781	0.622398	0.374348	1.23083	0.873227	0.702822	1.01086	0.61347	1.24733	0.828923	0.0596803	1.4281	0.758802	1.07726	1.98268	1.06969	0.726289	0.512463	1.0693	0.434788	2.40763	1.01989	2.05972	1.94379	1.33492	0.653384	2.21856	1.24825	0.688076	0.0596803	1.12372	0.845618	0.598995	1.60247	0.75939	0.265283
TEX13D	0.00736105	0.00736105	0.00736105	1.40533	0.00736105	0.126113	0.00736105	0.167865	0.00736105	0.0953454	0.0850073	0.00736105	0.00736105	0.00736105	0.0939966	0.332475	0.00736105	0.00736105	0.0944972	0.00736105	0.00736105	0.0724563	0.00736105	0.00736105	0.00736105	0.00736105	0.00736105	0.00736105	0.0800336	0.00736105	0.00736105	0.00736105	0.00736105	0.00736105	0.00736105	0.00736105	0.00736105	0.00736105	0.00736105	0.00736105	0.00736105	0.00736105	0.00736105	0.00736105	0.00736105	0.00736105	0.00736105	0.0919678	0.00736105
FOXO6	0.029372	0.029372	0.149204	1.03406	0.528664	0.430308	0.807144	0.148488	0.148913	0.274545	0.029372	0.160416	0.267297	0.46171	0.380789	0.029372	0.976547	0.207632	0.029372	0.029372	0.573748	0.029372	0.029372	0.029372	0.547638	0.151032	0.248775	0.25793	0.029372	0.029372	2.28365	1.11629	0.029372	1.19242	0.029372	0.029372	0.263149	0.28952	0.029372	0.146966	0.266125	0.991464	0.029372	0.391346	0.029372	0.131654	0.468398	0.029372	0.151271
LOC100132077	1.50569	1.40465	1.93507	0.386426	0.849643	0.953518	0.478948	2.28411	1.31727	1.1868	0.9183	1.00841	1.99701	2.53671	1.86254	1.89385	0.813741	1.41697	2.58839	1.27758	1.33605	0.886056	0.744436	0.287309	1.48553	1.27568	0.857217	0.568293	1.68878	0.500755	0.522164	0.499127	0.567679	0.659432	1.2182	0.558109	1.1526	0.637643	0.792553	0.730239	1.03486	0.287309	0.287309	1.89502	1.4593	0.872373	0.956847	1.95209	1.33257
LOC100132078	0.0706387	0.24493	0.0706387	0.0706387	0.0706387	0.0706387	0.533387	0.0706387	0.81538	0.413333	0.0706387	0.0706387	0.0706387	0.235457	0.244943	0.998688	0.0706387	0.19822	0.24595	0.0706387	0.0706387	0.201605	0.0706387	0.0706387	0.187395	0.240691	0.0706387	0.0706387	0.0706387	0.0706387	0.0706387	0.580672	0.0706387	0.239085	0.0706387	0.0706387	0.239178	0.0706387	0.0706387	0.0706387	0.0706387	0.0706387	0.0706387	0.0706387	0.245408	0.0706387	0.0706387	0.0706387	0.241025
ACTA2-AS1	1.76366	4.02782	1.66272	0.27295	0.645042	3.56366	0.910498	2.54365	4.15982	1.5297	1.49853	3.03034	4.27068	2.78875	4.95728	2.48047	1.44346	2.66153	3.38583	3.94041	2.44504	0.896173	1.67753	0.27295	2.55933	2.5137	1.04886	1.50655	5.67534	1.67211	1.99639	1.80377	2.5458	1.91444	3.79138	1.1464	4.40824	1.51388	3.77328	1.07381	2.53675	1.64513	0.27295	3.57222	2.11267	2.40543	1.48359	3.85016	2.79879
LINC01783	0.0459369	0.355453	0.0459369	2.02129	0.1439	0.399093	0.246019	0.0459369	0.151232	0.261892	0.0459369	0.161364	0.154088	0.509517	0.533356	0.364438	0.0459369	0.0459369	0.0459369	0.0459369	0.0459369	0.0459369	0.0459369	0.0459369	0.384518	0.153098	0.491912	0.0459369	0.0459369	0.369741	0.213433	0.551061	0.0459369	0.884676	0.0459369	0.0459369	0.345815	0.125952	0.0459369	0.0459369	0.153539	0.0459369	0.0459369	0.0459369	0.0459369	0.0459369	0.0459369	0.0459369	1.01945
WASIR2	0.0710961	0.158115	0.375471	1.50414	0.413249	0.5655	0.433304	0.623625	1.02138	0.974237	0.140017	1.64062	1.66214	0.727472	1.00905	1.46281	2.461	0.494418	0.318676	1.84992	0.638393	0.770914	1.65411	0.382372	1.11986	0.57569	1.34434	2.92088	0.390269	0.166654	2.00217	1.50524	1.20689	1.64346	0.233751	0.54092	0.740873	1.29807	0.21909	0.965712	0.310553	1.16172	2.41432	0.247641	0.589516	0.382129	1.55318	0.15405	0.692872
LOC100132215	1.08195	1.25248	2.4601	-0.0150776	0.0694057	0.751988	0.382106	0.644187	1.32895	0.55098	0.665306	0.264619	1.19912	0.853747	1.25255	0.746731	0.704423	0.606573	0.546327	0.377391	2.15855	1.0898	0.656402	0.0777184	0.799386	0.874852	0.671205	0.902085	0.776413	1.16707	0.436442	1.16053	0.577752	1.10044	1.69611	1.56788	0.918366	1.24981	0.880988	2.74068	2.46695	1.31086	-0.0150776	1.35827	0.730034	0.715826	0.647758	1.72529	0.926071
LINC00543	0.279687	1.11918	-0.0342868	0.389968	0.042592	0.551344	0.26257	0.267367	-0.0342868	1.09447	0.724225	1.04274	0.0505873	-0.0342868	0.0519136	-0.0342868	-0.0342868	0.572309	-0.0342868	0.931278	0.0503499	0.0304815	0.0499099	-0.0342868	0.0234539	0.403156	-0.0342868	0.123704	-0.0342868	0.29443	1.52399	0.217945	1.49109	-0.0342868	0.728442	-0.0342868	-0.0342868	-0.0342868	-0.0342868	0.842201	0.0501564	0.82301	-0.0342868	-0.0342868	0.475237	-0.0342868	0.514301	0.203266	0.776757
NPIPB5	3.06203	2.92533	3.72848	1.77678	2.75233	3.636	2.95564	3.65653	3.17758	3.51596	3.11748	3.92846	3.32544	3.67067	4.03633	4.6737	2.58988	4.16132	3.75373	3.56582	3.70279	2.85939	1.81124	2.15091	4.19973	3.8607	3.56693	2.35976	4.1613	3.14065	5.02241	3.9238	3.51207	3.59538	3.52668	3.6883	3.63501	3.8438	3.4747	2.7699	3.76334	3.25589	3.87297	3.13422	3.44321	3.1714	3.00052	2.62969	3.05076
NDUFA6-DT	0.290363	0.290363	1.54852	0.290363	0.290363	0.712562	0.290363	0.497162	0.497877	0.703583	0.290363	0.290363	0.290363	0.761469	0.290363	1.18806	0.290363	0.663705	0.290363	1.71887	0.93845	0.603031	0.290363	0.290363	0.436675	2.27331	0.290363	0.290363	0.290363	0.976047	0.756103	0.290363	0.494493	1.14272	0.501416	0.391776	0.290363	0.290363	0.290363	0.290363	1.28132	0.290363	0.290363	0.290363	0.605717	0.629651	0.290363	0.501651	0.689367
TEKT4P2	2.09821	0.712708	1.65359	3.73751	1.37393	1.18096	1.81666	2.93712	3.78369	1.67303	1.65087	1.70643	1.92332	2.558	1.51257	0.858274	2.44867	1.65239	2.02867	3.9549	3.3505	0.351553	0.886603	0.238902	0.972941	1.96898	1.94293	3.63068	0.996161	0.51194	2.78915	3.08706	1.60156	0.629424	1.0496	1.18707	1.14268	1.0665	1.2366	0.550166	2.63531	0.766968	2.78075	1.28757	2.62898	0.564013	0.324157	2.2411	2.86846
CLUHP3	3.92572	4.68571	4.83331	4.80276	5.64501	4.22544	4.47591	5.49282	5.34832	4.27141	4.6529	5.75747	3.81507	3.6493	5.72472	6.24347	2.97959	5.26118	3.76973	4.95527	4.80828	4.39921	3.52793	3.21167	5.30208	5.28052	4.80728	4.29959	3.94091	3.85176	4.97269	6.1056	2.90702	5.19876	4.511	5.47217	4.18993	4.69665	2.55271	5.27749	5.04742	5.32524	3.67103	5.07672	4.7383	4.04069	4.13744	4.27568	4.82112
NBPF10	4.3747	3.99129	3.82507	0.345333	2.36861	3.58745	3.07197	3.38017	4.01404	3.86901	3.7559	4.41045	4.09419	3.35836	4.10876	3.95484	3.32018	4.32353	4.45685	3.79635	3.16018	3.39153	4.36042	2.77085	3.64575	4.01348	3.74296	3.83612	3.81363	3.6385	3.65913	4.97221	3.83963	4.6169	3.62748	3.47414	3.917	2.93908	4.39768	3.7044	3.07667	4.04108	0.345333	3.60925	3.82502	3.81392	4.11265	4.60835	3.22031
FCGR1CP	3.26624	1.53711	2.27515	0.00554399	1.75638	2.03827	0.396898	2.4051	1.78075	1.34448	0.242719	2.09575	1.16128	2.27443	2.47564	1.59833	2.70389	2.73383	2.43289	3.15215	1.8312	0.435055	2.85142	2.36783	2.75514	1.96864	1.05474	1.79099	4.59127	2.00092	1.05698	1.69965	1.7886	2.02501	2.46218	1.05704	2.67242	1.38678	2.56585	1.3503	1.15716	3.17599	0.00554399	1.90924	3.18766	0.981401	1.88294	2.03654	1.51549
CLDN24	0.10337	0.10337	1.91692	0.10337	0.10337	0.247089	0.10337	0.10337	0.10337	0.403173	0.666186	0.10337	0.303419	1.17166	0.10337	0.10337	1.7804	0.10337	1.51198	0.10337	0.10337	0.10337	0.10337	0.10337	0.10337	0.301643	0.10337	0.10337	0.274567	0.10337	0.475952	0.10337	0.10337	0.10337	0.10337	0.453731	0.204753	0.322105	0.10337	0.10337	0.393165	0.559823	0.10337	0.10337	1.1092	0.10337	0.298859	0.10337	0.10337
FGD5P1	0.290667	0.391721	0.936019	0.183283	0.183283	0.258747	0.183283	0.183283	1.82872	0.183283	0.370703	0.183283	0.388625	0.285051	0.391736	0.397954	0.183283	0.262059	0.183283	0.183283	0.183283	0.414546	0.387035	2.16425	0.255375	0.183283	0.280766	0.183283	0.183283	0.401637	0.183283	0.295299	0.4701	0.287291	0.183283	0.183283	0.564156	0.336415	0.374763	0.183283	0.183283	0.183283	0.183283	0.398187	0.183283	0.183283	0.183283	0.288388	0.288489
PGAM1P5	1.72583	0.540387	0.534988	0.401867	0.401867	0.925832	0.401867	1.44976	0.6594	0.542554	0.401867	2.19671	1.11054	1.35796	1.1202	0.401867	0.401867	0.692186	2.26294	0.708806	0.665458	0.789899	0.664128	0.401867	0.82888	0.401867	0.757423	0.401867	0.401867	1.25283	0.401867	1.34383	0.655199	0.998066	1.00308	0.646319	0.661567	0.502781	1.78036	0.401867	0.898017	0.401867	0.401867	0.803979	0.793234	0.822936	0.778062	1.29508	0.664329
LINC02312	0.257402	0.257402	0.257402	0.257402	0.257402	0.257402	0.257402	0.257402	0.450401	0.257402	0.257402	0.257402	0.257402	0.257402	0.257402	0.841195	0.257402	0.257402	0.257402	0.257402	0.257402	0.257402	0.257402	0.257402	0.257402	0.257402	0.257402	0.257402	0.426286	0.257402	0.257402	0.257402	0.257402	0.451968	0.257402	0.257402	0.452075	0.257402	0.257402	0.257402	0.257402	0.454472	0.257402	0.465167	0.257402	0.422537	0.257402	0.257402	0.63885
BSN-DT	0.0163585	0.223528	0.0163585	0.0163585	0.286917	0.231511	1.29709	0.471947	0.0163585	0.0163585	0.0163585	0.128769	0.401269	0.38722	0.406783	0.126623	0.392445	0.169271	0.65032	0.725927	0.121388	0.0163585	0.481152	0.0163585	0.15657	0.120719	0.204564	0.544094	0.0163585	0.233384	0.327384	0.590703	0.211976	0.308246	0.120703	0.526271	0.0163585	0.0942818	0.206674	0.0163585	0.312011	0.0163585	0.0163585	0.126746	0.123614	0.187239	0.119209	0.120823	0.635076
LOC100132686	0.0421113	0.0421113	0.0421113	0.0421113	0.0421113	0.319059	0.0421113	0.0421113	0.298089	0.0421113	0.0421113	0.186807	0.304823	0.294709	0.179805	0.184046	0.0421113	0.142896	0.0421113	0.0421113	0.177307	0.0421113	0.0421113	0.0421113	0.0421113	0.0421113	0.0421113	0.294481	0.0421113	0.0421113	0.0421113	0.445017	0.0421113	0.175177	0.176426	0.0421113	0.175251	0.0421113	0.168268	0.0421113	0.0421113	0.303327	0.0421113	0.0421113	0.180172	0.0421113	0.0421113	0.17658	0.0421113
PAXIP1-AS2	2.91494	2.28654	3.44964	0.538154	1.48245	2.89953	2.6475	3.40886	3.05572	1.62185	2.72347	3.13612	2.46853	2.76655	2.7756	3.73322	1.98445	2.88821	2.46803	2.45929	2.84487	2.25315	2.87327	0.538154	2.43944	2.56897	2.4026	2.8681	2.16189	2.36275	3.15362	3.43424	1.99883	3.31813	2.70963	2.36071	3.16465	3.37972	2.98757	2.91458	2.65577	2.50745	0.538154	2.60926	2.64103	3.69254	2.92119	2.92312	1.45615
MSC-AS1	1.44417	3.11799	1.804	0.245353	0.417828	2.99118	0.426627	1.57633	3.79686	2.52557	3.94783	2.18355	2.27403	0.932182	3.02703	3.00214	1.58093	1.77652	2.32392	2.22391	2.05008	1.47438	1.675	0.245353	2.81822	1.88667	1.31977	1.68083	2.97526	1.66301	1.20863	1.91956	2.24967	0.944618	2.60458	0.909823	3.56755	1.71802	3.4085	3.88531	4.09527	4.30829	0.245353	3.75875	3.54163	1.74555	1.11606	2.86607	1.12735
SHISAL2B	0.476695	0.684088	0.676242	0.476695	0.476695	0.476695	5.17413	0.476695	1.15648	0.585448	0.476695	0.476695	0.476695	0.476695	0.476695	0.587078	0.579504	0.555076	0.476695	0.713962	0.581838	0.633738	0.476695	0.476695	0.476695	0.476695	0.476695	1.94029	0.476695	0.476695	0.476695	1.34456	0.476695	0.768897	0.476695	0.476695	0.476695	0.476695	0.476695	0.577677	0.860224	0.476695	0.476695	0.690521	0.476695	0.647759	0.476695	0.476695	0.476695
FAM27C	0.257052	0.581714	0.0641345	1.46416	0.463803	0.441688	0.157837	0.0641345	0.159823	0.349555	0.237964	0.266989	0.0641345	0.485423	0.0641345	0.263239	0.0641345	0.273329	0.0641345	0.178844	0.0641345	0.210523	0.0641345	0.642554	0.371827	0.338962	0.154549	0.158434	0.147867	0.266655	0.142196	0.0641345	0.330153	0.251166	0.161505	0.321073	0.160653	0.511089	0.155592	0.0641345	0.16192	0.253502	2.7953	0.43911	0.0641345	0.223593	0.250245	0.25308	0.0641345
FAM95B1	0.439103	0.669303	0.257481	0.0672311	0.546024	0.207175	0.495311	0.342775	0.715346	1.3126	0.477823	0.457171	0.167756	0.64117	0.0672311	1.06745	0.0672311	0.965313	0.356509	0.892982	0.433661	0.216957	0.431912	0.915663	1.05829	0.348324	0.246861	0.570921	0.384095	0.368203	0.0672311	2.01453	0.339315	1.07287	0.166822	0.866262	0.16595	0.0672311	0.557542	0.570129	0.658838	0.0672311	0.0672311	1.27844	0.1696	0.574625	0.344485	0.166936	0.972096
LOC100133091	0.578783	0.459205	0.459205	0.459205	0.459205	0.459205	0.571706	0.459205	0.574091	0.580917	0.566616	0.459205	0.577207	0.459205	0.459205	0.459205	0.574265	0.546926	0.692629	0.459205	0.459205	0.549253	0.459205	3.04326	0.459205	0.459205	0.459205	0.459205	0.459205	0.459205	0.552927	0.459205	0.459205	0.575023	0.459205	0.459205	0.575087	0.546508	0.56901	0.459205	0.459205	0.459205	0.459205	0.459205	0.579371	0.650654	0.784661	0.459205	0.459205
LINC01203	0.0108227	0.214201	0.111734	0.0108227	0.0108227	0.0108227	0.0108227	0.0108227	0.0108227	0.11747	0.0108227	0.0108227	0.0108227	0.0108227	0.0108227	0.0108227	0.111641	0.0108227	0.0108227	0.0108227	0.0108227	0.0108227	0.0108227	0.0108227	0.0108227	0.0108227	0.0108227	0.0108227	0.0108227	0.0108227	0.0108227	0.0108227	0.0108227	0.0108227	0.0108227	0.0108227	0.207687	0.0873197	0.0108227	0.0108227	0.0108227	0.0108227	0.0108227	0.0108227	0.0108227	0.0108227	0.0108227	0.300217	0.0108227
LINC00240	1.30715	2.20983	3.51818	1.65655	0.553986	0.92775	0.69036	1.11838	2.85093	2.20837	1.52681	2.08334	1.33147	1.3968	0.726217	0.100322	1.34399	0.850737	1.60884	1.03395	0.474152	2.14013	2.16455	0.0056978	0.7226	1.63642	2.00401	1.51929	0.526098	1.23475	1.1071	2.51387	1.25838	2.24427	0.655698	0.379431	1.59948	1.31261	0.962819	1.18565	0.768543	0.47289	3.40026	1.26062	1.41678	1.99147	1.23892	1.55079	0.964414
GOLGA6L3	0.413059	0.413416	1.29913	0.248219	0.248219	0.364059	0.403303	0.248219	1.69032	0.416	0.248219	0.879208	2.75816	0.551295	0.713787	1.47207	0.248219	1.76906	0.985118	0.43807	0.410431	0.603219	1.41931	0.248219	0.248219	0.248219	0.538892	0.404291	0.248219	0.878227	0.248219	0.873692	0.248219	0.248219	0.965215	0.673469	0.248219	0.368567	0.248219	0.248219	0.704838	0.409931	0.248219	0.868826	0.248219	0.248219	0.407066	3.08203	0.561228
LOC100133286	0.563845	0.184854	1.33075	0.0684655	-0.0417853	0.52642	0.0680656	0.54118	0.623842	0.39142	0.255577	0.303743	0.556866	0.271037	0.648355	-0.0417853	0.369645	0.278074	0.289786	0.333939	0.637646	0.286004	0.280763	-0.0417853	0.382886	0.712123	0.348158	0.270761	0.321405	0.195637	0.709305	0.672254	0.172217	0.372138	0.633856	0.5938	0.2777	0.54564	0.438288	1.08971	2.04221	0.714214	-0.0417853	0.90017	0.478743	0.313912	0.0707308	0.280709	2.42215
HOXA-AS3	0.0775035	0.568836	0.708656	2.27921	0.0775035	0.829784	0.181447	0.183273	0.780428	0.394119	0.442891	2.53032	0.643963	1.15037	1.01278	0.824417	0.46681	0.380162	0.571404	0.536274	0.288197	0.873512	0.18566	1.53858	0.418825	0.639427	0.814993	1.09237	0.341749	0.0775035	2.0527	0.300445	0.181868	0.379652	0.185516	0.2729	0.285088	0.158166	0.274509	0.181922	1.06052	0.0775035	0.0775035	1.0362	0.390332	0.48845	0.46734	0.63992	0.792048
PRO1804	0.151482	0.151482	0.739169	0.151482	0.151482	0.151482	0.151482	0.151482	0.359045	0.151482	0.151482	0.151482	0.151482	0.151482	0.151482	0.151482	0.151482	0.151482	0.151482	0.400302	0.563478	0.151482	0.151482	0.151482	0.151482	0.151482	0.151482	0.151482	0.151482	0.378631	0.151482	0.151482	0.355558	0.151482	0.151482	0.348199	0.151482	0.151482	0.151482	0.151482	0.363593	0.151482	0.151482	0.151482	0.151482	0.151482	0.151482	0.151482	0.151482
MRPL23-AS1	0.632974	0.059469	0.476673	0.059469	0.305902	0.532549	1.99275	0.239974	0.909945	0.059469	0.146791	2.53737	1.42864	0.059469	0.564695	0.341988	1.15692	0.497576	0.157464	0.913469	0.155133	0.332382	0.243924	0.059469	0.56194	0.32772	0.230893	0.606747	0.291979	0.059469	0.465992	0.908695	0.319122	0.059469	0.749368	0.821996	0.242123	0.262727	0.232814	0.059469	0.059469	1.26093	0.757572	0.342285	0.334727	0.059469	0.059469	1.84953	2.44926
LINC01134	0.828476	0.633742	1.21977	0.604281	2.5725	1.31832	2.53095	2.51549	0.742568	1.01457	1.47674	2.11173	1.28545	2.42558	1.20678	1.82244	0.919353	0.966207	0.770777	1.56125	0.553957	0.188509	0.231383	1.89079	1.30832	0.930413	1.68644	0.22532	0.880786	1.93632	0.632815	1.28828	1.45094	1.47462	1.69838	0.299801	0.808819	0.879678	1.69825	1.66362	1.48759	1.82986	2.87207	0.850019	1.11056	2.23457	2.42608	0.551546	2.40541
LOC100133920	0.177088	0.177088	0.177088	2.98893	0.3325	0.177088	0.177088	0.647383	0.921626	0.177088	0.177088	0.531212	1.52789	0.177088	0.177088	0.177088	0.177088	0.304635	0.177088	0.177088	0.177088	0.177088	0.347294	0.177088	0.177088	0.177088	0.334924	0.341707	0.177088	0.177088	1.00769	0.177088	0.341326	0.177088	0.177088	0.177088	0.345581	0.304027	0.177088	0.177088	0.507923	0.177088	0.177088	0.177088	0.177088	0.320015	0.177088	0.177088	0.177088
CD24	6.96223	8.10531	8.9291	7.63731	6.32701	7.75965	9.00556	7.55401	8.61399	8.09534	8.55494	7.85855	7.72463	7.8679	7.64581	7.83619	5.07312	7.64943	6.05813	8.06942	8.06623	8.10052	3.34564	7.69871	8.42471	7.58012	6.26145	8.3431	3.09476	6.84958	7.15278	8.29965	8.64846	9.56783	7.89216	5.99453	7.17721	7.51576	3.74381	8.31462	7.55685	8.4305	8.1387	7.16263	6.41542	6.90379	5.85247	8.4047	7.99613
UXT-AS1	0.615583	0.302531	0.790552	0.0150376	0.27309	0.0865751	0.200884	0.204053	0.450958	0.392725	0.27429	0.567426	0.743026	0.950803	0.815842	0.770833	0.291713	0.634576	0.619696	0.132281	0.381215	0.842385	0.974398	0.0150376	0.271639	0.295936	0.107449	0.287529	0.10062	0.222032	0.170616	0.484221	0.286933	0.667118	0.295897	0.430415	0.206304	0.29266	0.108515	0.111248	0.67459	0.67415	0.0150376	0.120323	0.468856	0.522082	0.113134	0.738148	0.296458
LINC01816	0.312225	0.387839	0.510473	3.08692	1.3118	0.587072	2.66706	0.442862	0.375317	0.464541	0.542968	1.00523	1.29095	0.504122	0.766992	0.539042	1.1955	0.464307	0.655	2.24294	0.452467	0.523888	0.0583294	0.146775	0.385974	0.999894	2.09938	2.3825	0.338541	0.794675	0.25988	1.17883	1.1424	0.947644	0.306873	1.64695	0.304821	1.44326	0.491925	0.503056	1.0472	0.381457	3.16112	0.151501	0.388668	0.560426	0.0583294	0.698238	0.807354
MAP3K14-AS1	2.19906	1.5982	1.95118	1.43211	2.99804	2.29144	2.35625	3.03191	2.64043	2.42249	1.35346	3.13661	2.11007	2.50057	2.83567	3.58155	2.22909	2.76221	2.626	4.00839	2.10717	2.30017	1.81829	0.319344	2.44655	2.35687	2.39602	1.43425	1.64875	3.31714	3.30148	3.17576	2.98992	2.69991	2.07457	1.84001	2.11668	2.31648	1.69569	2.63829	2.42378	2.5019	0.54392	2.54249	1.84311	3.07683	2.59194	1.96715	3.1588
UBOX5-AS1	0.942109	1.29459	1.50068	0.379357	1.56155	0.939247	2.09496	1.36084	1.04668	1.82529	1.26862	1.89382	1.79643	1.72353	1.65873	1.26223	1.16125	1.09609	1.8519	1.27926	1.51801	0.923465	0.47274	0.379357	1.46823	1.59703	1.41155	1.75842	1.35468	1.21783	1.9893	1.98776	1.75632	1.32106	0.720436	1.4564	1.5482	1.13585	0.963568	1.35147	1.33076	1.71758	0.379357	1.51356	1.39679	1.20981	0.924559	2.24359	0.643067
KDM7A-DT	3.59301	3.13081	5.75534	5.14785	2.54209	2.34762	6.2179	2.78317	2.96065	3.61946	3.84364	4.00232	1.84048	2.90304	2.74579	2.31582	3.80002	2.68927	2.34301	3.51483	3.42251	2.7026	3.12021	-0.266694	3.86195	2.6501	2.85493	3.32689	2.44377	2.61993	3.28491	4.77627	3.1029	4.89161	3.07131	3.74616	1.73756	3.43258	4.15238	3.82373	5.13383	3.27752	3.82668	2.83467	2.6242	3.81335	1.9129	3.72673	3.12135
LINC01119	0.37611	1.57994	0.203688	0.0230739	0.716461	0.807936	0.114059	0.572703	1.06794	0.793328	0.41287	0.393263	0.991309	0.96218	1.27883	0.3868	1.47168	0.915319	0.528205	0.99554	0.446191	0.41324	0.64812	0.0230739	0.657214	0.709468	0.416607	1.65201	0.784487	0.21972	0.367493	0.614481	1.18685	0.510871	0.825828	0.417685	0.763515	0.790014	0.839659	0.281504	0.370214	0.770862	0.0230739	0.465422	0.843466	0.317682	0.116266	1.25842	0.648533
LOC100134368	1.10964	0.624582	0.777921	1.74245	0.734834	0.854735	1.43145	1.00434	0.856634	1.19436	0.574115	1.76634	0.422993	0.410362	1.11145	1.40467	1.00812	1.10287	0.322263	1.70007	0.790799	1.22616	0.613395	0.0857401	1.03412	1.2266	0.894541	1.13371	0.375537	0.213136	1.96668	2.70153	0.683631	1.7228	0.420036	0.89658	1.01344	0.416183	0.583922	0.307927	0.789421	0.703783	0.0857401	0.541918	0.716911	0.830134	1.2773	0.519435	1.02163
KCNJ18	0.00220323	0.24414	0.235239	0.00220323	0.00220323	0.00220323	0.0827996	0.00220323	0.00220323	2.27629	0.00220323	0.0924281	0.00220323	0.00220323	0.00220323	0.00220323	0.00220323	0.00220323	0.00220323	0.571731	2.35449	0.00220323	0.00220323	5.8097	0.0597148	0.00220323	0.00220323	0.231515	0.00220323	0.00220323	0.00220323	0.00220323	0.00220323	0.00220323	0.00220323	0.15371	0.00220323	0.00220323	0.00220323	0.0831679	0.00220323	0.00220323	0.00220323	0.00220323	0.00220323	0.00220323	0.00220323	0.00220323	0.00220323
NDUFB2-AS1	0.155808	0.578239	0.696877	0.0551506	0.229995	0.436722	0.40257	0.484814	0.486188	0.428607	0.145566	0.941095	0.896882	0.150543	0.156033	0.515104	0.486775	0.266572	0.0551506	0.0551506	0.417226	0.130951	0.0551506	0.153977	0.187383	0.637679	0.391312	0.240052	0.437265	0.160984	0.208986	0.0551506	0.479681	0.699927	0.567036	0.146805	0.412165	0.329663	0.394889	0.324134	0.494645	0.494331	0.0551506	0.347984	0.340159	0.494379	0.410319	0.246107	0.153766
TEN1	0.112972	0.112972	0.264207	0.112972	0.112972	0.223323	0.112972	0.112972	0.112972	0.112972	0.112972	0.112972	0.112972	0.112972	0.270352	0.426887	0.112972	0.337945	0.112972	0.112972	0.41243	0.112972	0.112972	0.112972	0.684098	0.266513	0.516909	0.112972	0.112972	0.112972	0.464299	0.112972	0.261305	0.265063	0.112972	0.112972	0.112972	0.227618	0.257167	0.400923	0.112972	0.112972	0.112972	0.112972	0.418583	0.242058	0.264291	0.410869	0.112972
JMJD7	1.12561	0.859951	2.04603	0.527348	0.892237	0.872045	1.15255	0.91549	1.55274	1.00633	1.54397	1.152	1.48425	0.694533	0.859973	1.20246	0.527348	1.25121	0.861734	1.19978	1.80562	0.839561	1.52337	0.527348	0.756556	1.28223	0.609894	0.770749	0.603794	0.949404	1.33102	1.57041	0.842362	1.37732	1.05352	2.64546	1.11008	0.830823	0.763808	1.454	2.17781	0.779042	0.527348	2.52642	0.704317	0.740238	1.04705	1.43214	0.700012
PLA2G4B	0.487436	0.913396	1.74679	0.310163	0.913265	0.657098	0.76017	0.480096	1.29897	0.92126	0.742186	0.660493	0.964655	0.310163	0.913432	1.04783	0.310163	0.670805	0.719294	0.918607	1.73428	2.41309	0.483815	0.310163	1.43967	1.7922	0.682585	0.885326	1.03073	1.3193	0.991266	0.869843	0.824363	1.06425	1.06985	2.07319	0.772015	0.669256	0.980937	1.56231	1.8865	0.961499	0.310163	1.52452	0.488281	1.57599	0.310163	0.708654	0.310163
HDAC5	5.89862	6.12087	4.95995	7.49561	6.33256	5.79774	5.66954	5.77873	6.45531	5.91116	6.44872	6.59697	6.68403	6.09991	6.36251	6.05588	7.41479	6.30738	5.72764	6.83676	5.30219	6.57669	5.77947	6.74637	6.60429	6.46085	7.01319	6.03132	6.4565	5.39059	6.85063	6.54079	7.22061	6.22894	5.42722	6.38219	5.78189	4.95301	5.77584	6.66096	6.14186	6.25878	6.21978	6.15955	5.7249	5.78481	5.69278	6.08804	5.42278
C17orf99	0.300654	0.380832	0.70102	0.0314321	0.660907	0.0985597	0.121301	0.12288	1.35286	0.385837	1.18045	0.475475	0.0314321	0.435483	0.782871	2.15333	0.441037	0.950849	0.217897	0.141448	0.882855	1.00678	0.124943	0.0314321	1.3724	0.768085	0.350444	0.0314321	0.328557	0.0314321	0.245148	0.224185	0.286567	0.123951	0.446921	1.06734	0.580028	0.4601	0.119147	1.30069	1.76525	0.125142	0.462683	0.309327	0.784482	0.322428	0.209928	0.212646	0.212816
LOC100144595	0.0277649	0.0277649	0.0277649	0.0277649	0.0277649	0.184052	0.0277649	0.136677	1.02303	0.0277649	0.0277649	0.645089	0.14003	0.0277649	0.0277649	0.0277649	0.0277649	0.0277649	0.0277649	0.0277649	0.139716	0.0277649	0.0277649	0.0277649	0.0277649	0.0277649	0.0277649	0.0277649	0.299859	0.0277649	0.0277649	0.0277649	0.135229	0.137952	0.0277649	0.0277649	0.33905	0.0277649	0.0277649	0.0277649	0.524487	0.0277649	0.0277649	0.358729	0.0277649	0.209906	0.137393	0.341981	0.607376
CHKB-DT	0.910703	0.687286	0.331965	1.70981	1.32589	0.864973	1.18372	1.77687	0.72441	1.20444	2.34183	0.508967	0.552894	0.973624	1.01204	0.983541	1.85859	1.42226	1.49924	1.00529	0.950781	1.41891	0.335838	0.0822697	1.03931	1.79813	2.06496	0.716713	0.708085	0.579622	1.21859	1.56458	2.38294	1.16563	0.613418	0.581929	0.838918	0.888526	0.320968	0.824004	1.37067	0.898472	0.0822697	1.17366	0.626053	1.15458	0.984953	0.734298	1.1745
LINC00930	1.88485	0.289379	0.361568	-0.000832129	-0.000832129	1.14243	0.353844	0.778227	1.10941	1.05216	0.0914716	1.87924	1.44645	0.188103	0.289399	0.204595	1.11065	2.20553	1.0977	0.601536	0.732351	1.66474	3.29145	-0.000832129	0.626892	0.593864	0.488797	2.15171	0.456616	0.631814	0.298622	2.56508	2.17331	0.363455	0.0996306	0.343313	-0.000832129	0.074192	0.346003	0.355337	0.100058	2.31339	-0.000832129	-0.000832129	0.678036	0.941388	0.27885	1.26712	0.522713
PDCD6IP	7.4991	7.33086	7.20072	7.20237	4.67111	7.26539	7.30486	6.89201	7.26922	6.55668	6.71377	6.7922	6.83759	6.52113	7.28932	7.80393	6.36075	7.2417	7.48421	6.57905	7.15975	6.77117	6.99489	6.85443	6.90697	6.53807	6.54509	6.33618	7.41485	7.60227	6.57665	7.60957	6.86148	7.26463	7.94569	7.68846	7.16395	7.33254	7.32758	6.71343	6.87223	6.37575	6.32681	6.9202	7.3453	7.38442	7.26959	7.03685	6.23521
RNU4ATAC	0.105906	0.29791	0.105906	0.105906	0.105906	0.105906	0.286156	0.105906	0.289976	0.105906	0.44029	0.105906	0.105906	0.105906	0.105906	0.303838	0.105906	0.105906	0.105906	0.105906	0.471272	0.105906	0.105906	0.105906	0.105906	0.105906	0.105906	0.105906	0.701849	0.307346	0.256069	0.105906	0.457052	0.105906	0.105906	0.280358	0.291573	0.506486	0.105906	0.28698	0.29401	0.105906	0.105906	0.105906	0.105906	0.105906	0.105906	0.105906	0.105906
PDCD6	6.5325	6.6313	6.4744	6.04244	6.42753	6.34492	7.06031	7.37045	5.78773	7.02545	6.09082	6.9155	6.0253	6.65651	6.70719	6.58434	6.84921	7.20823	8.16412	6.12661	6.25413	6.74621	6.38042	6.53301	6.63569	6.83976	6.0678	6.1145	5.94626	7.03092	8.37419	7.2556	6.62908	6.73307	6.02865	6.44415	6.40865	7.07144	5.56387	6.61293	6.30068	6.86321	7.50799	6.06309	6.03005	7.72742	6.95198	6.37894	5.49594
DBIL5P2	0.498134	0.166579	0.166579	0.166579	0.166579	0.166579	0.166579	0.166579	0.631139	0.166579	0.320333	0.515212	0.166579	0.166579	0.166579	0.166579	0.485975	0.411814	0.166579	0.166579	0.335021	0.166579	0.334146	0.166579	0.166579	0.166579	0.468416	0.166579	0.166579	0.166579	0.166579	0.166579	0.166579	0.332368	0.166579	0.166579	0.166579	0.29155	0.32376	0.166579	0.166579	0.166579	0.166579	0.166579	0.338592	0.30729	0.331527	0.166579	0.166579
BCL2L10	0.0508854	0.853166	1.64065	-0.0370003	0.735127	0.781826	0.123448	1.33731	0.403167	1.4817	0.59566	0.299418	0.348483	1.16764	0.419747	0.293544	0.95515	0.0274718	0.422049	0.612917	0.206977	2.51122	0.345727	0.0492868	0.614742	1.52775	0.117975	0.397555	0.0368863	0.0554046	2.31216	1.53349	2.98778	0.635594	0.586701	0.790866	0.203475	2.67188	0.119712	1.05863	1.23085	0.206268	-0.0370003	0.138883	0.285276	0.230732	1.2484	0.967453	0.277854
SRRM5	1.86722	1.45795	2.49523	0.188635	1.75569	2.30081	1.77658	1.73259	1.49794	1.54939	1.47519	2.91659	2.93531	1.62612	1.33315	1.26677	1.06889	1.37	2.77051	1.62354	1.3609	1.32796	1.87493	0.188635	1.68406	1.39679	1.37433	1.7219	0.884749	1.7923	1.99077	2.47345	1.68821	2.02717	1.22436	0.877567	1.38932	1.16877	1.59698	1.97558	2.60677	1.65848	0.188635	2.24608	1.49964	2.25912	1.46298	2.458	1.7862
ERICH4	0.338816	0.035848	0.236609	0.035848	0.222571	0.11139	0.035848	0.138758	0.648655	0.035848	0.035848	0.353957	0.141927	0.23349	0.339455	0.440146	0.035848	0.330325	0.035848	0.482216	0.035848	0.035848	0.239812	0.035848	0.035848	0.239579	0.225402	0.035848	0.211757	0.914512	0.035848	0.531294	0.232868	0.139964	0.332429	0.549414	0.329981	0.035848	0.227527	0.137444	0.141388	0.240233	0.035848	0.035848	0.245058	0.035848	0.575646	0.141062	0.035848
BCL2L11	5.61769	5.97133	5.95544	4.35866	5.93345	5.20182	4.3534	5.36909	6.14408	5.65447	5.1623	5.75238	5.19594	6.00278	7.4977	6.90481	4.55587	5.75592	5.57013	5.47451	6.24831	6.0003	5.04362	4.63388	5.45282	5.71742	5.03674	6.21947	5.65078	5.93955	4.93126	5.87385	4.94832	5.77015	5.53747	5.38165	5.87949	5.90679	5.15624	5.64953	5.85618	5.69743	4.74728	6.04143	5.68018	5.25466	5.06479	5.21894	4.92581
LINC00426	2.50386	2.18025	2.8331	1.29719	2.7522	2.05784	0.674137	1.7884	3.8934	1.92292	0.954871	2.82245	1.3825	2.29617	5.04365	6.05343	1.98756	4.53995	3.22742	2.43301	1.67254	1.0707	2.40799	0.0918401	3.87348	2.60507	1.55398	0.606075	4.51036	3.02029	1.55144	4.49922	1.59307	2.11209	3.12703	0.724249	3.6255	1.79766	1.90502	2.26821	1.55162	3.47498	0.0918401	3.06457	3.81027	1.45932	2.54455	1.50701	1.77807
LINC00092	0.403231	0.680726	0.234991	0.058758	0.887787	0.824584	0.455299	0.389714	0.935357	0.244697	0.223451	0.058758	0.2392	0.590411	1.06324	1.35067	0.659887	1.17389	0.745438	0.167438	0.058758	0.197453	0.39657	0.058758	0.499949	0.319141	0.225154	1.49108	0.801703	0.496746	0.563575	1.43764	0.310795	0.465781	0.469203	0.302192	0.723601	0.127651	0.304144	0.924359	1.09459	0.949498	0.058758	1.53963	0.617777	0.279684	0.777957	0.151117	0.396815
DCTN1-AS1	0.166043	0.314184	0.442115	0.166043	0.540762	0.166043	0.166043	0.307558	0.308063	0.166043	0.166043	0.32173	0.448709	0.166043	0.314195	0.461551	0.308278	0.166043	0.166043	0.166043	0.311507	0.383311	0.166043	0.166043	0.265281	0.166043	0.300235	0.561729	0.290317	0.166043	0.281901	0.166043	0.305678	0.166043	0.166043	0.300642	0.166043	0.166043	0.166043	0.166043	0.696654	0.447099	0.166043	0.461871	0.31459	0.166043	0.308489	0.166043	0.166043
SH2B3	6.43661	5.83923	4.99118	4.88428	6.56274	6.2109	4.52334	6.15169	6.12326	5.34447	5.70871	5.71521	5.35164	5.71455	6.48772	7.06577	5.20284	6.5442	5.619	6.32714	5.63645	5.15685	5.49495	3.72912	6.86819	5.97367	5.43671	5.17815	7.05072	5.46364	5.30152	5.77912	5.53217	6.16226	6.68495	4.69431	6.31905	5.85578	5.70097	4.96896	5.23579	5.92772	4.00332	6.26674	6.4573	5.96392	5.64435	5.58076	5.09012
RAMP2-AS1	1.31078	0.877611	1.42943	-0.0332784	0.51099	0.469091	0.3664	0.84463	3.01535	0.488883	0.662801	1.41679	0.935067	1.76581	2.09449	2.30068	1.10422	1.65718	1.01833	0.736572	0.998873	3.13605	0.860589	-0.0332784	1.21308	1.11809	1.50835	3.29734	0.878436	0.91325	0.586214	1.83672	0.538128	1.2802	0.0799313	2.73092	1.38561	0.833446	1.68982	0.966865	0.931177	0.862122	-0.0332784	0.669752	1.36967	0.543502	0.982156	0.928814	1.44691
LINC02418	0.00935664	0.00935664	0.00935664	0.00935664	0.00935664	0.275818	5.82744	0.135902	0.136353	0.143899	0.00935664	0.148574	0.86944	0.00935664	0.141836	0.00935664	0.00935664	0.00935664	0.00935664	0.00935664	0.00935664	0.00935664	0.584992	0.00935664	0.00935664	0.138604	0.00935664	0.00935664	0.00935664	0.00935664	0.00935664	0.00935664	0.00935664	0.00935664	0.00935664	0.00935664	0.00935664	0.00935664	0.00935664	0.00935664	0.00935664	0.00935664	0.00935664	0.00935664	0.14219	0.00935664	0.00935664	0.138734	0.00935664
C2CD4D	1.6002	1.05633	0.354904	0.78543	1.49717	1.00613	0.509793	2.20964	1.31979	1.82951	0.876225	1.72481	1.86185	1.55025	0.880543	1.07735	1.73988	0.950735	1.52964	0.284898	0.741307	0.73006	1.54219	4.16846	0.724402	1.88318	3.36698	0.17227	0.332297	1.30043	1.31272	2.01209	1.58385	1.60731	0.521926	0.884087	0.356006	1.25615	1.23933	1.26197	1.19749	1.54414	3.97699	0.619566	1.05821	1.27648	2.57495	1.19513	1.54292
PPIAP30	0.179868	0.369037	0.179868	0.179868	0.179868	0.179868	0.179868	0.179868	0.179868	0.179868	0.179868	0.179868	0.179868	0.685587	0.179868	0.179868	0.179868	0.31834	0.179868	0.787276	0.179868	0.457309	0.364653	0.179868	0.306591	0.364436	0.351224	0.835197	0.179868	0.378334	0.327814	0.179868	0.179868	0.362693	0.179868	0.179868	0.362794	0.179868	0.179868	0.179868	0.179868	0.179868	0.179868	0.557627	0.179868	0.335038	0.179868	0.364621	0.179868
ZFHX4-AS1	0.617868	0.0864443	0.0831107	0.000922631	0.000922631	0.172948	0.227985	0.000922631	0.159922	0.000922631	0.000922631	0.000922631	0.0851346	0.000922631	0.000922631	0.000922631	0.000922631	0.180164	0.000922631	0.000922631	0.000922631	0.000922631	0.000922631	0.000922631	0.000922631	0.162657	0.000922631	3.066	0.0726661	0.000922631	0.000922631	0.000922631	0.000922631	0.000922631	0.934773	0.000922631	0.654299	0.0632264	0.0792849	0.0815758	0.307244	0.000922631	0.000922631	0.0891834	2.29669	0.000922631	0.000922631	0.552391	0.0845283
PP12613	0.112305	0.0039238	0.0039238	0.0039238	0.0039238	0.0039238	0.105891	0.0039238	0.298072	0.0039238	0.0039238	0.0039238	0.0039238	0.294295	0.485943	0.318897	0.0039238	0.231568	0.0039238	0.0039238	0.0039238	0.0855406	0.0039238	0.0039238	0.0039238	0.109898	0.0039238	0.0039238	0.68246	0.0039238	0.0039238	0.0039238	0.0039238	0.0039238	0.0039238	0.0039238	0.0039238	0.0039238	0.197182	0.0039238	0.0039238	0.0039238	0.0039238	0.319228	0.310802	0.0039238	0.0039238	0.0039238	0.0039238
FLJ16779	1.09046	2.91059	1.01225	-0.010821	0.240114	3.0888	-0.010821	1.23436	1.76278	2.58151	2.15774	2.11213	2.35254	2.13318	0.641686	-0.010821	0.55423	1.09015	4.38464	0.209001	0.422279	1.66884	0.262634	2.48178	1.83083	3.20486	0.0790419	1.22479	0.0724008	1.22729	0.341724	1.6923	0.610074	0.0850564	0.085956	0.244551	4.91632	0.487196	1.02361	0.406874	0.0863681	0.630113	-0.010821	1.50529	0.769566	0.754685	1.10788	2.12472	1.52517
LINC01634	0.0211092	0.0211092	0.0211092	0.0211092	0.0211092	0.0946	0.0211092	0.0211092	0.304932	0.3208	1.27905	0.234106	0.221083	0.0211092	0.564601	0.41443	0.687308	0.30759	0.48861	0.634129	0.124019	0.0998611	0.123484	0.0211092	0.0211092	0.0211092	0.0211092	0.0211092	0.109028	0.0211092	0.0211092	0.0211092	0.119895	0.548597	0.626245	0.0211092	0.122454	0.306311	0.0211092	0.0211092	0.220099	0.123702	0.0211092	0.5797	0.0211092	0.0211092	0.121884	0.0211092	0.0211092
LOC100192426	0.189811	0.189811	0.189811	0.189811	0.189811	0.189811	0.189811	0.189811	0.359342	0.189811	0.189811	0.189811	0.189811	0.189811	0.366662	0.372109	0.189811	0.319257	1.47388	0.189811	0.189811	0.189811	0.821511	0.189811	0.421619	0.189811	0.500966	0.356881	0.338159	0.548615	0.189811	0.189811	0.356495	0.189811	0.189811	0.189811	0.189811	0.31864	0.189811	0.189811	0.525571	0.189811	0.189811	0.189811	0.976459	0.189811	0.189811	0.189811	0.362687
CDH4	0.614697	0.474576	0.22569	0.0454931	1.80831	0.515026	0.0454931	0.457346	0.941808	1.13279	2.48732	0.494011	0.0454931	0.0454931	0.232788	0.0454931	0.0454931	0.532928	0.142753	0.44614	1.43951	1.1038	0.0454931	0.0454931	1.14685	1.35751	0.438118	0.22273	0.0454931	0.56828	0.0454931	0.945161	0.136635	0.30936	0.139821	0.0454931	0.138996	0.630343	1.00775	1.60679	0.312764	2.23977	0.0454931	0.145284	0.142452	0.0454931	0.308096	0.13993	0.79075
GNE	4.82921	4.9418	5.74489	2.23108	4.53842	4.90957	4.86017	4.7978	5.48034	4.93712	5.47449	5.22728	4.77545	4.89506	5.58207	5.43657	4.2569	4.61138	4.67697	6.07293	3.73964	5.04057	3.70687	2.29581	5.19481	4.40992	4.26943	4.09635	4.68024	5.58039	4.05089	5.60719	5.0128	5.64826	6.37642	6.71389	5.19208	4.96845	4.76095	4.51801	5.49115	4.34445	3.8334	5.13907	6.53948	4.90709	4.29862	4.79242	4.72472
HCN4	0.629864	0.395559	0.115495	0.458917	2.26101	0.251728	0.115495	0.679098	1.52567	0.216431	0.204571	0.653609	0.305124	0.115495	1.87664	0.115495	0.115495	0.76774	0.633468	0.115495	0.213081	0.115495	0.212574	0.115495	3.06197	0.212459	0.205519	0.459778	0.115495	0.408487	0.115495	1.43903	0.115495	0.386697	0.115495	0.205792	0.115495	0.115495	0.373374	0.115495	0.115495	0.94091	0.115495	0.115495	0.115495	0.115495	0.211056	0.115495	4.78286
MANCR	-0.0191279	1.85644	0.734683	-0.0191279	0.0769953	0.808138	-0.0191279	0.0838225	1.03602	1.61091	2.21825	-0.0191279	0.749908	0.9694	0.374247	0.0919699	2.27927	1.35771	2.02727	-0.0191279	-0.0191279	0.594261	-0.0191279	-0.0191279	0.251942	0.0860211	0.0784944	-0.0191279	0.771802	0.0939389	0.22147	1.10318	2.51256	0.0850283	3.08843	-0.0191279	3.12199	0.833692	0.769041	-0.0191279	0.605405	0.0863691	-0.0191279	0.708551	0.955118	0.0692733	0.360317	0.675806	0.366128
FRAT1	2.10742	2.00311	2.12282	4.44018	3.34175	2.01121	2.898	1.97169	2.40373	2.24759	1.48172	2.27018	2.66167	1.93821	3.37511	3.49249	2.48404	2.63993	1.94172	2.34099	2.02536	1.91015	1.60003	4.26475	2.59761	1.90666	2.49902	2.70188	3.75471	1.78922	1.74568	3.43871	1.0603	1.91868	1.83543	3.21848	2.13023	1.62768	2.55565	2.21302	1.91136	2.55373	3.90135	2.89341	2.80513	1.71258	2.25462	1.86081	1.8856
PCED1B-AS1	3.97693	3.3146	3.24221	2.20838	3.94192	4.07258	1.2577	3.8191	3.79365	3.89191	1.84373	3.9369	1.73885	3.89928	5.22598	6.24467	3.42211	4.90324	3.81773	3.26837	2.67981	2.00129	3.55902	2.20094	5.00967	4.09187	2.80955	1.89343	5.35218	3.75796	2.639	4.39762	3.68539	3.54534	4.59752	1.9693	4.32493	3.15437	3.05262	2.38655	2.6417	4.57162	0.363812	4.33165	4.49382	2.9191	3.68669	2.31604	2.40496
TROAP	3.23094	3.54208	5.49317	-0.130213	6.03056	2.99631	6.01397	4.78257	3.32932	5.67223	4.10609	5.36928	5.20057	5.75239	4.72771	4.72767	5.16098	3.76633	4.78944	6.62343	6.74821	5.64901	2.36918	6.03736	3.89771	5.27699	5.23889	6.34003	3.35644	4.3361	4.26568	4.0092	4.65266	4.39998	5.40422	5.33697	3.67195	5.51045	3.58986	6.39059	5.29026	6.37006	6.99401	5.26699	5.47767	3.61889	4.76862	2.74425	4.79266
LOC100240735	0.838511	0.517521	0.558213	2.93323	0.723673	0.426172	0.000347659	0.237037	0.716726	0.697288	0.289738	0.335301	0.000347659	0.234783	1.21024	2.25993	0.375567	1.06382	0.248834	0.932485	0.447892	0.000347659	0.507262	0.000347659	0.754387	0.506751	0.0797831	0.304138	1.16862	0.715595	0.311984	1.564	0.49198	0.441716	0.44534	0.226087	0.818632	0.39303	0.295689	0.369574	0.242739	1.63924	3.0028	0.650608	1.52905	0.0722798	1.14281	0.166349	0.676231
MED16	5.66936	6.02981	6.01001	8.59307	6.5374	5.71053	6.29723	6.49603	5.38736	6.46355	6.31756	5.86432	5.44474	5.85327	5.71466	5.53749	6.92476	5.80217	5.40198	5.40442	5.45362	5.53558	5.90101	7.1778	6.12948	6.73896	6.72102	6.26557	5.56623	5.55823	5.63703	6.82772	6.58673	5.69283	5.87738	5.70079	5.26221	5.91999	6.13304	6.10393	5.09568	5.96733	8.34102	5.61911	5.64628	5.89131	6.31129	5.87117	6.06356
PIGK	5.30715	4.87819	5.08301	3.23472	1.09575	4.9935	4.61898	4.93276	5.41638	4.80447	4.36275	4.57866	4.28154	3.06131	5.06905	4.94895	3.81769	4.83302	4.45632	3.90355	4.38509	4.19863	5.23105	3.13825	4.19925	4.38835	4.76236	4.51255	4.34333	5.39137	4.90522	5.13763	4.51288	5.14512	4.9958	4.80438	5.10443	4.82618	5.3186	4.09458	4.58626	4.31281	-0.0578932	5.14079	4.53057	4.89861	4.17457	5.0633	3.2119
LOC100268168	0.179377	0.340286	0.331121	1.45842	0.505764	0.651001	0.0911681	0.592495	0.330569	0.0911681	0.245122	0.270829	0.776481	0.25335	0.549596	0.347518	0.255762	0.276443	0.73307	1.22256	0.336043	0.768021	0.406952	0.0911681	0.884797	0.968223	0.246713	1.1155	0.235517	3.31753	1.95459	0.861733	0.526437	0.403873	0.334538	0.171488	0.404031	0.581189	0.172168	0.463373	0.259013	0.335331	0.0911681	0.423268	0.262842	0.476078	0.255999	0.177505	0.335023
CASC11	0.0592263	0.153279	0.314521	0.0592263	0.0592263	0.248411	0.147521	0.31308	0.234086	0.621294	0.0592263	0.0592263	0.238686	0.385327	0.153286	0.24684	0.0592263	0.0592263	0.549423	0.0592263	0.469835	0.381462	0.237297	0.0592263	0.122231	0.0592263	0.0592263	0.0592263	0.351147	0.0592263	0.507563	0.698805	0.384353	0.0592263	0.237068	0.301336	0.392093	4.56633	0.303277	0.0592263	0.785373	0.0592263	0.0592263	0.156291	0.0592263	0.136375	0.595614	0.0592263	0.151172
ARHGEF33	1.47381	1.21566	0.689338	0.135616	0.135616	1.56402	1.02164	0.619559	1.22865	0.413388	0.304788	1.56099	0.700992	0.615276	0.639358	0.790897	2.47788	1.14294	1.06974	1.97283	0.135616	0.738633	1.1496	0.135616	1.3888	0.940292	0.384953	0.744767	0.994285	0.506071	0.903507	1.59068	1.34354	1.72838	0.403042	0.948642	0.877744	0.338277	1.2367	0.471573	0.763621	0.403914	0.135616	1.08814	0.567728	1.4101	0.477627	0.629035	0.762499
SMG1P3	2.21682	0.756975	1.59028	1.68889	1.15393	1.84365	0.84537	1.02588	2.33178	0.860916	1.15611	2.50714	2.36067	0.936988	1.1268	2.95456	0.752687	1.95399	2.22509	2.49335	1.48148	1.37087	0.853073	0.6494	1.30512	1.47721	1.08621	1.39134	1.12725	1.52681	1.09828	1.76967	1.10213	1.81606	1.19528	2.63219	1.1911	1.07058	1.0117	0.750851	2.35516	0.6494	0.6494	2.02588	1.99858	1.53255	1.02816	1.11678	1.03396
ERVV-2	0.00382087	0.00382087	0.00382087	0.00382087	0.00382087	0.00382087	0.00382087	0.00382087	0.00382087	0.0923863	0.00382087	0.00382087	0.00382087	0.00382087	0.0910285	0.0937145	0.00382087	0.00382087	1.2116	3.36251	0.00382087	0.131713	0.00382087	0.00382087	0.00382087	0.0889011	0.00382087	0.00382087	0.0769734	0.00382087	0.00382087	0.00382087	0.00382087	0.241784	0.00382087	0.228294	0.167308	0.00382087	0.00382087	0.00382087	0.00382087	0.00382087	0.00382087	0.00382087	0.00382087	0.00382087	0.00382087	0.00382087	0.00382087
MEF2B	0.62252	0.321729	0.415575	0.0879542	0.393258	0.253408	0.503644	0.510361	0.774537	0.325273	0.0879542	0.647817	0.616213	0.410625	0.623591	1.0587	0.312684	0.260503	0.209359	0.355403	0.422295	0.0879542	0.205855	0.0879542	0.651057	0.865597	0.197287	0.41034	0.285041	0.214584	1.15242	1.69537	0.0879542	0.607448	1.01664	0.398655	0.515124	0.0879542	0.401146	0.409795	0.945651	0.316945	0.0879542	0.819148	0.428968	0.369928	0.415749	0.316434	0.0879542
AIRN	0.554405	0.554405	0.554405	0.554405	0.554405	0.554405	0.554405	0.554405	0.554405	0.554405	0.554405	0.554405	0.554405	0.554405	0.554405	0.554405	0.554405	0.554405	0.554405	0.789897	0.554405	0.554405	0.554405	0.554405	0.554405	0.554405	0.554405	0.554405	0.554405	1.15851	0.866896	0.554405	0.554405	0.554405	0.754303	0.740585	0.752554	0.703686	0.554405	1.1008	0.554405	0.943167	0.554405	0.765879	0.759879	0.554405	0.554405	1.44469	0.754726
RASA4B	0.643122	0.392635	0.0789805	-0.00772375	0.531191	0.173754	0.303002	0.376559	0.828589	0.16967	0.4766	0.610715	0.387146	0.305093	0.246543	0.40365	0.16026	0.39799	0.527014	-0.00772375	-0.00772375	-0.00772375	0.314564	-0.00772375	0.367266	0.314215	0.645961	0.157649	0.555896	0.258261	0.473893	0.476728	0.498081	-0.00772375	0.314171	0.59473	0.311583	0.0580035	0.226385	0.23285	0.385351	0.575171	0.563428	0.254181	0.857833	0.136411	0.444348	0.740243	0.3846
LINC00894	4.75965	4.41883	4.16105	3.21836	2.69547	3.96556	3.70703	3.94244	4.76193	3.30703	3.41276	4.3773	4.72446	3.33336	4.16961	4.41418	4.60683	3.90141	3.79367	4.14074	3.57759	4.16345	4.67242	3.12492	3.51043	3.73195	3.12256	3.64398	3.75837	5.06506	4.32951	5.91	3.67704	3.60995	3.68384	4.29256	4.03516	3.00158	3.58173	3.44662	4.68826	4.39795	0.849359	3.65247	3.62982	4.062	4.91701	4.11216	2.29561
BCDIN3D-AS1	0.832019	1.1253	1.78352	0.132072	0.286905	0.778982	1.7091	1.39662	1.52911	0.534011	0.49135	1.47858	1.99851	0.951455	1.82262	1.90383	0.810629	1.30137	1.21437	2.37479	0.975472	1.04222	1.34513	0.132072	1.03072	0.585429	1.01341	1.12664	0.739793	1.24695	2.08268	1.83601	0.901626	1.26244	1.10751	1.32121	0.917158	1.21177	1.32805	1.08358	1.06657	1.06602	0.132072	1.10315	0.834782	0.865436	1.13942	0.923258	1.23268
LOC100286922	0.0528115	0.0528115	0.465075	0.0528115	0.0528115	0.0528115	0.0528115	0.0528115	0.464101	0.0528115	0.0528115	0.0528115	0.0528115	0.0528115	0.0528115	0.0528115	0.0528115	0.0528115	0.0528115	0.0528115	1.01861	0.0528115	0.0528115	0.0528115	0.0528115	0.0528115	0.0528115	0.0528115	0.0528115	0.50167	0.0528115	0.0528115	0.0528115	0.0528115	0.0528115	0.443211	0.0528115	0.0528115	0.0528115	0.817914	1.01663	0.0528115	0.0528115	0.494577	0.27464	0.0528115	0.0528115	0.0528115	0.0528115
ANAPC1P1	1.38264	0.280499	0.508568	0.280499	0.389655	1.55398	0.503442	0.890207	0.508029	0.280499	0.280499	0.280499	0.280499	0.968528	2.01829	1.18716	0.280499	0.615031	0.51888	0.280499	0.40067	0.280499	0.400045	0.280499	0.657765	0.280499	0.280499	0.607383	0.97434	0.528812	0.553718	0.843337	0.280499	0.280499	1.29417	0.391694	0.61464	0.454641	2.13968	0.280499	0.280499	0.813313	0.280499	0.280499	0.728302	0.566407	0.398177	0.280499	0.280499
LOC100287015	2.20845	2.48639	2.86295	4.0134	2.33253	1.80787	3.0881	1.59772	1.77541	2.50554	2.06531	1.46214	2.45266	2.74186	2.09937	2.47891	2.76113	1.78615	2.16312	1.67924	2.66831	2.08707	1.81913	3.41356	2.45406	2.34963	2.39436	2.56857	1.82277	2.23155	2.14789	2.92161	2.44279	2.17076	1.86312	2.32525	2.04105	1.78099	1.20015	2.55321	2.86584	2.03543	2.8519	1.65159	2.21426	1.51732	2.18243	2.31886	2.77237
DDX11L10	0.222452	0.222672	0.120955	0.120955	0.120955	0.26039	0.755416	0.697801	0.120955	0.497528	0.298101	0.227853	1.38054	0.75932	0.120955	0.225813	0.478599	0.33414	0.319084	0.120955	0.120955	0.197388	0.401336	0.120955	0.490109	0.313318	0.736559	0.120955	0.287049	0.120955	1.10561	0.226831	0.882148	0.219261	0.841251	0.213374	0.120955	0.195058	1.36097	0.216882	0.220606	0.220527	0.120955	0.120955	1.0968	0.686661	0.63063	0.40129	0.120955
LOC100287042	0.952066	1.44648	0.760604	2.66765	1.92926	1.5688	1.65834	1.47811	1.12107	2.06949	1.48805	1.49166	1.39453	1.83799	1.24345	1.71944	1.12221	1.5596	1.37378	2.44229	1.43014	1.13669	0.827996	3.68237	1.42828	2.16531	2.54325	1.01653	1.02405	1.19064	1.72235	2.01988	1.86142	1.33933	0.937143	2.23096	1.0329	1.30699	1.0874	1.78002	1.57074	1.46441	0.0947062	1.873	1.52273	0.50923	1.68185	0.644942	1.81677
FAM90A26	0.0168558	0.0168558	0.0168558	0.0168558	0.109708	0.0898552	0.0168558	0.116303	0.0168558	0.0168558	0.0168558	0.126261	0.0168558	0.0168558	0.0168558	0.0168558	0.0168558	0.0168558	1.17926	0.0168558	0.0168558	0.0950811	0.0168558	0.0168558	0.0168558	0.0168558	0.0168558	0.377494	0.104187	0.126075	0.0168558	0.0168558	0.114981	0.0168558	0.0168558	0.0168558	0.0168558	0.0168558	0.0168558	0.0168558	0.118844	0.0168558	0.0168558	0.0168558	0.0168558	0.0168558	0.0168558	0.0168558	0.0168558
LOC100287049	0.235206	0.75916	0.348677	0.235206	0.340519	0.397062	0.235206	0.453968	0.906858	0.235206	0.341036	0.359293	0.235206	0.89901	0.759194	1.45599	0.740416	0.766168	0.235206	0.235206	0.837798	0.710539	0.235206	0.235206	0.66372	0.560312	0.342161	0.550581	0.759688	0.235206	0.498806	0.235206	0.549892	0.829482	0.995843	0.443576	0.349383	0.321224	0.235206	0.235206	0.350881	0.235206	0.235206	0.470991	0.353603	0.822047	0.34874	0.235206	0.350634
GACAT2	0.0207017	0.0207017	0.113337	0.0207017	0.187776	0.0207017	0.276626	0.0207017	0.0207017	0.118602	0.0207017	0.0207017	0.367576	0.0207017	0.207412	0.12007	0.282119	0.0207017	0.117658	0.0207017	0.645078	0.093133	0.0207017	0.0207017	0.0207017	0.0207017	0.0207017	0.197386	0.0207017	0.541857	0.0960882	0.0207017	0.353917	0.0207017	0.0207017	0.480224	0.0207017	0.0207017	0.0207017	0.0207017	0.0207017	0.11506	0.0207017	0.0207017	0.293043	0.0207017	0.0207017	0.0207017	0.0207017
DDX11L1	0.0945707	0.0945707	0.0945707	0.0945707	0.0945707	0.176169	0.203812	0.0945707	1.83213	0.0945707	0.0945707	0.216863	0.0945707	0.0945707	0.210944	0.326693	0.206297	0.0945707	0.0945707	0.0945707	0.0945707	0.18201	0.0945707	0.0945707	0.0945707	0.5098	0.0945707	0.0945707	0.192189	0.0945707	0.5081	0.0945707	0.0945707	0.595415	0.0945707	0.0945707	0.0945707	0.0945707	0.0945707	0.0945707	0.0945707	0.0945707	0.0945707	0.0945707	0.0945707	0.190022	0.0945707	0.0945707	0.208329
WASHC1	4.2298	4.58492	3.55212	4.89885	3.929	4.25085	5.07266	4.13947	4.31938	3.91625	2.74235	5.18731	4.95697	5.16622	4.93091	4.27388	3.45628	4.44811	4.352	3.85097	3.13465	3.98076	4.42657	5.04979	4.01775	3.98788	4.7264	3.34994	4.66036	3.7697	4.35388	5.5924	4.2308	4.27299	4.50908	3.19184	4.08575	2.93999	3.5449	5.20444	2.9771	5.83893	6.34961	3.65977	4.6024	4.26369	3.14644	3.31006	2.9413
LINC01630	0.0106115	0.115287	0.0106115	0.0106115	0.0106115	0.0106115	0.0106115	0.0106115	0.110962	0.0106115	0.104433	0.0106115	0.0106115	0.0106115	0.0106115	0.0106115	0.0106115	0.0872344	0.0106115	0.130909	0.30057	0.0106115	0.0106115	0.0106115	0.0106115	0.0106115	0.0106115	0.109505	0.181536	0.0106115	0.0106115	0.316927	0.0106115	0.0106115	0.0106115	0.509624	0.111833	0.0106115	0.0106115	0.109328	0.209358	0.0106115	0.0106115	0.0106115	0.0106115	0.0106115	0.0106115	0.208762	0.0106115
MANSC4	0.192833	0.347581	0.0186444	0.0186444	0.0186444	0.142185	0.10325	0.0186444	1.15265	0.276355	0.0186444	1.34107	0.661749	0.33112	0.418593	0.564093	0.105174	0.0846145	0.979997	0.218343	0.412097	0.0186444	0.189275	0.0186444	0.245326	0.340233	0.0186444	0.183837	0.233728	0.0186444	0.0186444	0.433121	0.0186444	0.105745	0.106562	0.100529	0.472461	0.0186444	0.51174	0.103637	0.341446	0.106866	0.0186444	0.111654	0.109014	0.162622	0.0186444	0.106663	0.106748
LINC00941	1.18176	2.33783	1.05271	0.00395321	3.02069	1.67813	0.354195	1.48171	0.775489	2.21559	0.734437	0.110828	1.75721	1.08934	0.603741	0.108788	1.76207	2.7596	1.28214	1.19923	0.594434	0.635256	0.284273	0.00395321	1.06197	1.16288	0.264986	0.00395321	0.750295	1.22469	0.00395321	0.109806	3.4467	0.194511	5.22427	0.855115	2.08201	2.77777	1.2437	0.0998588	1.58066	0.284836	0.00395321	1.87235	1.32403	0.627376	0.583927	0.787146	1.2569
PRSS46P	0.232442	0.33161	0.319996	0.0159326	0.115845	0.616885	0.0159326	0.574012	0.224196	0.336257	0.116336	1.06592	0.126236	1.36415	0.596844	0.340774	1.17037	0.176075	1.56746	0.578362	0.0159326	0.329729	0.502702	0.0159326	0.361253	0.0159326	0.693887	0.788518	0.0159326	0.443138	0.483354	1.18248	0.980949	0.936928	0.0159326	0.0159326	0.225949	0.693477	0.628832	0.121575	0.0159326	0.0159326	0.0159326	0.0159326	0.233475	1.09107	1.77117	0.738265	0.503046
OSTM1-AS1	-0.00179147	-0.00179147	-0.00179147	-0.00179147	0.118936	0.183756	-0.00179147	-0.00179147	0.24986	0.135683	-0.00179147	0.2733	-0.00179147	0.126208	-0.00179147	-0.00179147	-0.00179147	-0.00179147	-0.00179147	-0.00179147	0.131119	-0.00179147	-0.00179147	-0.00179147	-0.00179147	-0.00179147	-0.00179147	-0.00179147	-0.00179147	-0.00179147	0.104068	-0.00179147	-0.00179147	-0.00179147	-0.00179147	-0.00179147	-0.00179147	-0.00179147	-0.00179147	-0.00179147	-0.00179147	-0.00179147	-0.00179147	0.1379	0.133936	-0.00179147	-0.00179147	-0.00179147	-0.00179147
SMKR1	0.371529	0.307088	0.226906	1.48977	0.206485	1.49407	1.46086	0.630843	0.156115	0.378553	-0.00205667	0.835333	2.11873	2.62033	0.802053	0.566446	1.48186	0.312269	0.759195	1.51112	0.00541829	0.505179	0.424333	-0.0803031	1.04594	0.298646	-0.0803031	3.11523	0.465062	0.391688	2.01996	0.781287	2.69865	0.907773	0.591396	0.33587	0.295623	3.6541	0.277857	0.152478	1.17636	1.57606	4.59497	0.173119	0.495177	0.502686	0.583619	0.298986	3.01955
GLYATL1B	0.172471	0.172471	0.172471	0.172471	0.172471	0.495958	0.172471	0.290164	0.290583	0.172471	0.172471	0.301949	0.172471	0.398503	0.982828	2.81251	0.172471	0.172471	0.722047	0.172471	0.172471	0.172471	1.04587	0.172471	0.172471	0.172471	0.172471	0.172471	0.172471	0.172471	0.963286	1.31879	0.288599	1.18542	0.29266	0.284412	0.403455	0.172471	0.172471	0.172471	0.293171	0.172471	0.172471	0.172471	0.172471	0.273531	0.172471	0.172471	0.292914
ADPGK-AS1	0.469961	0.892387	1.1297	0.469961	1.48458	0.702764	0.469961	0.962924	1.04836	0.800917	0.764077	1.62055	0.690797	1.04146	0.892415	0.997677	0.685453	1.17281	0.986232	0.726417	0.690198	0.639704	1.05794	0.469961	0.826742	1.05734	0.767037	0.682103	1.65075	1.006	0.560477	1.09142	0.681627	0.469961	1.42859	1.17222	0.581878	0.855392	0.675889	0.681734	1.43182	0.689539	0.469961	1.60486	1.07155	0.973899	0.685763	0.788935	0.883695
LINC00173	0.863264	2.17084	2.35368	1.42486	0.784416	0.853082	0.0233851	0.584644	2.51343	1.41929	0.0189628	1.72361	0.794398	1.46645	2.88443	3.07763	0.587459	2.45698	1.03624	2.15067	3.36756	3.17073	1.64418	-0.074355	1.51699	1.33834	0.555754	1.86038	1.15878	2.55088	1.05892	2.54055	0.116054	2.1041	1.25165	1.63362	1.37118	0.333268	1.31955	2.41317	2.77521	2.28829	-0.074355	1.9017	1.77362	0.312065	0.892962	0.727466	1.2084
LOXL1-AS1	2.13849	3.11781	3.58702	2.38504	1.98775	3.21443	3.06743	2.5839	3.20086	2.6922	2.83344	3.0412	3.23669	1.55573	3.09518	2.87146	2.69531	3.55151	2.90675	3.88969	4.346	3.254	2.93262	-0.0529199	2.75376	1.67921	1.20458	4.06667	2.31278	1.37613	3.4603	4.02044	3.48013	3.27161	3.02762	3.22732	3.03923	2.09795	3.63413	3.07346	3.71192	2.7344	-0.0529199	1.90919	2.05276	2.23611	2.65309	4.00438	2.26117
MTHFD2P1	0.00297262	0.00297262	0.00297262	0.00297262	0.00297262	0.00297262	1.15409	0.00297262	0.00297262	0.00297262	0.00297262	0.260138	0.00297262	0.0853288	0.320861	0.176697	0.00297262	0.00297262	0.00297262	0.00297262	0.00297262	0.00297262	0.00297262	0.00297262	0.00297262	0.00297262	0.00297262	0.00297262	0.00297262	0.00297262	0.00297262	0.403501	0.00297262	0.0871418	0.0879316	0.00297262	0.00297262	0.00297262	0.0827718	0.00297262	0.00297262	0.00297262	0.00297262	0.0928518	0.00297262	0.00297262	0.00297262	0.00297262	0.0881114
ANKRD66	2.15994	1.86041	0.0165259	0.0165259	0.0165259	0.0165259	0.609864	0.0165259	0.177312	0.0165259	0.0165259	0.0165259	0.101684	0.0165259	0.0165259	0.267313	0.0165259	0.356579	0.0165259	0.0165259	0.0165259	0.0815107	0.0165259	0.0165259	0.543674	0.0165259	0.0165259	0.0165259	0.222922	0.0165259	0.0165259	2.2555	0.0165259	0.100108	0.0165259	0.0951025	0.0165259	0.0165259	0.0165259	0.0980849	0.0165259	0.0165259	0.0165259	0.189225	0.748584	0.0165259	0.17778	0.0165259	0.325681
AP4B1-AS1	1.54814	0.945017	1.84693	0.293183	0.701428	1.53489	1.49122	1.0748	1.12697	0.833968	0.363415	1.29681	1.04499	0.963741	1.38923	2.3196	0.459424	1.60215	1.43636	0.689211	0.814317	0.566381	1.28186	0.113134	1.26592	0.540652	0.882111	0.376196	1.31741	1.03508	1.82174	1.66385	0.96158	1.59151	1.32477	0.582647	1.08371	1.23688	0.586151	0.375751	1.23883	0.683485	0.113134	1.13227	0.551248	1.29858	0.802334	0.929635	0.872216
LINC00630	2.62868	1.78783	2.16807	0.851828	1.22266	2.79003	1.83498	2.26459	2.33179	1.84681	1.40732	2.85734	2.87614	2.15401	2.01117	1.99349	2.01837	1.70443	2.01584	2.57212	2.41594	2.95992	2.1464	0.851828	1.57514	2.03146	1.93291	1.7007	1.53151	2.38502	2.56943	3.04272	2.34671	2.81201	1.86309	2.53351	2.13766	3.26315	1.41779	1.59857	2.95434	1.62101	0.851828	2.26718	2.05399	1.56646	2.30296	2.2173	2.14709
LINC00582	0.482733	0.927099	0.538794	0.0541353	0.507994	0.24879	0.387422	0.46632	0.729658	1.09381	0.140872	0.503015	0.549225	0.598184	2.11749	0.569417	0.316583	0.434647	0.151473	0.696103	0.680971	0.126852	0.237355	1.74779	0.405342	1.06341	0.141795	0.0541353	0.285088	0.577343	0.201713	1.9841	0.14535	0.793133	0.910466	0.448152	0.541434	0.256032	0.0541353	0.388824	0.237875	0.148866	0.0541353	1.45723	1.08406	0.208736	0.234575	0.320841	1.01567
LOC100287837	0.555244	1.58356	0.231903	1.83374	1.04775	0.840553	0.459332	0.667893	0.790622	0.825839	0.858336	0.248379	0.683812	0.0499732	0.23907	0.416349	0.903198	0.593336	0.98876	0.697593	0.145833	0.553404	0.679572	0.0499732	1.06563	0.741367	2.33447	0.944788	0.865727	0.502119	1.14978	1.7907	0.721988	0.673966	0.741283	0.0499732	0.960925	0.640447	0.763936	0.14204	0.0499732	0.474997	0.0499732	0.709142	0.557412	0.851427	0.606729	1.72463	0.546276
LINC00994	0.354875	0.0346049	0.0346049	0.0346049	0.136178	0.263675	0.141514	0.0346049	0.521215	0.0346049	0.0346049	0.266051	0.2519	0.674841	0.148494	0.152002	0.0346049	0.117966	0.357298	0.0346049	0.146428	0.0346049	1.04338	0.0346049	0.110893	0.528943	0.234985	0.514868	0.30639	0.0346049	0.0346049	0.0346049	0.141947	0.0346049	0.1457	0.235576	0.345536	0.0346049	0.730547	0.0346049	0.0346049	0.0346049	0.0346049	0.0346049	0.255763	0.216539	0.246947	0.348464	0.0346049
TTC34	0.0734363	0.936755	0.179138	2.76306	0.171538	0.663494	0.0734363	0.0734363	0.0734363	0.480631	0.0734363	0.398218	0.18174	0.0734363	0.383413	0.88828	0.0734363	0.37409	0.800365	0.885044	0.0734363	0.0734363	0.632213	0.0734363	0.530586	0.180749	0.0734363	0.616103	0.335931	0.0734363	0.241169	0.0734363	0.615001	0.0734363	0.180734	0.267538	0.0734363	0.565956	0.74559	0.36672	0.0734363	0.0734363	0.0734363	0.186948	0.0734363	0.481661	0.27852	0.0734363	0.0734363
LGALS8-AS1	0.0764039	0.0764039	0.0764039	2.15678	0.169718	0.4128	0.589715	0.270241	0.359732	0.28211	0.170176	0.930878	0.0764039	0.517984	0.181032	0.0764039	0.271198	0.0764039	0.280188	1.30607	0.179134	0.155018	0.0764039	0.0764039	0.213546	0.274257	0.643185	0.26817	0.247238	0.0764039	0.692444	0.382558	0.355236	0.602971	0.0764039	0.0764039	0.0764039	0.0764039	0.0764039	0.0764039	0.365585	0.0764039	0.0764039	0.0764039	0.181312	0.320817	0.271479	0.178582	0.531344
TIMM23	4.96331	5.1144	5.58673	3.30551	6.0517	4.75862	6.24022	4.87646	4.25293	6.01522	4.98736	5.04007	5.56789	5.64743	5.17453	4.89375	5.87188	5.01364	4.64599	5.1171	5.72036	5.6512	4.49572	4.85023	4.9887	5.50124	6.11784	6.05835	5.26822	5.83402	5.10999	4.7912	5.13296	4.90962	5.32512	5.86625	5.24625	5.93508	5.05296	6.1712	5.04946	5.54662	5.75169	5.49715	5.75051	4.60027	5.51599	5.28326	4.91607
LOC100287944	0.554202	0.478854	0.802341	0.125853	0.125853	0.379794	0.216648	0.386895	0.676014	0.316017	0.21254	0.649531	0.549149	0.303291	0.398423	0.406316	0.218713	0.449355	0.629931	0.691566	0.687422	0.676323	0.684924	0.125853	0.423997	0.392152	0.374105	0.384182	0.28378	0.787875	0.273345	0.9689	0.125853	0.612634	0.61663	0.125853	0.744328	0.611377	0.297937	0.302822	0.309486	0.309344	0.125853	1.22607	0.76341	0.419847	0.125853	0.81138	0.125853
WTAPP1	0.718966	0.870709	0.450866	0.0523813	0.0523813	1.34753	0.0523813	0.0523813	1.86195	0.275029	0.800018	0.665514	0.163884	0.355104	0.371511	0.380753	0.263218	0.497633	2.75621	1.11832	1.12149	0.636325	0.924584	0.0523813	1.96671	1.11628	0.154955	0.0523813	1.15778	0.0523813	0.140941	0.822417	0.159116	0.264567	2.16437	0.0523813	1.43688	0.0523813	0.516955	0.25958	0.267382	0.365142	0.0523813	0.816969	2.1987	0.233285	0.0523813	0.991156	1.17751
GS1-279B7.1	0.213321	0.393707	0.213321	0.213321	0.213321	0.213321	0.213321	0.213321	0.213321	0.213321	0.375002	0.213321	0.862455	0.213321	0.213321	0.399277	0.702533	0.4712	0.213321	0.213321	0.390448	0.348867	0.213321	0.213321	0.560613	0.213321	0.53072	0.213321	0.213321	0.213321	0.616035	0.213321	0.213321	0.705576	0.389293	0.531657	0.213321	0.344735	0.534278	0.213321	0.390043	0.213321	0.213321	0.399485	0.394202	0.213321	0.213321	0.213321	0.213321
LDLRAD4-AS1	0.710928	0.8677	0.544337	0.544337	0.693246	0.661408	0.544337	0.703823	0.996469	0.544337	0.544337	0.719793	0.544337	0.544337	1.64245	0.716444	0.544337	0.666547	1.01741	0.544337	0.544337	0.544337	0.707421	0.544337	0.544337	0.544337	0.544337	0.544337	0.684392	0.544337	0.544337	0.544337	0.544337	0.544337	0.544337	0.544337	0.705779	0.544337	0.841392	0.544337	0.544337	0.861083	0.544337	0.716637	0.544337	0.544337	0.544337	0.544337	0.544337
LOC100288123	2.55535	2.74959	3.85647	2.5677	3.0991	2.86157	2.7765	2.83028	3.11288	2.2795	2.61922	3.24333	2.43376	2.2263	3.05519	3.30886	1.60257	2.85475	2.36659	2.54322	3.23372	2.31111	2.04927	3.11338	2.45895	3.00973	2.50286	1.42668	2.37694	2.48405	2.71106	3.19042	2.48936	2.84449	2.21004	2.97781	2.09479	2.12498	2.47693	3.15702	2.57427	2.7417	2.65282	3.27231	2.40954	2.18811	2.57212	2.57064	1.05462
NBPF20	3.76704	3.7598	3.26539	0.949859	2.55343	3.79408	4.05828	3.45049	3.381	3.86229	3.27707	4.35898	3.58631	3.7017	3.7391	3.77136	2.78254	3.35909	3.00447	3.68301	3.2239	2.48032	3.43189	0.348728	3.62931	3.22969	3.55869	4.02713	3.35491	2.95275	3.0955	3.95509	2.9367	4.00134	3.03114	2.71295	3.94142	3.51008	3.05823	3.99156	3.39783	3.58948	0.80363	4.49182	3.40371	3.26732	3.13703	3.40639	3.61007
LOC100288175	2.80899	3.29868	2.00447	5.66314	4.1115	4.28279	2.55116	4.51415	2.30327	2.7603	2.07597	3.72306	3.01394	4.516	2.46072	2.40468	4.15021	3.41019	5.33984	3.38802	1.88109	1.60342	2.06184	2.92734	3.65512	3.39674	2.75581	2.28623	1.53283	2.50323	5.88461	5.26166	4.20166	4.24719	2.82588	1.53486	2.31336	3.95742	2.38592	0.849844	1.30864	3.93232	4.68329	1.3901	2.07166	4.6224	3.27181	4.86379	4.08916
LOC100288181	0.147969	0.415319	1.08699	2.22173	0.222108	0.0473788	0.0473788	0.143679	0.320384	0.335647	0.652044	1.75357	0.563122	0.316878	0.710439	0.1513	0.320775	0.32294	0.713637	1.5283	2.04647	1.91864	0.145852	0.0473788	0.793339	0.484972	1.34757	1.07385	0.211989	1.10338	0.936438	1.34493	0.678315	0.144807	0.0473788	0.891124	0.322618	0.257697	0.308961	0.612797	1.4593	1.05003	0.0473788	0.248688	0.495818	0.0473788	0.235346	0.559441	0.762484
HMGN3-AS1	2.52979	1.94242	2.20474	0.0370163	0.780542	2.33454	0.929485	2.55661	3.12536	1.9283	1.44666	1.90087	2.18231	1.49829	1.1409	2.18335	1.38958	1.9367	2.35904	1.46855	1.49483	1.5471	1.27028	0.0370163	1.31686	0.956759	2.10913	2.15888	0.853487	2.41164	5.2749	2.3274	1.0934	2.79532	1.64393	1.0647	1.52016	1.07176	1.90465	2.52005	3.09849	3.94395	2.85892	2.77391	1.88166	2.28533	2.43978	1.27013	2.06478
NPIPA5	0.379457	0.63718	0.248331	0.618969	0.125748	0.183173	0.483897	0.204013	0.394108	0.202202	0.366908	0.253053	0.463417	0.395287	0.210518	0.21495	0.107857	0.15984	0.19585	0.463677	0.216844	0.0702198	0.170524	0.310241	0.183302	0.314037	0.390245	0.333543	0.121188	0.227549	0.290228	0.607986	0.10339	0.132112	0.0761585	0.309198	0.132157	0.187927	0.309754	0.233847	0.224157	0.191643	0.0450272	0.164914	0.434172	0.142033	0.10453	0.309591	0.110156
NCAM1-AS1	0.0150046	0.0150046	0.0150046	0.0150046	0.0150046	0.0150046	0.0150046	0.0150046	0.184751	0.0150046	0.0150046	0.0150046	0.0150046	0.0150046	0.514012	0.0150046	0.0150046	0.144615	0.0150046	0.583537	0.351938	0.0150046	0.0150046	0.0150046	0.0150046	0.18776	0.0150046	0.0150046	0.0150046	0.0150046	0.153482	0.0150046	0.0150046	0.0150046	0.0150046	0.0150046	0.0150046	0.0150046	0.474451	0.0150046	0.351191	0.0150046	0.0150046	0.0150046	0.0150046	0.0150046	0.0150046	0.0150046	0.1881
ULK4P2	0.0598245	0.0598245	0.0598245	0.0598245	0.0598245	0.203766	0.0598245	0.0598245	0.0598245	0.0598245	0.0598245	0.0598245	0.0598245	0.253939	0.0598245	0.0598245	0.0598245	0.0598245	0.266298	0.0598245	0.0598245	0.0598245	0.0598245	0.0598245	0.197334	0.0598245	0.0598245	0.253758	0.0598245	0.0598245	0.0598245	0.0598245	0.253309	0.258212	0.0598245	0.0598245	0.0598245	0.209368	0.0598245	0.0598245	0.0598245	0.0598245	0.0598245	0.0598245	0.0598245	0.0598245	0.0598245	0.0598245	0.0598245
ERVMER34-1	0.52845	4.60535	3.2559	2.55981	1.86189	1.01467	8.15118	2.04616	3.34013	2.4597	3.16669	1.80244	1.3538	3.40449	1.36738	1.19332	2.28894	1.07902	2.65305	1.28323	1.15459	1.3149	0.763356	1.78554	1.32453	2.39558	0.823532	6.10034	0.399441	1.02113	0.543557	1.70496	1.63646	1.68948	1.10662	1.97048	3.38479	5.36358	1.29194	2.64607	3.92581	1.48792	2.91714	3.46963	2.90256	0.668122	4.19054	1.58165	1.3104
LOC100288728	0.00809382	0.0996762	0.0961064	0.00809382	0.00809382	0.0723136	0.00809382	0.00809382	0.00809382	0.188164	0.00809382	0.00809382	0.182841	0.00809382	0.00809382	0.00809382	0.00809382	0.139019	0.00809382	0.00809382	0.182367	0.666503	0.00809382	0.00809382	0.00809382	0.00809382	0.00809382	0.00809382	0.00809382	0.00809382	0.00809382	0.00809382	0.00809382	0.00809382	0.00809382	0.00809382	0.00809382	0.00809382	0.00809382	0.0944626	0.00809382	0.0977443	0.00809382	0.00809382	0.00809382	0.00809382	0.00809382	0.00809382	0.00809382
LOC100288748	0.985498	0.896849	1.72446	3.17183	0.076497	1.19787	2.22027	1.59023	1.32774	1.78226	0.351274	1.76736	3.13319	1.06686	1.81464	0.475135	2.08688	1.28672	2.33359	1.5664	2.61232	2.59698	1.0118	-0.0834819	1.37171	1.09217	2.61457	3.31026	-0.0834819	1.44453	2.18034	2.4227	2.27399	2.30312	0.626687	1.7823	0.506746	1.9051	0.789675	1.40684	2.33509	1.27943	4.03053	1.49279	0.989268	1.39007	1.42511	0.681709	1.96848
TMEM239	0.0121709	0.0121709	0.0121709	0.0121709	0.0935037	0.0121709	0.0121709	0.0121709	0.0121709	0.104785	0.0121709	0.0121709	0.0121709	0.32834	0.0121709	0.0121709	0.181955	0.0121709	0.27056	0.0121709	0.0121709	0.0121709	0.0121709	0.0121709	0.0732568	0.0121709	0.0121709	0.0121709	0.0121709	0.434508	0.151233	0.357429	0.395932	0.100301	0.0121709	0.0121709	0.0121709	0.0786025	0.0121709	0.0121709	0.0121709	0.0121709	0.0121709	0.0121709	0.103609	0.0121709	0.0121709	0.0121709	0.0121709
FRG2C	0.476464	0.319841	0.0458446	0.0458446	0.0458446	0.0458446	0.0458446	0.225986	0.0458446	0.0458446	0.0458446	0.0458446	0.0458446	0.0458446	0.40074	0.146075	0.139197	0.249622	0.0458446	0.0458446	1.71923	0.0458446	0.0458446	0.0458446	0.110977	0.0458446	0.0458446	0.305543	0.127409	0.0458446	0.121885	0.0458446	0.524581	0.0458446	0.0458446	0.910547	0.228131	0.0458446	0.0458446	0.137538	0.141098	0.0458446	1.26638	0.0458446	0.401609	0.0458446	0.0458446	0.468275	0.140895
CLDN34	0.352921	0.0903274	0.0903274	0.0903274	0.0903274	0.0903274	0.217873	0.342049	0.0903274	0.701639	0.0903274	0.0903274	0.0903274	0.0903274	0.0903274	0.0903274	0.0903274	0.189779	0.226985	0.391379	0.0903274	0.0903274	0.0903274	0.0903274	0.181341	0.680083	0.0903274	0.218685	0.0903274	0.0903274	0.297519	0.0903274	0.0903274	0.221634	0.0903274	0.0903274	0.345046	0.0903274	0.0903274	0.0903274	0.0903274	0.576604	0.0903274	0.0903274	0.0903274	0.0903274	0.0903274	0.464768	0.0903274
LOC100288846	0.503742	0.504604	0.184574	2.55422	0.17635	0.309601	0.480106	0.577143	0.291473	0.191075	0.548885	0.714644	0.498497	0.0701924	0.189222	0.415338	0.0701924	0.157316	0.407449	0.206976	0.296678	0.0701924	0.295536	0.0701924	0.226211	0.586841	0.375697	0.0701924	0.521041	0.195062	0.163276	0.879562	0.889498	0.669237	0.295246	0.0701924	0.0701924	0.46656	0.471043	0.0701924	0.399177	0.588372	0.0701924	0.415701	0.599646	0.348247	0.292118	0.186435	0.186547
LOC100288866	0.361303	0.514314	0.349341	0.0272403	0.1814	0.0272403	0.189499	0.347472	0.891018	0.0272403	0.328249	0.378511	0.357033	0.0272403	0.0272403	0.205416	0.0272403	0.0272403	0.0272403	0.0272403	0.0272403	0.82266	0.196075	0.0272403	0.0272403	0.0272403	0.0272403	0.0272403	0.0272403	0.0272403	0.0272403	0.0272403	0.0272403	0.498901	0.0272403	0.0272403	0.0272403	0.0272403	0.0272403	0.0272403	0.0272403	0.0272403	0.0272403	0.0272403	0.362896	0.0272403	0.0272403	0.354424	0.0272403
ATP2A1-AS1	0.005184	0.706899	0.319787	1.71275	0.363157	0.29264	0.95424	0.005184	0.171394	0.0959824	0.426286	0.555183	0.0932147	0.675967	0.401925	0.0973441	0.684272	0.249559	0.403973	0.375608	0.39548	0.136301	0.005184	0.005184	0.122374	0.521444	0.489506	0.382204	0.0801809	0.005184	0.431342	0.485226	0.620588	0.517267	0.005184	0.303939	0.005184	0.589599	0.005184	0.243568	0.005184	0.092698	0.005184	0.264705	0.178799	0.005184	0.319949	0.005184	0.092581
FRG1CP	3.67375	3.38963	3.25366	-0.02859	0.690922	1.75007	1.31175	4.00578	4.09778	3.05756	2.55881	2.08332	3.7768	1.24755	3.23411	3.97758	1.79809	3.14583	3.55194	3.86344	3.36575	3.32076	3.13824	2.83217	2.54241	3.02726	3.97339	5.05363	3.841	4.23937	2.23089	1.57324	1.85076	2.22877	2.66184	3.71121	4.09059	2.72208	2.39999	3.15833	4.34428	2.97867	-0.02859	3.15019	3.29142	2.17806	1.91819	3.58413	1.20085
GS1-124K5.4	1.01689	0.936752	1.7621	2.3397	0.893671	0.661193	2.62989	1.49303	0.729031	1.46881	1.35271	1.38006	1.04542	1.37351	0.849578	0.870965	1.57503	1.12382	1.02314	1.67517	1.31826	0.910844	1.75698	-0.00996305	1.50406	1.34314	1.54283	2.5105	0.772914	1.47051	1.12293	1.57623	2.22536	1.33455	0.14812	1.72593	0.351591	1.70943	0.605147	1.34209	2.02083	1.43405	2.72588	1.26506	0.805511	1.00867	1.17013	1.56646	1.34492
FAM95C	1.3863	1.64311	0.729122	1.90469	0.895547	1.61454	2.58463	0.395142	0.320382	1.44248	-0.0304635	1.12123	2.30857	0.987698	0.487717	0.709808	0.155584	1.42509	1.35352	0.777769	1.33124	0.429387	1.44297	3.45455	1.65878	0.158505	0.803869	1.29601	0.0533608	1.26274	1.91199	1.96234	0.314956	1.57452	0.677126	1.33738	0.672031	1.10966	0.379488	1.25403	2.14766	2.14671	-0.0304635	0.644227	0.981507	0.883762	2.00492	0.73908	0.678356
GNG12-AS1	2.04888	2.05116	2.00954	0.334507	0.508716	2.60452	1.44838	1.86774	2.42813	1.51342	1.45579	2.13708	2.27617	1.74773	1.91349	1.01252	0.906988	2.03347	1.84518	1.07616	0.525766	1.54179	1.48089	0.334507	1.57227	1.57113	2.33848	0.830402	1.35993	1.02249	3.34952	2.49965	1.88943	2.98523	1.33158	0.944362	2.14075	1.87635	1.601	0.429294	2.15489	1.28121	0.334507	1.5745	1.4042	2.62283	0.688384	2.26699	0.524947
TMEM225B	0.550926	0.147156	0.248845	0.0294025	0.327257	0.882149	0.607147	0.347226	1.05734	0.733109	0.875234	0.268718	0.0294025	0.245436	0.459216	0.150791	0.992508	0.622997	0.461492	0.718169	0.630361	0.117885	0.0294025	0.0294025	0.747161	0.353627	0.136068	0.525995	0.310429	0.478476	0.447865	2.01057	0.244756	0.0294025	0.787978	0.0294025	0.704212	0.908854	0.0294025	0.343391	0.252979	0.450862	0.0294025	0.150927	0.25808	0.877973	0.700958	0.252308	0.0294025
LINC00624	1.63992	1.54741	1.855	0.353668	0.353668	1.05287	1.44615	0.791999	2.3111	0.458188	0.767566	2.19931	3.81506	1.06398	1.39381	2.42338	0.939828	1.38196	1.39832	1.99676	2.47468	1.75687	0.800855	0.353668	1.19853	0.548287	0.842954	1.29694	0.810796	1.77634	1.58851	1.97401	1.18311	1.93536	0.87588	1.97668	1.5189	0.633718	1.27491	0.628078	2.27786	1.01854	0.353668	0.823368	1.59778	1.55328	1.13632	1.75098	1.52811
TMEM238L	0.104462	0.0177394	0.0177394	0.0177394	0.0177394	0.0177394	0.0177394	0.0177394	0.253105	0.106009	0.0177394	0.0177394	0.259123	0.0177394	0.186084	0.107333	0.0177394	0.081358	0.0177394	0.0177394	0.397167	0.0177394	0.0177394	0.0177394	0.131666	0.0177394	0.0964659	0.0177394	0.159655	3.0535	0.0177394	0.192735	0.0996592	0.0177394	0.327823	0.0177394	0.0177394	0.0177394	0.0177394	0.0177394	0.0177394	0.521045	0.0177394	0.0177394	0.0177394	0.0177394	0.0177394	0.102621	0.0177394
DNAJC3-DT	3.36257	2.0522	2.31274	0.727846	0.475221	2.6288	3.18029	2.45137	2.8184	2.75299	1.846	3.18446	3.35353	1.4531	2.32447	2.30572	2.08986	2.71022	2.77986	2.0199	2.94003	3.63466	3.69111	-0.0227558	2.52413	1.38425	1.58661	3.00792	1.15119	2.38071	2.07851	3.23058	3.045	3.43995	1.51368	2.87528	1.88086	2.6849	2.33967	2.30775	2.86893	1.89395	2.83763	3.26643	2.478	4.41717	2.13106	2.63768	2.24424
LOC100289279	0.376127	0.0121595	0.0121595	0.0121595	0.236478	0.0121595	0.0121595	0.13579	0.915578	0.143603	0.439247	0.0121595	0.139596	0.0121595	0.0121595	0.0121595	0.0121595	0.594141	0.487056	0.160893	0.0121595	0.679553	0.0121595	0.0121595	0.261325	0.0121595	0.0121595	0.0121595	0.0121595	0.0121595	0.0121595	1.73572	0.0121595	0.569188	0.138412	0.0121595	1.85912	0.106443	0.242432	0.134211	1.42974	0.138848	0.0121595	0.387853	0.0121595	0.118318	0.566652	0.760161	0.0121595
MAN1B1-DT	0.43861	1.92848	0.606458	2.09093	2.20571	1.16176	2.12424	2.1622	1.30508	2.28633	1.34301	1.02459	2.40095	1.59726	1.41069	1.40502	2.0734	1.9543	1.65874	2.37574	1.79095	0.749944	0.77842	2.33024	1.32554	1.90199	2.59699	1.29219	1.34374	0.824828	1.06827	2.51375	2.39604	1.79872	0.777577	1.61098	0.962177	2.21257	1.36287	1.69949	1.71267	1.25277	-0.0389977	0.813965	1.3099	1.35221	1.66754	1.21396	2.40816
UBAC2-AS1	0.201928	0.692454	0.0228392	1.66221	1.85411	0.811231	2.03834	0.974142	0.725816	1.68019	1.01556	1.0908	0.428376	1.09722	0.959365	1.12129	1.50497	0.837962	1.8605	0.564819	1.52609	2.50723	0.942954	2.48258	0.783532	0.679066	1.56843	1.39328	0.548161	0.592061	0.919803	0.937324	0.918462	1.86811	0.735776	1.51384	0.887456	2.15776	0.467859	1.25138	1.28359	0.8956	0.0228392	0.879307	0.570575	1.50214	0.727521	1.16368	1.03618
KCTD21-AS1	0.758247	1.79616	2.26728	0.0234343	2.44566	0.9308	1.40977	0.794006	2.33155	1.56409	1.61604	2.20323	0.873386	1.76813	2.42709	2.15391	2.147	2.16923	2.45563	2.33803	1.98803	2.34206	2.65309	0.0234343	1.39496	1.03403	0.507729	2.45936	0.539706	2.03505	1.17097	1.9357	2.45647	2.8257	1.76954	1.90089	1.76015	2.41794	1.67123	1.49111	2.50489	1.56518	1.70389	1.61852	0.625568	2.14488	1.02298	1.92453	1.63639
LOC100289473	0.319886	0.624992	0.0844506	0.0844506	0.0844506	0.476121	0.0844506	0.413227	0.310919	0.632538	0.815091	0.332013	0.707643	0.199641	0.427746	0.210023	0.0844506	0.173617	0.206975	1.06973	0.521671	0.346217	0.70329	0.0844506	0.390837	0.314814	0.194792	0.0844506	0.283355	1.36045	0.0844506	0.0844506	0.307225	0.0844506	0.419801	0.299416	0.51556	0.25778	0.0844506	0.0844506	0.203787	0.0844506	0.0844506	0.0844506	0.428609	0.369024	0.311579	0.0844506	0.203533
KCNIP2-AS1	0.382139	0.382668	0.782867	0.1303	0.459886	0.54926	0.769595	0.481983	0.68706	0.1303	0.1303	0.395111	0.976283	0.680259	0.382686	0.6193	0.1303	0.316573	0.26136	1.09177	0.378245	0.495301	0.1303	0.1303	0.217585	0.1303	0.56451	0.253401	0.1303	0.514438	0.232203	1.01636	0.1303	0.374455	0.25741	0.465713	0.486054	0.564224	0.362136	0.25318	0.257951	0.257849	0.1303	0.619801	0.38334	0.338461	0.255589	0.376953	0.1303
ZNF605	4.78332	4.77253	5.94923	1.77622	1.38654	4.38415	4.24148	4.5404	4.62085	4.94544	3.89451	5.98467	4.24452	5.22837	4.5448	5.1212	3.83757	4.76447	4.79392	3.77554	4.51259	3.61253	4.71729	3.47995	4.01858	3.60182	3.77703	4.01422	3.8908	5.09187	5.33979	5.24394	3.78053	4.12672	4.55226	4.74486	4.45513	5.14638	3.88032	5.35807	4.39414	4.7981	0.390725	4.46228	4.09082	5.08634	4.86662	4.58112	3.33692
PSG8-AS1	0.0193218	0.141324	0.246682	0.0193218	0.0193218	0.104872	0.0193218	0.0193218	0.0193218	0.0193218	0.128673	0.0193218	0.252112	0.0193218	0.0193218	0.0193218	0.13646	0.0193218	0.0193218	0.0193218	0.0193218	0.0193218	0.0193218	0.0193218	0.0193218	0.138356	0.0193218	0.0193218	0.0193218	0.0193218	0.0193218	0.0193218	0.0193218	0.137232	0.0193218	0.0193218	0.0193218	0.108202	0.0193218	0.0193218	0.0193218	1.23277	0.0193218	0.0193218	0.0193218	0.0193218	0.0193218	0.0193218	0.0193218
ZNF783	4.39707	5.05809	5.89529	4.25297	5.70491	4.81164	5.49778	5.08348	5.01651	4.62365	5.10024	5.00383	5.69285	5.84864	5.35512	5.52171	6.07059	5.47578	4.97213	5.18298	4.62375	4.67073	4.54543	6.11108	5.66577	5.40677	5.41386	5.00181	4.99065	4.9798	5.39224	5.72574	5.45315	5.29472	4.78926	5.40205	5.44532	6.53343	4.45895	5.33465	4.98201	5.2781	6.15181	4.82349	4.56451	5.68303	6.57571	5.78279	4.91701
LOC100291105	0.356602	0.781424	0.898973	0.149505	0.501505	0.430841	0.344699	0.348028	0.607351	0.25833	0.336111	0.955862	0.4471	0.25083	0.923889	1.56708	0.52625	0.302685	0.62747	0.493553	0.254718	0.306653	0.352372	0.149505	1.15106	0.53185	0.246565	0.345907	0.405224	0.149505	0.892152	0.724856	0.435077	0.610684	0.352111	0.149505	0.253118	0.149505	0.340153	0.250554	0.77044	1.21523	0.149505	0.79862	0.256948	0.399826	0.440503	0.254153	0.44508
ZNF587B	3.97241	3.9833	4.02033	0.767673	3.57393	3.60394	3.76803	4.58024	4.48164	4.32739	3.65664	4.58398	3.98827	3.94581	4.6884	4.79347	3.55932	4.24065	4.96032	3.8637	4.143	3.48188	4.10771	3.61562	4.33954	3.78801	4.56986	4.00659	3.88879	4.44979	4.15181	4.22396	4.25758	4.74982	4.4824	3.06787	4.22601	4.5069	4.369	4.5131	4.10412	3.71614	0.767673	4.51609	4.38565	3.99302	4.41947	4.76789	4.28507
LOC100294362	2.55867	2.59239	1.89484	4.23664	2.32461	2.15665	1.66803	2.31401	2.42256	2.07785	1.64387	3.07453	2.72495	3.12964	1.76047	2.17908	1.49446	2.71485	3.15791	2.97054	2.09693	1.50873	1.28434	1.02665	1.90047	2.40408	2.23238	2.68335	2.54032	3.1184	3.41673	3.08691	1.88199	2.20958	2.82288	1.95108	2.86434	1.84601	1.95697	2.18956	3.16934	2.29795	3.07252	3.07743	2.49778	2.78726	2.3197	2.92375	1.80226
CDH5	5.44576	5.48283	4.57481	5.49561	5.87884	5.0164	3.91305	5.89928	7.09017	4.80594	4.7155	5.52522	5.74867	5.02807	6.72506	6.03099	4.11433	5.71024	4.61693	6.32235	4.2231	3.53105	4.12149	6.4807	5.59823	5.34073	6.04452	4.24645	7.25043	6.63202	4.78983	5.50425	4.35899	5.71896	4.39589	4.92655	5.65396	4.66322	6.40629	3.84784	4.9216	4.59393	5.76691	6.06478	6.49774	5.21398	5.07856	5.93659	5.10458
MIR1286	0.0137589	0.0137589	0.0137589	0.0137589	0.0137589	0.135545	0.0137589	0.0137589	0.180259	0.0137589	0.0137589	0.0137589	0.0137589	0.0137589	0.0137589	0.360205	0.0137589	0.0137589	0.0137589	0.0137589	0.0137589	0.0137589	0.183411	0.0137589	0.130103	0.0137589	0.0137589	0.0137589	0.0137589	0.0137589	0.0137589	0.0137589	0.0137589	0.0137589	0.0137589	0.171559	0.0137589	0.0137589	0.0137589	0.177548	0.0137589	0.183772	0.0137589	0.0137589	0.0137589	0.0137589	0.180759	0.0137589	0.0137589
MIR1276	0.315515	0.127759	0.127759	0.127759	0.603714	0.127759	0.470536	0.127759	0.637333	0.127759	0.605928	0.127759	0.804879	0.127759	0.315936	0.127759	0.308421	0.127759	0.660938	0.544701	0.127759	0.26915	0.127759	0.127759	0.253808	0.127759	0.127759	0.127759	0.127759	0.682493	0.127759	0.127759	0.471882	0.127759	0.127759	0.298722	0.309712	0.127759	0.127759	0.305211	0.3121	0.127759	0.127759	0.127759	0.127759	0.127759	0.127759	0.127759	0.484284
MIR1289-1	0.0995514	0.00569156	0.00569156	0.00569156	0.0895891	0.0716511	0.00569156	0.179969	0.0958683	0.101226	0.00569156	0.364978	0.00569156	0.257157	0.00569156	0.00569156	0.00569156	0.00569156	0.272229	0.477968	0.0980553	0.00569156	0.00569156	0.00569156	0.00569156	0.00569156	0.00569156	0.00569156	0.00569156	0.00569156	0.00569156	0.00569156	0.00569156	0.0966004	0.00569156	0.00569156	0.00569156	0.00569156	0.00569156	0.00569156	0.0978442	0.00569156	0.00569156	0.00569156	0.271453	0.0828492	0.00569156	0.00569156	0.265168
MIR1302-3	0.0774445	0.31177	0.431792	-0.0107209	-0.0107209	0.0512369	0.293583	0.073684	0.299514	0.163007	0.344643	-0.0107209	0.157871	0.425575	0.0776421	0.392151	0.153791	-0.0107209	-0.0107209	-0.0107209	-0.0107209	0.0556724	0.232832	-0.0107209	0.309945	-0.0107209	-0.0107209	0.151234	-0.0107209	0.081978	-0.0107209	-0.0107209	-0.0107209	0.230395	-0.0107209	0.284547	-0.0107209	0.173619	0.14649	0.224881	0.501309	0.156911	-0.0107209	-0.0107209	0.0778781	0.130436	0.0742392	-0.0107209	0.156694
MIR320C1	0.0264483	0.157769	0.0264483	0.0264483	0.143576	0.0264483	0.14973	0.269754	0.0264483	0.0264483	0.0264483	0.164458	0.277019	0.0264483	0.0264483	0.0264483	0.0264483	0.0264483	0.0264483	0.0264483	0.276339	0.0264483	0.0264483	0.0264483	0.114419	0.0264483	0.0264483	0.0264483	0.0264483	0.0264483	0.226713	0.0264483	0.0264483	0.0264483	0.27476	0.145764	0.0264483	0.0264483	0.0264483	0.0264483	0.38943	0.0264483	0.0264483	0.0264483	0.158129	0.0264483	0.0264483	0.495475	0.0264483
MIR1249	0.522542	1.308	0.582124	0.0670239	0.478854	0.811845	0.708552	0.426968	0.506499	0.361129	1.21442	0.459872	0.983775	0.164284	0.356882	0.453014	0.258522	0.471436	0.746774	0.294924	0.923334	0.705498	0.350528	0.0670239	0.265038	0.167372	0.409765	0.0670239	1.02434	0.275707	0.296638	0.694631	0.341137	0.430843	0.0670239	0.410726	0.584929	0.409539	0.333903	0.422735	1.14296	0.0670239	0.0670239	0.761481	0.266759	0.379665	0.16592	0.730231	0.2619
MIR1296	0.454326	0.454326	0.454326	0.454326	0.454326	0.454326	0.454326	0.454326	0.454326	0.454326	0.454326	0.656888	1.44042	0.454326	0.454326	0.454326	0.454326	0.454326	1.00049	0.454326	0.454326	0.454326	0.454326	0.454326	0.454326	0.454326	0.454326	0.454326	0.454326	0.845405	0.454326	0.454326	0.454326	0.454326	0.454326	0.794472	0.454326	0.594743	0.454326	0.454326	0.454326	0.454326	0.454326	0.454326	0.454326	0.454326	0.454326	0.642571	0.454326
MIR1205	0.303869	0.168011	0.168011	0.168011	0.289449	0.168011	0.168011	0.168011	0.168011	0.168011	0.290045	0.311098	0.168011	0.168011	0.168011	0.168011	0.168011	0.168011	0.30496	0.168011	0.168011	0.270319	0.168011	0.168011	0.168011	0.300852	0.291343	0.168011	0.168011	0.168011	0.168011	0.168011	0.296345	0.168011	0.300832	0.168011	0.168011	3.17161	0.168011	0.168011	0.426522	0.168011	0.168011	0.168011	0.43242	0.168011	0.29893	0.168011	0.168011
MIR1206	0.271725	0.10264	0.698949	0.10264	0.10264	0.10264	0.261718	0.10264	0.41768	0.274742	0.784162	0.749882	0.712425	0.10264	0.430866	0.594028	0.10264	0.344887	0.273083	0.646736	1.30905	0.466783	0.10264	0.10264	0.10264	0.10264	0.10264	0.817257	0.244791	0.280419	0.704825	0.279019	0.262361	0.420162	0.267945	0.10264	0.420332	1.78979	0.404141	0.937376	1.08462	0.570668	0.10264	1.0058	0.722674	0.10264	0.10264	0.268135	0.570078
MIR1270	0.132157	0.132435	0.00405373	0.00405373	0.00405373	0.489668	0.00405373	0.350563	0.12713	0.134443	0.00405373	0.599554	0.920165	0.637987	0.00405373	0.00405373	0.00405373	0.00405373	0.00405373	0.151594	0.00405373	0.00405373	0.00405373	0.00405373	0.0900551	0.00405373	0.00405373	0.00405373	0.111752	0.138744	0.199836	0.262552	0.00405373	0.650209	0.129294	0.00405373	0.00405373	0.0975811	0.00405373	0.00405373	0.00405373	0.129727	0.00405373	0.136547	0.00405373	0.303976	0.00405373	0.00405373	0.00405373
MIR1285-1	0.771555	0.563953	1.13724	0.130952	0.130952	0.604772	1.11981	0.61708	0.750425	0.130952	0.130952	0.987927	0.764486	0.469273	0.836154	1.03211	0.224639	0.771352	1.17182	0.986287	0.316632	0.404292	0.554963	0.130952	0.586186	0.479139	0.659573	0.468982	0.290285	0.798869	0.705516	1.19835	0.541601	1.28011	0.994407	0.596123	0.551138	0.620799	0.664832	0.130952	0.824346	0.22647	0.130952	0.789804	0.707763	0.673632	0.474507	0.626598	0.226343
MIR1302-8	0.211429	0.525995	0.0389861	0.0389861	0.0389861	0.0389861	0.0389861	0.0389861	0.204662	0.0389861	0.0389861	0.0389861	0.209156	0.0389861	0.0389861	0.217139	0.0389861	0.286044	0.212814	0.0389861	0.0389861	0.168845	0.0389861	0.0389861	0.154755	0.207599	0.0389861	0.0389861	0.0389861	0.0389861	0.0389861	0.0389861	0.0389861	0.0389861	0.207574	0.0389861	0.0389861	0.164885	0.0389861	0.0389861	0.516667	0.208157	0.0389861	0.217338	0.0389861	0.315074	0.0389861	0.0389861	0.0389861
MIR1250	0.179684	0.0496091	0.0496091	0.0496091	0.0496091	0.141018	0.0496091	0.0496091	0.0496091	0.0496091	0.166449	0.0496091	0.0496091	0.599815	0.179975	0.0496091	0.0496091	0.0496091	0.180729	0.0496091	0.0496091	0.147562	0.0496091	0.0496091	0.136934	0.514765	0.167691	0.0496091	0.0496091	0.186372	0.593548	0.0496091	0.0496091	0.0496091	0.0496091	0.0496091	0.0496091	0.144576	0.0496091	0.0496091	0.0496091	0.0496091	0.0496091	0.0496091	0.302763	0.0496091	0.292671	0.0496091	0.0496091
MIR1180	0.0234889	0.292877	0.0234889	2.10692	0.26529	0.330859	0.197631	0.114807	0.0234889	0.120578	0.10917	0.217768	0.205889	0.0234889	0.447715	0.122034	0.28274	0.223839	0.0234889	0.0234889	0.0234889	0.351004	0.639993	0.0234889	0.370418	0.20427	0.0234889	0.0234889	0.0234889	0.12378	0.479171	0.966941	0.278261	0.571048	0.0234889	0.0234889	0.0234889	0.553381	0.0234889	0.198404	0.43997	0.204851	0.0234889	0.300989	0.119344	0.176206	0.115407	0.0234889	0.0234889
MIR548L	0.167568	0.167568	0.167568	0.167568	0.167568	0.167568	0.167568	0.167568	0.167568	0.167568	0.322932	0.167568	0.498312	0.167568	0.167568	0.167568	0.167568	0.167568	0.803624	0.167568	0.167568	0.167568	0.336889	0.167568	0.167568	0.167568	0.167568	0.167568	0.167568	0.349425	0.167568	0.167568	0.167568	0.167568	0.336665	0.613775	0.640835	0.167568	0.167568	0.167568	0.337385	0.167568	0.167568	0.670755	0.167568	0.167568	0.167568	0.167568	0.167568
MIR1303	0.0553541	0.0553541	0.0553541	0.0553541	0.288797	0.0553541	0.0553541	0.0553541	0.0553541	0.0553541	0.0553541	0.680086	0.187974	0.302448	0.0553541	0.194195	0.0553541	0.0553541	0.0553541	0.0553541	0.0553541	0.0553541	0.0553541	0.0553541	0.231903	0.0553541	0.0553541	0.302224	0.0553541	0.0553541	0.0553541	0.326542	0.182303	0.0553541	0.0553541	0.0553541	0.0553541	0.0553541	0.0553541	0.0553541	0.0553541	0.0553541	0.0553541	0.0553541	0.190407	0.165831	0.306483	0.0553541	0.0553541
RASAL2-AS1	1.01239	1.11481	0.880148	1.44279	1.71188	1.45583	1.06789	1.34097	1.63099	1.12659	1.20768	1.33981	1.1032	1.16489	0.725306	0.805351	1.92545	1.32232	0.964591	1.58983	0.948446	2.05923	0.890409	0.835423	1.24886	1.14364	1.25654	1.51636	1.62314	0.53788	0.710029	1.41624	1.32949	1.53759	1.27673	0.261757	1.67164	1.8047	0.680395	0.497324	1.71621	0.834945	0.0917794	0.806002	1.01584	0.973031	1.42403	0.890298	0.713372
LINC00882	0.801357	0.732861	0.488811	0.127732	0.127732	1.04175	0.481115	0.963579	0.965945	0.329479	0.540409	0.831072	0.793924	2.09171	0.869286	0.233507	0.226249	0.750845	0.662514	0.355094	0.496022	0.348229	0.494264	0.127732	0.656931	0.57313	0.469663	0.897027	0.446204	0.682487	0.616846	1.53866	0.559549	0.49069	0.720184	0.220959	1.19078	0.406956	0.878138	0.224498	1.09479	1.0942	0.127732	0.749328	1.11211	1.3238	0.488997	1.67846	0.322148
GPR75-ASB3	0.177809	0.0685875	0.453776	0.0685875	0.0685875	0.145342	0.0685875	0.451658	0.365016	0.179758	0.166695	0.962571	0.0685875	0.361209	0.377069	0.386002	0.0685875	0.0685875	0.0685875	0.522122	0.276876	0.0685875	0.275826	0.0685875	0.343903	0.369972	0.0685875	0.172	0.247321	0.391287	0.0685875	0.18252	0.17176	0.0685875	0.27556	0.16804	0.0685875	0.224339	0.168882	0.171814	0.175822	0.175737	0.0685875	0.0685875	0.281156	0.324302	0.173838	0.911568	0.0685875
LINC00184	0.192132	0.692526	0.449616	0.0902256	0.348554	0.16184	0.186101	0.365873	0.526612	1.33607	0.0902256	0.480313	0.0902256	0.0902256	0.288045	0.195506	0.367197	0.30427	1.90632	0.0902256	0.0902256	0.0902256	0.189986	0.0902256	0.286848	0.45465	0.182736	0.663921	0.256989	0.0902256	0.387192	0.389083	0.0902256	0.451487	0.189854	0.0902256	0.369064	0.303295	0.509221	0.186539	1.30467	0.372302	0.0902256	0.386693	0.544529	0.658212	0.280651	0.0902256	0.190065
FTX	7.83919	7.21408	7.08965	4.5953	2.71353	6.66055	5.79792	6.67731	7.63433	6.02066	5.6327	6.66616	5.93566	4.55484	6.44782	7.50174	5.58215	6.62627	6.5563	5.05382	6.45238	5.67004	7.40411	4.23717	6.648	5.07334	5.20378	6.14685	6.07119	6.97461	7.37333	7.32454	6.02825	6.43739	6.49387	6.54104	7.03643	5.63289	6.75092	5.68051	6.57203	6.31149	4.91049	6.22617	6.04085	6.91966	7.0768	7.3716	5.09002
TMED7-TICAM2	0.137799	0.013727	0.133221	0.013727	0.013727	0.013727	0.013727	0.013727	0.13293	0.013727	0.013727	0.013727	0.25098	0.013727	0.013727	0.141907	0.013727	0.104745	0.013727	0.156625	0.013727	0.013727	0.013727	0.013727	0.013727	0.135043	0.013727	0.1312	0.013727	0.013727	0.013727	0.377589	0.013727	0.013727	0.013727	0.013727	0.013727	0.013727	0.013727	0.130989	0.135542	0.013727	0.013727	0.14205	0.138409	0.013727	0.013727	0.135165	0.013727
SNORA80B	0.0632536	0.1734	0.169107	0.0632536	0.161496	0.140491	0.0632536	0.267329	0.268036	0.0632536	0.0632536	0.0632536	0.849246	0.528157	0.276607	0.476627	0.0632536	0.0632536	0.174045	1.41643	1.10319	0.14602	0.844092	0.0632536	0.0632536	0.0632536	0.0632536	0.681998	0.326126	1.67769	0.0632536	0.0632536	0.167075	0.0632536	0.170705	1.25517	0.269759	0.143497	0.0632536	0.52702	1.88469	0.0632536	0.0632536	0.949925	0.0632536	0.153604	0.0632536	0.0632536	0.977108
TSNAX-DISC1	0.632584	0.110754	0.110754	0.110754	0.110754	0.240867	0.110754	0.110754	0.110754	0.110754	0.110754	0.305756	0.110754	0.110754	0.110754	0.302034	0.613973	0.110754	0.110754	0.110754	0.110754	0.250182	0.110754	0.110754	0.110754	0.291792	0.110754	0.286056	0.110754	0.305424	0.110754	0.110754	0.110754	0.290083	0.110754	0.279344	0.290181	0.110754	0.110754	0.110754	0.110754	0.110754	0.110754	0.110754	0.110754	0.407186	0.110754	0.291974	0.110754
ZEB2-AS1	0.753086	0.359857	0.551953	0.124703	0.523553	0.443483	0.124703	0.813233	1.04582	0.124703	0.124703	0.483212	0.65608	0.449278	1.41431	1.62139	0.453971	0.602095	0.361191	1.10674	0.355736	0.215933	0.459369	0.124703	0.750883	0.458997	0.234681	0.347245	1.3099	0.587724	0.124703	0.865569	0.448283	0.124703	0.354275	0.235015	1.05227	0.297462	0.533601	0.448443	0.653664	0.559253	0.124703	0.367152	0.46773	0.408341	0.552173	0.652198	0.652654
SLC25A5-AS1	2.14321	1.1052	1.43235	3.30289	0.925028	1.32775	1.33845	1.74216	1.62771	1.55578	1.40115	2.15766	1.52516	1.48569	1.87457	1.935	1.28281	1.30977	1.85345	1.40649	1.4168	1.52556	1.97775	1.17727	1.68521	1.17382	1.477	1.34425	1.43514	1.04697	1.6656	2.47974	1.54795	2.2137	1.25706	1.60356	1.12292	1.75134	1.12171	1.96276	1.98102	1.90418	-0.0256173	1.50097	1.43667	1.25343	2.52252	1.55061	0.838452
PET117	0.00297371	0.00297371	0.00297371	0.00297371	0.00297371	0.00297371	0.00297371	0.00297371	0.00297371	0.507334	0.00297371	0.00297371	0.00297371	0.00297371	0.00297371	0.101893	0.181636	0.00297371	0.00297371	0.00297371	0.0971961	0.00297371	0.00297371	0.00297371	0.067254	0.184441	0.522815	0.178859	0.00297371	0.00297371	0.0780193	0.00297371	0.00297371	0.00297371	0.00297371	0.00297371	0.00297371	0.00297371	0.00297371	0.00297371	0.00297371	0.268006	0.00297371	0.00297371	0.00297371	0.00297371	0.00297371	0.00297371	0.00297371
PITPNA-AS1	0.197409	0.107227	0.190718	0.101639	0.0967788	0.264394	0.415947	0.0105479	0.0105479	0.10874	0.17892	0.207034	0.279064	0.187919	0.51191	0.203402	0.103373	0.333929	0.0105479	0.411135	0.10548	0.0831951	0.0105479	0.194112	0.0105479	0.193383	0.258707	0.187758	0.0916516	0.0105479	0.35412	0.0105479	0.41742	0.426663	0.27671	0.333629	0.274513	0.0105479	0.0105479	0.268343	0.0105479	0.105188	0.0105479	0.0105479	0.364304	0.165001	0.103511	0.0105479	0.0105479
OTX2-AS1	0.00510682	0.00510682	0.00510682	0.00510682	0.00510682	0.00510682	0.00510682	0.00510682	0.251595	0.00510682	0.00510682	0.00510682	0.00510682	0.00510682	0.00510682	0.00510682	0.132401	0.00510682	0.00510682	0.298883	0.13529	0.00510682	0.00510682	0.00510682	0.00510682	0.00510682	0.00510682	1.7115	0.00510682	0.00510682	0.00510682	0.00510682	0.00510682	0.00510682	0.00510682	0.00510682	0.00510682	0.00510682	0.241002	0.130139	1.18218	0.00510682	0.00510682	0.00510682	0.00510682	0.00510682	0.13259	0.00510682	0.00510682
SPDYE2B	0.965895	1.47476	2.04747	1.20086	0.588958	0.525685	1.57956	1.43679	2.48849	0.462417	1.16624	1.37959	0.83219	1.25138	1.19235	1.66382	1.21419	1.11779	1.94944	1.68321	0.895239	0.819844	0.690684	0.273773	0.768602	0.89192	1.12504	0.747141	0.760051	1.96115	2.09665	2.5223	0.934217	1.48782	1.06845	2.36592	1.81536	0.703397	0.918934	0.87452	2.27272	1.12505	0.394732	2.37848	1.88342	0.427049	1.16517	1.41216	0.538434
ANKRD61	1.45503	2.14413	2.55488	0.69365	1.57417	2.11441	1.13667	2.38254	2.25324	1.51803	1.48825	3.5707	3.01774	2.24024	1.82399	1.62722	1.32475	1.48798	2.81153	3.07484	1.21794	1.71481	1.0162	0.69365	1.50429	1.67973	1.06029	1.42276	0.769397	2.7777	2.11762	2.94343	1.51981	2.49185	2.26987	1.74998	2.1747	1.89944	1.83144	1.13845	2.32904	0.864959	0.807488	2.26589	2.50573	2.13521	1.66925	2.45447	1.63675
MIR320B2	0.687512	0.235755	0.127568	0.127568	0.127568	0.203432	0.229132	0.127568	0.420555	0.127568	0.127568	1.4794	0.333999	0.127568	0.127568	0.239096	0.127568	0.206762	0.610163	0.367295	0.127568	0.286239	0.127568	0.127568	0.269385	0.233124	0.317929	0.806006	0.127568	0.34708	0.512036	0.935398	0.127568	0.232127	0.233108	0.318491	0.232185	0.281512	0.127568	0.127568	0.332982	0.127568	0.127568	1.24707	0.523432	0.216311	0.231597	0.23323	0.233332
MIR548O	0.245882	0.0917555	0.0917555	0.0917555	0.0917555	0.0917555	0.0917555	0.377934	0.378925	0.0917555	0.0917555	0.0917555	0.0917555	0.0917555	0.0917555	0.250985	0.240058	0.0917555	0.39262	0.434017	0.0917555	0.0917555	0.0917555	0.0917555	0.0917555	0.0917555	0.0917555	0.0917555	0.0917555	0.0917555	0.212556	0.802123	0.0917555	0.0917555	0.0917555	0.232096	0.241118	0.0917555	0.0917555	0.0917555	0.0917555	0.0917555	0.0917555	0.540142	0.24664	0.0917555	0.240278	0.64343	0.0917555
MIR2116	0.228338	0.228338	0.621989	0.228338	0.328111	0.306779	0.228338	0.335198	0.531279	0.228338	0.228338	0.345899	0.441782	0.334121	0.340209	0.552726	0.228338	0.388257	0.340856	0.587521	0.228338	0.468726	0.337609	0.228338	0.228338	0.439888	0.329668	0.228338	0.228338	1.67607	0.228338	0.555685	0.699109	0.33645	0.337464	0.228338	0.228338	0.228338	0.228338	0.228338	0.337929	0.337841	0.228338	0.451721	0.340508	0.407048	0.228338	0.440093	0.337695
MIR320D1	0.0161096	0.0161096	0.150925	0.0161096	0.0161096	0.208412	0.0161096	0.0161096	0.0161096	0.0161096	0.0161096	0.0161096	0.0161096	0.0161096	0.156404	0.0161096	0.0161096	0.118798	0.0161096	0.0161096	0.0161096	0.0161096	0.0161096	0.0161096	0.0161096	0.152981	0.143184	0.0161096	0.0161096	0.163288	0.0161096	0.162129	0.0161096	0.0161096	0.0161096	0.0161096	0.0161096	0.0161096	0.0161096	0.0161096	0.0161096	0.0161096	0.0161096	0.0161096	0.156778	0.0161096	0.0161096	0.0161096	0.0161096
TRPC5OS	0.314518	-0.00567823	-0.00567823	-0.00567823	-0.00567823	-0.00567823	-0.00567823	0.231576	0.078592	-0.00567823	-0.00567823	0.470279	-0.00567823	-0.00567823	0.0822304	-0.00567823	-0.00567823	-0.00567823	-0.00567823	0.1891	-0.00567823	-0.00567823	0.080187	-0.00567823	0.109548	-0.00567823	-0.00567823	0.0773686	0.0680623	-0.00567823	0.190564	-0.00567823	-0.00567823	0.497826	-0.00567823	-0.00567823	0.159123	-0.00567823	0.354957	-0.00567823	-0.00567823	0.161092	-0.00567823	0.0850394	0.0824652	0.0664257	-0.00567823	0.308275	-0.00567823
SNORA70F	0.022883	0.022883	0.142791	0.022883	0.022883	0.110376	0.140016	0.022883	0.142499	0.022883	0.022883	0.154009	0.022883	0.022883	0.478313	0.022883	0.022883	0.022883	0.022883	0.022883	0.022883	0.205876	0.022883	0.022883	0.106466	0.022883	0.022883	0.022883	0.127553	0.276044	0.022883	0.152755	0.14049	0.022883	0.022883	0.136249	0.022883	0.200424	0.346644	0.022883	0.14512	0.022883	0.022883	0.15165	0.022883	0.12523	0.022883	0.022883	0.022883
CHAF1A	4.40436	3.91319	5.65242	4.25088	6.40824	3.73511	5.67589	5.26341	3.84704	5.33738	4.87538	4.90165	4.01231	5.40411	4.5088	5.01267	4.88507	4.70673	4.42083	4.49328	6.18702	5.27341	3.604	6.2761	4.48888	5.29175	5.32428	5.75793	4.02816	4.65958	4.20804	4.69159	4.55256	5.0453	4.89084	6.16288	4.0922	4.95611	4.67633	6.65607	5.71712	4.95743	7.34381	5.7781	5.26675	4.5944	5.05335	3.93493	4.75857
SNORA70G	0.240552	0.240552	0.240552	0.240552	0.240552	0.424646	0.597112	0.240552	0.240552	0.376949	0.240552	0.637111	0.927617	0.240552	0.240552	0.240552	0.240552	0.338857	0.502139	0.240552	0.240552	0.240552	0.720283	0.240552	0.240552	1.35303	0.585266	0.486712	0.240552	0.240552	0.631059	0.240552	0.704795	0.240552	0.240552	0.362572	0.240552	0.338389	0.240552	0.240552	0.240552	0.924089	0.240552	0.240552	0.240552	0.240552	2.52236	0.240552	0.240552
TMED11P	0.822923	1.1959	0.403094	0.403094	0.403094	0.403094	0.403094	1.32828	1.16577	0.403094	0.955087	1.41065	1.18475	0.403094	0.403094	0.403094	0.807527	0.713621	0.621579	0.403094	0.616383	0.403094	0.615274	0.403094	0.548604	0.615025	0.599854	0.403094	0.585313	0.403094	0.888025	0.629188	0.800346	0.810114	0.614993	0.403094	1.17185	1.12647	0.403094	0.607942	0.615896	0.403094	0.403094	0.403094	1.0168	1.20929	0.993007	0.814277	0.403094
LOC100379224	0.182581	0.096027	0.176159	0.00323703	0.164068	0.24687	0.249597	0.465516	0.00323703	0.185682	0.00323703	0.277234	0.00323703	0.00323703	0.00323703	0.188332	0.0923279	0.135889	0.266166	0.208846	0.00323703	0.00323703	0.178917	0.00323703	0.181882	0.178717	0.241412	0.0909016	0.00323703	0.00323703	0.00323703	0.00323703	0.0906988	0.331469	0.00323703	0.0875448	0.00323703	0.51759	0.0882591	0.324155	0.00323703	0.00323703	0.00323703	0.00323703	0.183436	0.151476	0.09246	0.178887	0.00323703
MIR181A2HG	0.825356	1.78813	0.48668	0.296121	0.387324	1.20699	1.47559	0.653979	1.39851	1.28671	0.474202	0.849787	1.6069	0.650659	0.398383	0.985911	1.49473	1.35649	1.38688	1.75217	1.36764	0.823429	1.2577	0.296121	1.6444	0.739988	1.03699	1.43458	0.991766	0.597581	0.898226	1.61228	1.23171	1.93855	0.739929	0.978925	1.71583	1.23406	0.983722	0.64977	0.662375	0.49012	0.296121	1.05436	0.970187	1.13559	1.40094	1.14385	1.14449
PARP2	4.39633	5.46135	4.51832	0.146034	3.11007	4.82298	5.02404	5.03038	4.89502	5.02055	3.86468	5.60486	6.31606	4.94162	5.39048	4.79947	5.22054	4.80652	4.99916	5.11258	5.22025	4.74132	4.93449	3.45058	4.68929	4.68869	5.29024	5.18736	4.5889	4.48894	5.60385	5.07031	5.26167	5.89463	4.62773	4.86305	4.64315	5.61853	4.52218	4.75642	4.93295	3.89466	1.69987	5.10061	4.30752	4.91716	3.89462	4.64303	3.60313
PARP3	5.38541	5.19099	4.60767	6.12284	5.92368	4.90233	4.8	5.33126	4.71319	4.42629	4.36513	4.88864	4.28563	5.43093	4.95193	4.82495	5.5222	5.5094	5.09729	3.89617	3.94502	4.03977	5.53371	6.48592	5.18634	5.71435	5.15386	3.47067	5.04868	4.30238	5.72602	5.94438	5.37752	5.47207	5.80127	4.53506	4.34335	5.33923	5.98872	5.35507	4.30526	5.00614	5.46718	4.56721	4.91323	6.28369	5.6532	5.48106	4.58904
CDH6	3.41521	5.43637	3.22086	2.83242	1.1317	2.21022	4.87523	3.44887	7.28357	3.09563	3.09771	2.5664	3.19977	2.41046	4.46932	2.97015	2.0502	4.3747	2.41844	2.10536	1.95633	1.51912	2.09867	0.0669459	3.56941	3.55776	3.37385	3.42164	4.00934	3.6172	3.38943	2.89565	2.49323	3.08787	2.80907	2.7674	3.68148	2.11761	5.00043	2.02957	2.4991	1.52525	0.198285	3.86423	3.22502	3.5048	2.56031	3.42136	1.91991
TOM1L1	5.11771	3.22093	3.8589	3.04974	1.68496	4.84379	4.24005	4.67586	4.01167	3.03295	3.34511	4.94237	4.76656	4.99369	3.90322	4.06743	4.39622	4.47911	5.55181	4.85678	4.66497	4.45031	4.99084	3.04432	4.28123	4.25324	5.58253	5.10128	2.61892	4.86343	5.45953	5.21027	5.18039	5.56865	4.81668	4.93046	3.1064	4.80909	4.85273	4.9777	4.90965	4.10767	0.414963	4.45299	4.1208	4.83524	5.56577	4.725	5.09281
LOC100419170	5.10551	0.903691	0.347768	0.108491	0.261281	1.7534	0.108491	3.13505	0.549033	0.505127	0.690505	0.771877	0.737528	1.0906	0.688298	0.439317	1.48843	0.920031	1.73029	1.71545	0.620332	0.108491	6.64898	0.108491	0.932464	1.02786	0.74718	0.661285	2.7769	1.07838	0.674316	0.646404	1.24125	0.727948	0.555809	0.264056	0.883218	0.292402	1.58937	0.768447	1.23451	0.734496	0.108491	0.871758	0.80193	0.697173	1.18201	1.34058	0.351659
HMGXB4	5.23109	4.78536	5.58351	2.62703	3.32111	4.93157	5.18961	5.62736	5.33565	5.03818	5.18886	5.89791	4.8056	5.39971	5.14892	5.35935	4.43195	5.0467	4.98725	5.45862	5.87922	5.81342	5.08045	1.93495	4.34686	4.97584	5.42415	5.80171	4.56421	5.23493	5.10867	5.38463	5.27978	5.59104	4.74546	6.01452	5.16268	4.94601	4.93668	5.25608	5.95536	5.24241	3.09639	5.56188	5.27172	5.28037	5.04796	5.27254	5.49175
FAM21EP	0.575441	0.648323	0.99135	2.22665	0.837999	0.565806	0.749671	0.987414	0.879653	0.914405	0.466687	0.80913	0.952628	1.53935	0.782415	0.982178	1.51711	1.14778	0.502274	1.22795	0.640429	0.592119	0.70565	2.00436	0.779108	0.831048	0.790443	0.813194	1.13163	0.740589	1.55687	1.47348	0.751717	0.764536	0.41399	0.73331	0.826054	1.31316	1.01116	0.689105	0.892552	0.771176	0.148773	1.19602	1.12442	0.739345	0.991718	0.890696	0.567689
SMG1P6	1.48236	1.26175	2.32434	0.697787	0.886295	1.04749	0.799887	1.45476	0.899987	1.10043	1.35013	1.44329	2.1827	1.44846	1.18044	1.43145	0.992742	1.18686	1.55546	1.72157	1.66509	0.931503	0.697787	0.697787	1.09249	1.24974	1.06022	0.988281	1.94311	1.2015	1.08428	1.43737	1.15549	1.0825	1.46794	1.28853	1.16612	1.4602	1.06407	1.30779	1.99108	0.697787	0.697787	1.76425	1.61841	1.02839	0.697787	1.72039	0.697787
LINC02532	0.757108	0.961136	0.149392	0.0451773	0.0451773	0.19383	0.0451773	0.0451773	0.508544	0.0451773	0.142374	0.788513	0.0451773	0.147725	0.961188	1.61631	0.0451773	0.756882	0.154253	0.393375	0.0451773	0.0451773	0.0451773	0.0451773	0.551098	0.0451773	0.235986	0.0451773	0.0451773	2.18676	0.0451773	1.44098	0.334193	2.90511	0.515841	0.236549	0.591239	0.0451773	0.144541	0.243602	0.0451773	0.0451773	0.0451773	0.157092	0.255771	0.0451773	0.0451773	0.0451773	0.516733
MIR3128	0.0219526	0.0219526	0.0219526	0.0219526	0.0219526	0.0219526	0.0219526	0.154775	0.0219526	0.0219526	0.0219526	0.168075	0.0219526	0.0219526	0.0219526	0.299307	0.0219526	0.0219526	0.0219526	0.0219526	0.158481	0.0219526	0.0219526	0.0219526	0.0219526	0.0219526	0.0219526	0.0219526	0.0219526	0.431865	0.0219526	0.0219526	0.0219526	0.0219526	0.0219526	0.379871	0.0219526	0.0219526	0.0219526	0.276367	0.158169	0.0219526	0.0219526	0.299608	0.0219526	0.0219526	0.0219526	0.0219526	0.0219526
MIR3188	0.0819043	0.0820895	-0.0034877	1.16409	-0.0034877	-0.0034877	0.0768506	-0.0034877	-0.0034877	-0.0034877	0.145549	-0.0034877	-0.0034877	-0.0034877	-0.0034877	-0.0034877	0.15585	-0.0034877	0.378249	0.271294	-0.0034877	-0.0034877	-0.0034877	-0.0034877	-0.0034877	-0.0034877	0.216174	-0.0034877	0.200748	-0.0034877	-0.0034877	-0.0034877	0.0771755	-0.0034877	-0.0034877	0.0742666	-0.0034877	0.0588565	0.0749255	0.224703	-0.0034877	0.158871	-0.0034877	-0.0034877	-0.0034877	-0.0034877	0.0787998	0.158509	0.0801723
MIR3174	0.52072	0.284478	0.714607	0.284478	0.686015	0.677491	0.507142	0.614381	0.401656	0.284478	0.394032	0.751345	0.995887	0.708272	0.284478	0.743194	0.284478	0.373949	0.630824	0.284478	0.284478	0.463742	0.284478	0.284478	0.366358	0.815051	0.598217	0.284478	0.284478	0.53248	0.38007	0.284478	0.284478	0.402607	0.620978	0.692939	0.402672	0.373523	0.501956	0.399748	0.622329	0.284478	0.284478	0.528561	0.91981	0.570027	0.402008	1.15084	0.516072
MIR3164	0.300398	0.50264	0.292246	0.0727507	0.276899	0.451465	0.566636	0.290973	0.185666	0.0727507	0.178319	1.10718	0.399876	0.734916	0.40469	0.307699	0.0727507	0.158967	0.191222	0.333738	0.188404	0.40269	0.295748	0.0727507	0.151652	0.295494	0.375075	0.288641	0.265076	0.31173	0.491315	0.0727507	0.479907	0.394164	0.0727507	0.0727507	0.0727507	0.240346	0.282317	0.183827	0.18814	0.672234	0.0727507	0.0727507	0.190856	0.347911	0.186005	0.493422	0.397655
MIR548V	0.297803	0.297803	0.440097	0.297803	0.297803	0.297803	0.297803	0.297803	0.439751	0.297803	0.430515	0.45341	0.443601	0.297803	0.297803	0.297803	0.297803	0.297803	0.297803	0.297803	0.297803	0.297803	0.578137	0.297803	0.297803	0.297803	0.297803	0.297803	0.297803	0.598227	0.297803	0.297803	0.297803	0.297803	0.297803	0.432334	0.297803	0.297803	0.433473	0.297803	0.297803	0.297803	0.297803	0.450611	0.585347	0.297803	0.297803	0.442412	0.297803
MIR4285	0.0464592	0.182971	0.0464592	0.0464592	0.168217	0.23359	0.0464592	0.176865	0.17733	0.0464592	0.0464592	0.0464592	0.0464592	0.622643	0.0464592	0.0464592	0.416682	0.0464592	0.0464592	0.0464592	0.0464592	0.246671	0.0464592	0.0464592	0.225405	0.17965	0.0464592	0.0464592	0.0464592	0.678714	0.25464	0.0464592	0.0464592	0.0464592	0.0464592	0.287367	0.0464592	0.0464592	0.0464592	0.0464592	0.0464592	0.0464592	0.0464592	0.0464592	0.311565	0.0464592	0.0464592	0.0464592	0.0464592
MIR4292	0.872696	1.23015	1.59468	1.14403	1.34637	0.587768	1.62824	0.794918	1.37575	0.6607	0.986005	2.18901	1.67424	1.4913	1.23021	1.47373	0.375982	1.45011	0.877762	1.99154	1.77769	0.90762	0.229152	2.03017	1.02961	1.32165	1.18892	0.73623	0.941115	1.00566	1.77697	1.4825	0.787113	1.73617	0.640733	1.56997	1.12386	1.1212	0.770829	1.32777	1.52368	0.518375	0.0578413	1.72022	0.592712	0.756041	0.991348	1.13143	1.13217
MIR544B	0.0969489	0.28179	0.0969489	0.0969489	0.0969489	0.226564	0.0969489	0.0969489	0.597526	0.0969489	0.0969489	0.0969489	0.610324	0.0969489	0.0969489	0.0969489	0.0969489	0.0969489	0.0969489	0.0969489	0.0969489	0.235843	0.277507	0.0969489	0.0969489	0.0969489	0.0969489	0.0969489	0.0969489	0.0969489	0.509608	0.0969489	0.271176	0.275591	0.277267	0.572767	0.0969489	0.231608	0.0969489	0.0969489	0.447905	0.0969489	0.0969489	0.466065	0.0969489	0.392247	0.0969489	0.0969489	0.0969489
MIR3117	0.0792086	0.718822	0.0792086	0.0792086	0.0792086	0.431705	0.0792086	0.246613	0.0792086	0.257192	0.0792086	0.0792086	0.565924	0.0792086	0.254464	0.0792086	0.0792086	0.446493	0.0792086	0.46752	0.251285	0.0792086	0.0792086	0.0792086	0.416597	0.0792086	0.0792086	0.0792086	0.226218	0.0792086	0.0792086	0.0792086	0.0792086	0.0792086	0.0792086	0.0792086	0.248667	0.0792086	0.0792086	0.0792086	0.0792086	0.0792086	0.0792086	0.0792086	0.254932	0.0792086	0.0792086	0.705108	0.0792086
MIR1244-3	0.15729	0.157595	0.152097	0.016548	0.581324	0.115454	0.273493	0.016548	0.151767	0.293876	0.016548	0.016548	0.016548	0.016548	0.414055	0.545888	0.620057	0.218188	0.852529	0.016548	0.522812	0.743905	0.405341	0.016548	0.288101	0.154164	0.264727	0.275083	0.897683	0.016548	0.331436	0.300549	0.149496	0.152865	0.154144	0.144701	0.15294	0.938585	0.145787	0.610419	0.284352	0.016548	0.016548	0.162112	0.290462	0.34606	0.399606	0.629358	0.016548
MIR4297	0.093956	0.00104603	0.174567	0.00104603	0.00104603	0.00104603	0.00104603	0.00104603	0.0903102	0.00104603	0.00104603	0.190281	0.00104603	0.00104603	0.00104603	0.186782	0.00104603	0.0692039	0.00104603	0.207367	0.00104603	0.00104603	0.00104603	0.00104603	0.00104603	0.00104603	0.00104603	0.460444	0.00104603	0.00104603	0.00104603	0.353587	0.00104603	0.00104603	0.00104603	0.00104603	0.00104603	0.00104603	0.00104603	0.0888569	0.00104603	0.334309	0.00104603	0.00104603	0.00104603	0.00104603	0.00104603	0.00104603	0.00104603
MIR3192	0.189226	0.189226	0.189226	0.189226	0.189226	0.293145	0.32835	0.330794	0.590563	0.189226	0.189226	0.34497	0.335152	0.189226	0.476281	0.978327	0.189226	0.684924	0.477889	0.517607	0.47123	0.300584	0.597726	0.189226	0.474543	0.189226	0.189226	0.189226	0.189226	0.189226	0.415226	0.870784	0.189226	0.593637	0.333796	0.189226	0.189226	0.189226	0.325016	0.189226	0.334412	0.334296	0.189226	0.342169	0.189226	0.310787	0.189226	0.189226	0.189226
MIR3170	0.0853372	0.0853372	0.0853372	0.0853372	0.0853372	0.0853372	0.0853372	0.28635	0.0853372	0.0853372	0.0853372	0.0853372	0.0853372	0.284324	0.0853372	0.0853372	0.0853372	0.0853372	0.0853372	0.0853372	0.0853372	0.0853372	0.0853372	0.0853372	0.0853372	0.0853372	0.0853372	0.284138	0.0853372	0.0853372	0.0853372	0.509032	0.0853372	0.0853372	0.0853372	0.0853372	0.288817	0.238634	0.0853372	0.0853372	0.0853372	0.0853372	0.0853372	0.302501	0.0853372	0.257943	0.0853372	0.483668	0.0853372
MIR1244-2	1.29718	0.945932	1.63491	-0.190124	2.22714	1.19197	2.51748	1.40178	1.32008	2.09682	1.49349	1.52331	1.28486	0.192935	0.628617	1.82154	2.45922	1.15718	1.17396	0.340728	2.26712	1.92026	0.886854	-0.101212	2.06635	1.00412	1.82422	2.46483	0.884802	1.02508	1.79162	1.13319	1.46855	1.23655	2.15133	1.01799	1.54481	2.13725	1.38872	2.11265	1.34049	2.57984	1.34587	1.32875	1.67906	2.10346	1.43535	1.67475	0.887458
MIR4260	0.187464	0.0315581	0.0315581	0.0315581	0.0315581	0.345839	0.0315581	0.0315581	0.0315581	0.0315581	0.0315581	0.0315581	0.0315581	0.0315581	0.0315581	0.0315581	0.0315581	0.0315581	0.0315581	0.0315581	0.0315581	0.0315581	0.0315581	0.0315581	0.0315581	0.0315581	0.0315581	0.0315581	0.0315581	0.19548	0.269831	0.0315581	0.17883	0.0315581	0.183979	0.0315581	0.0315581	0.145384	0.0315581	0.0315581	0.0315581	0.184506	0.0315581	0.0315581	0.0315581	0.506504	0.322889	0.184154	0.462561
MIR320E	0.360934	0.659477	0.640977	0.130562	0.337153	0.513808	0.630358	0.547695	0.352159	0.251618	0.33814	1.17737	0.55948	0.349234	0.748666	1.16169	0.245002	1.22786	0.362727	0.624425	0.247599	0.610395	0.356228	0.130562	0.686634	0.898496	0.851922	0.448923	0.500509	0.862782	0.312329	0.479354	0.242909	1.04076	0.4587	0.340904	0.455991	0.217394	0.342636	0.348656	0.97755	0.976995	0.130562	0.253571	0.660773	0.228331	0.641234	0.899141	0.899762
MIR3149	0.00190946	0.285949	0.189744	0.00190946	0.00190946	0.0725874	0.269516	0.00190946	0.098537	0.00190946	0.0922501	0.00190946	0.443047	0.00190946	0.102709	0.294194	0.0986835	0.0756896	0.103291	0.00190946	0.193708	0.218507	0.100366	0.00190946	0.134033	0.00190946	0.00190946	0.00190946	0.00190946	0.00190946	0.0807371	0.106822	0.00190946	0.00190946	0.279394	0.00190946	0.0993752	0.00190946	0.00190946	0.00190946	0.00190946	0.362663	0.00190946	0.00190946	0.102978	0.0845866	0.00190946	0.192708	0.100444
MIR4322	0.0333099	0.0333099	0.0333099	0.0333099	0.247123	0.119812	0.0333099	0.261864	0.0333099	0.158598	0.143877	0.0333099	0.268688	0.259627	0.580751	0.595776	0.0333099	0.0333099	0.0333099	0.544438	0.0333099	0.0333099	0.0333099	0.0333099	0.0333099	0.153667	0.145052	0.0333099	0.0333099	0.0333099	0.129786	0.0333099	0.149585	0.264461	0.0333099	0.350858	0.152597	0.123178	0.0333099	0.0333099	0.0333099	0.374027	0.0333099	0.496738	0.0333099	0.0333099	0.0333099	0.373288	0.0333099
MIR3127	0.0446367	0.0446367	0.0446367	0.0446367	0.0446367	0.0446367	0.0446367	0.164932	0.0446367	0.0446367	0.0446367	0.176978	0.284917	0.0446367	0.0446367	0.0446367	0.0446367	0.0446367	0.0446367	0.323674	0.0446367	0.0446367	0.0446367	0.0446367	0.0446367	0.167501	0.0446367	0.0446367	0.0446367	0.300144	0.236677	0.521427	0.0446367	0.166341	0.0446367	0.159053	0.0446367	0.0446367	0.0446367	0.0446367	0.392712	0.0446367	0.0446367	0.0446367	0.0446367	0.147932	0.0446367	0.283016	0.0446367
MIR4261	0.124815	0.124815	0.124815	0.124815	0.124815	0.124815	0.124815	0.124815	0.124815	0.124815	0.124815	0.124815	0.124815	0.319091	0.330273	0.124815	0.124815	0.2752	0.124815	0.976056	0.124815	0.124815	0.124815	0.124815	0.124815	0.124815	0.486302	0.124815	0.124815	0.124815	0.124815	0.124815	0.124815	0.323368	0.124815	0.124815	0.124815	0.124815	0.124815	0.124815	0.326084	0.69225	0.124815	0.896616	0.330821	0.293334	0.124815	0.124815	0.124815
MIR3153	0.178979	0.080331	0.428232	0.080331	0.080331	0.215852	0.260428	0.501419	0.502766	0.080331	0.080331	0.281253	0.436094	0.497606	0.35895	0.875452	0.175252	0.080331	0.360466	0.658599	0.84502	0.292781	0.080331	0.080331	0.146558	0.35254	0.080331	0.080331	0.241762	0.823293	0.157649	0.080331	0.173516	0.712239	0.176774	0.680195	0.080331	0.628343	0.080331	0.261227	0.71948	0.177108	0.080331	0.531554	0.080331	0.311292	0.175393	0.080331	0.080331
MIR3189	0.492287	0.102097	0.301719	0.102097	0.531014	0.50728	0.627658	0.102097	0.392187	0.312713	0.102097	4.1478	1.3805	0.102097	0.209223	0.504102	0.204944	1.40113	1.34985	1.6757	0.102097	1.06365	0.304904	0.102097	1.06376	0.206609	0.290576	0.553836	0.102097	0.760146	0.789662	0.102097	1.02489	3.14648	0.102097	0.377839	0.205679	0.581761	1.86861	0.102097	0.102097	0.102097	0.102097	0.825368	1.00883	0.568505	0.301828	0.30487	0.206815
MIR3186	1.35471	0.352831	0.342445	0.0783162	0.323977	0.450454	1.44409	0.574336	0.214192	0.222265	0.0783162	1.40681	1.26097	0.0783162	0.91424	0.0783162	0.462697	0.280935	1.19602	0.0783162	0.348019	0.0783162	0.0783162	0.0783162	0.592693	0.216601	0.206702	0.0783162	0.0783162	0.36589	0.988064	1.04213	0.77618	0.688341	0.0783162	0.551953	0.215371	0.633221	0.0783162	1.22113	0.217169	0.217058	0.0783162	0.489753	0.353561	0.695441	1.23891	0.216739	0.0783162
MIR4326	0.422285	0.348044	0.724632	0.000232441	0.56945	0.849104	0.765824	0.721128	0.88357	0.0970171	0.737986	0.837157	0.795391	0.535972	0.859913	0.576978	0.335293	0.428758	0.349909	0.703408	0.181568	0.205014	0.414324	0.000232441	1.17378	0.614199	0.0865531	0.000232441	0.296007	0.000232441	1.21028	0.94073	0.401274	0.727945	0.413832	0.245538	0.260415	0.317584	0.457911	0.32981	0.181166	0.791697	0.519184	0.577527	0.185294	0.530216	0.335749	0.262865	0.000232441
MIR3122	0.0212549	0.0212549	0.0212549	0.0212549	0.0212549	0.0212549	0.119123	0.0212549	0.0212549	0.0212549	0.0212549	0.0212549	0.0212549	0.0212549	0.0212549	0.0212549	0.0212549	0.0212549	0.0212549	0.0212549	0.219633	0.0212549	0.0212549	0.0212549	0.0910909	0.0212549	0.0212549	0.4609	0.0212549	0.130628	0.0212549	0.500702	0.0212549	0.122008	0.0212549	0.0212549	0.122064	0.0212549	0.0212549	0.0212549	0.0212549	0.0212549	0.0212549	0.128844	0.0212549	0.0212549	0.0212549	0.0212549	0.0212549
MIR4284	0.248938	0.653872	0.243317	0.0965809	0.232767	1.06354	0.501971	0.379475	0.632693	0.251657	0.0965809	0.257045	1.84819	0.850537	0.0965809	0.253983	0.510673	1.17113	0.777679	0.863199	0.0965809	0.320517	0.0965809	0.0965809	0.296731	0.0965809	0.234891	0.625528	0.0965809	0.0965809	0.32943	0.0965809	0.739161	0.865074	0.516935	0.0965809	0.244229	0.605067	0.72301	0.0965809	0.246167	0.0965809	0.0965809	0.254159	0.0965809	0.560717	0.243399	1.17884	0.0965809
MIR4263	0.436869	0.197546	0.272215	0.011544	0.011544	0.204713	0.266514	0.347631	0.011544	0.286155	0.011544	0.206716	0.278265	0.268275	0.011544	0.290027	0.271988	0.212816	0.198601	0.121909	0.105842	0.398148	0.751237	0.011544	0.41069	0.275963	0.651194	0.011544	0.240733	0.377783	0.0866496	0.664591	0.102063	0.104356	0.566039	0.594241	0.191589	0.331357	0.657312	0.011544	0.355515	0.276788	0.011544	0.593315	0.282871	0.429688	0.422995	0.105335	0.105426
MIR4312	0.688921	0.499408	0.491488	0.296239	0.47745	0.296239	0.296239	0.672663	0.296239	0.296239	0.296239	0.509756	0.860516	0.488365	0.296239	0.701514	0.296239	0.444959	0.691979	0.296239	0.296239	0.296239	0.296239	0.296239	0.296239	0.296239	0.480276	0.296239	0.296239	0.89521	0.606072	0.296239	0.296239	0.296239	0.296239	0.480835	0.677144	0.44425	0.296239	0.296239	0.681993	0.296239	0.296239	0.701954	0.499965	0.296239	0.296239	0.680835	0.296239
MIR3178	0.194518	0.194788	0.508723	0.0701633	0.0701633	0.0701633	0.187159	0.0701633	0.189638	0.0701633	0.0701633	0.323444	0.0701633	0.0701633	0.421388	0.198636	0.302203	0.161389	0.0701633	0.0701633	0.192536	0.337975	0.0701633	0.0701633	0.0701633	0.0701633	0.0701633	0.0701633	0.0701633	0.437575	0.513045	0.739349	0.0701633	0.190608	0.191739	0.390972	0.0701633	0.160954	0.0701633	0.0701633	0.613128	0.192159	0.0701633	0.431939	0.0701633	0.269261	0.0701633	0.0701633	0.191996
MIR4324	0.281037	0.00755466	0.101008	0.00755466	0.0942893	0.0757447	0.184704	0.10045	0.423076	0.00755466	0.00755466	0.205189	0.193105	0.00755466	0.00755466	0.201535	0.349472	0.00755466	0.00755466	0.794122	0.192602	0.0806263	0.102545	0.00755466	0.0726977	0.00755466	0.178661	0.1858	0.0891321	0.00755466	0.155853	0.108774	0.1854	0.101538	0.00755466	0.0959095	0.189871	0.00755466	0.0966581	0.00755466	0.102823	0.355609	0.00755466	0.201745	0.00755466	0.00755466	0.101061	0.102529	0.00755466
MIR4323	0.143684	0.0220537	0.0220537	0.0220537	0.0220537	0.0220537	0.0220537	0.0220537	0.352159	0.261723	0.424308	0.0220537	0.0220537	0.0220537	0.0220537	0.84433	0.0220537	0.11128	0.0220537	0.0220537	0.0220537	0.0220537	0.0220537	0.0220537	0.0220537	0.140982	0.0220537	0.0220537	0.0220537	0.0220537	0.0220537	0.267489	0.136948	0.139859	0.0220537	0.0220537	0.0220537	0.0220537	0.0220537	0.0220537	0.0220537	0.0220537	0.0220537	0.0220537	0.0220537	0.0220537	0.0220537	0.141102	0.0220537
MIR3125	0.558386	0.340651	0.542611	0.0934201	0.20727	0.350177	0.0934201	0.215357	0.439103	0.344398	0.859055	1.21447	0.219111	1.05117	0.659888	0.348044	0.0934201	0.186857	0.849971	0.734306	0.447006	0.0934201	0.0934201	0.0934201	0.178929	0.647506	0.0934201	0.214015	0.0934201	0.227339	0.547037	1.04654	0.534674	0.642815	0.54884	0.0934201	0.441932	0.440782	0.424639	0.433786	0.446244	0.550286	0.0934201	0.676015	0.221416	0.391624	0.0934201	0.218086	0.549725
MIR3134	0.209742	0.209742	0.209742	0.209742	0.209742	0.209742	0.209742	0.413334	0.209742	0.209742	0.209742	0.209742	0.419602	0.209742	0.422881	0.209742	0.209742	0.209742	0.424113	0.209742	0.209742	0.369888	0.209742	0.209742	0.209742	0.209742	0.209742	0.209742	0.209742	0.209742	0.376422	0.638872	0.209742	0.209742	0.612733	0.209742	0.209742	0.209742	0.209742	0.209742	0.209742	0.209742	0.209742	0.209742	0.209742	0.209742	0.209742	0.209742	0.209742
MIR3151	0.00351984	0.00351984	0.0953488	0.00351984	0.00351984	0.00351984	0.00351984	0.00351984	0.00351984	0.100568	0.00351984	0.00351984	0.00351984	0.00351984	0.00351984	0.194128	0.00351984	0.00351984	0.189643	0.00351984	0.00351984	0.00351984	0.00351984	0.00351984	0.00351984	0.00351984	0.0900757	0.00351984	0.00351984	0.00351984	0.00351984	0.10298	0.00351984	0.00351984	0.00351984	0.00351984	0.00351984	0.00351984	0.00351984	0.00351984	0.00351984	0.00351984	0.00351984	0.00351984	0.00351984	0.00351984	0.00351984	0.00351984	0.00351984
MIR3145	0.130963	0.130963	0.293117	0.130963	0.130963	0.130963	0.130963	0.130963	0.444664	0.130963	0.130963	0.308288	0.130963	0.130963	0.130963	0.130963	0.130963	0.130963	0.130963	0.130963	0.598358	0.130963	0.130963	0.130963	0.130963	0.130963	0.130963	0.440242	0.130963	0.130963	0.130963	0.130963	0.130963	0.130963	0.130963	0.935341	0.130963	0.130963	0.130963	0.130963	0.597351	0.130963	0.130963	0.130963	0.130963	0.130963	0.130963	0.130963	0.130963
MIR3138	0.326408	0.625332	0.234486	0.0539255	0.372218	0.248816	0.311168	0.315435	0.66903	0.15233	0.510303	0.424004	0.402587	0.0539255	0.150821	0.153806	0.146952	0.124848	0.24265	0.0539255	0.0539255	0.0539255	0.0539255	0.0539255	0.505949	0.399657	0.0539255	0.0539255	0.35465	0.155576	0.1297	0.249014	0.0539255	0.0539255	0.0539255	0.141957	0.609167	0.433262	0.142703	0.0539255	0.321735	0.237745	2.11473	0.0539255	0.484927	0.208713	0.0539255	0.613913	0.0539255
MIR3177	0.806023	0.977449	0.427108	0.230412	0.230412	0.230412	0.230412	0.230412	0.230412	0.230412	0.230412	0.230412	0.230412	0.230412	0.230412	0.230412	0.230412	0.380234	0.629085	0.230412	0.230412	0.384209	0.230412	0.230412	0.230412	0.430108	0.230412	0.230412	0.230412	0.230412	0.542542	0.230412	0.230412	0.428223	0.230412	0.230412	0.428332	0.230412	0.417952	0.230412	0.230412	0.230412	0.230412	0.230412	0.230412	0.230412	0.230412	0.617859	0.230412
MIR4258	0.23351	0.233977	0.225568	0.0117193	0.114069	0.0117193	0.316388	0.121339	0.121729	0.128266	0.114572	0.0117193	0.124714	0.0117193	0.335119	0.534943	0.0117193	0.462929	0.235237	0.487187	0.423601	0.404874	0.123812	0.0117193	0.365463	0.228732	0.557305	0.318222	0.107984	0.543193	0.101464	0.627891	0.576737	0.324864	0.0117193	0.395194	0.0117193	0.525568	0.215894	0.119938	0.229597	0.0117193	0.0117193	0.130146	0.431602	0.105847	0.0117193	0.0117193	0.229146
MIR3197	0.0262064	0.0262064	0.0262064	0.0262064	0.0262064	0.0262064	0.0262064	0.0262064	0.0262064	0.0262064	0.0262064	0.232011	0.0262064	0.0262064	0.0262064	0.0262064	0.0262064	0.0262064	0.58111	0.251263	0.0262064	0.0262064	0.396975	0.0262064	0.0262064	0.0262064	0.0262064	0.0262064	0.0262064	0.773041	0.0262064	0.767665	0.384351	0.393158	0.0262064	0.0262064	0.0262064	0.0262064	0.205643	0.384534	0.0262064	0.0262064	0.0262064	0.228309	0.0262064	0.0262064	0.39135	0.217465	0.0262064
MIR3198-1	0.200352	0.200352	0.200352	0.200352	0.200352	0.200352	0.200352	0.200352	0.200352	0.200352	0.200352	0.401316	0.200352	0.200352	0.200352	0.200352	0.200352	0.200352	0.392696	0.992682	0.200352	0.480808	0.387145	0.200352	0.451018	0.386925	0.200352	0.200352	0.200352	0.200352	0.200352	0.759938	0.200352	0.200352	0.200352	0.200352	0.200352	0.339662	0.200352	0.200352	0.200352	0.387543	0.200352	0.397701	0.200352	0.200352	0.200352	0.200352	0.200352
MIR2355	0.308335	0.508635	0.681611	0.308335	0.308335	0.308335	0.308335	0.308335	0.500359	0.308335	0.308335	0.308335	0.505568	0.675812	0.308335	0.308335	0.308335	0.308335	0.509807	0.308335	0.308335	0.308335	0.308335	0.308335	0.308335	0.859846	0.308335	0.308335	0.786365	0.898851	0.308335	0.308335	0.308335	0.501918	0.308335	0.490325	0.308335	0.454256	0.308335	0.308335	0.308335	0.308335	0.308335	0.308335	0.308335	0.472636	0.308335	1.02373	0.308335
MIR3176	1.92288	1.04667	3.02013	2.36093	2.00613	1.1599	1.29105	1.30523	1.19858	0.513022	1.254	2.01734	1.79256	2.16562	0.980141	1.92009	0.309878	1.27586	1.34805	1.07227	1.78966	0.75872	0.311663	0.20719	0.809742	1.65838	0.481715	0.308234	0.682268	0.702535	1.95211	1.76665	0.733799	1.56053	0.501631	1.67124	0.585707	1.60259	1.10831	0.492375	1.97578	1.66163	1.21478	1.42384	0.509364	1.32547	1.50966	0.825334	0.897399
MIR3132	-0.00229369	0.252005	0.0844274	-0.00229369	-0.00229369	-0.00229369	0.0824206	0.083909	-0.00229369	-0.00229369	-0.00229369	-0.00229369	-0.00229369	-0.00229369	-0.00229369	0.090731	0.0843475	-0.00229369	-0.00229369	-0.00229369	-0.00229369	-0.00229369	-0.00229369	-0.00229369	-0.00229369	0.168361	-0.00229369	-0.00229369	-0.00229369	-0.00229369	-0.00229369	0.179404	0.162739	0.0849186	-0.00229369	-0.00229369	-0.00229369	-0.00229369	-0.00229369	-0.00229369	0.0861118	0.0860413	-0.00229369	-0.00229369	-0.00229369	0.0717266	-0.00229369	0.0858382	-0.00229369
MIR4269	0.318267	0.648803	0.193903	0.193903	0.193903	0.193903	0.193903	0.193903	0.313387	0.193903	0.193903	0.324885	0.54006	0.193903	0.435318	0.193903	0.193903	0.193903	0.193903	0.193903	0.193903	0.461736	0.193903	0.193903	0.193903	0.193903	0.193903	0.193903	0.298458	0.193903	0.193903	0.193903	0.421841	0.314357	0.193903	0.193903	0.42757	0.193903	0.415662	0.193903	0.316005	0.430362	0.193903	0.193903	0.318879	0.393016	0.193903	0.63905	0.315745
IGLL5	1.50016	2.36199	1.93449	1.79365	2.50493	1.08347	0.0708206	1.71177	1.64739	2.48992	0.0708206	2.57425	0.586567	2.22638	4.52363	4.6761	1.05894	2.38329	3.56394	2.78922	1.98697	0.416207	1.35593	0.0708206	2.17951	2.37642	0.480157	0.42005	1.51659	1.94108	0.149662	2.56217	0.825223	1.1641	1.73344	0.407704	1.62077	0.522238	0.332405	0.339628	1.17503	0.96528	6.88672	2.93025	2.27222	0.571858	0.645745	0.50881	2.4635
TOM1	6.59107	6.50717	5.85241	7.50306	6.65075	6.359	5.52615	7.12827	5.99607	6.86251	7.16583	6.57042	5.87847	6.1411	5.53521	5.50184	7.10044	6.36554	5.71044	6.45484	5.63127	6.24637	7.14701	6.85157	7.07915	7.2076	7.75798	4.72872	6.9593	6.05878	6.2043	6.89673	7.22722	6.02025	5.92277	5.32432	6.16622	5.67369	6.60344	5.88054	6.10408	6.73568	7.14527	6.27442	6.09921	6.43253	6.25826	6.74997	6.47323
KLRF2	-0.0186053	0.14506	-0.0186053	-0.0186053	-0.0186053	-0.0186053	-0.0186053	-0.0186053	0.285678	0.147621	-0.0186053	0.153396	-0.0186053	-0.0186053	-0.0186053	0.307871	-0.0186053	0.324415	-0.0186053	-0.0186053	0.142103	0.221432	0.141268	-0.0186053	2.98739	-0.0186053	-0.0186053	-0.0186053	-0.0186053	0.463905	-0.0186053	0.310939	-0.0186053	-0.0186053	-0.0186053	-0.0186053	0.139659	-0.0186053	0.131359	-0.0186053	0.292145	0.141608	-0.0186053	0.308224	0.299234	-0.0186053	0.286564	-0.0186053	-0.0186053
SH2D3C	4.63197	3.94536	3.89412	6.35002	5.2647	3.6435	2.93563	5.06722	5.49265	4.06958	4.04623	4.43293	4.62086	4.49729	5.18089	6.1025	4.06315	5.38197	4.1193	4.80033	2.98437	2.49533	3.99249	6.67919	5.45825	5.13708	4.7573	3.10147	5.90383	4.55821	3.39988	5.55968	3.99839	4.08518	4.08037	3.26043	4.82591	3.83432	4.98805	3.40943	3.59838	4.86319	5.98637	4.73509	5.27513	4.15269	4.47093	4.541	3.68702
SH2D3A	5.97098	5.56829	5.19322	7.33047	6.67793	5.51007	4.25803	6.16264	4.22413	5.95365	6.00108	4.85805	5.27244	4.80605	3.92271	4.05152	5.89568	5.43874	5.59066	5.19931	4.93521	5.83142	5.66674	6.2462	5.53918	5.78254	5.62447	4.49006	3.06769	4.99503	5.21545	6.46998	6.18549	5.05877	5.8986	4.66626	4.1753	5.5571	5.55469	5.30261	4.17774	5.58504	6.69185	4.47326	5.0775	4.83495	5.93998	5.49984	5.37664
MAMLD1	2.85635	2.96513	3.55189	5.97741	4.38303	4.40335	0.754925	4.19023	4.12674	3.6661	3.37898	1.95395	6.39702	3.81175	3.87497	3.79406	2.95479	3.84883	4.17627	2.99325	2.56125	1.94417	3.80986	3.54024	2.37435	3.95392	4.57483	3.5377	3.00981	5.25128	4.06544	4.00133	2.37362	3.70352	1.81197	1.88201	3.18661	3.7887	3.15035	2.94533	3.09034	3.95861	2.82088	2.85213	3.19843	3.37176	6.16305	3.92583	2.47849
MTRNR2L2	0.160146	0.384636	0.226999	-0.105888	0.399772	1.71606	1.02677	1.0408	0.0699822	1.556	1.14171	1.24331	-0.105888	0.147001	0.991457	0.921589	1.97689	0.977143	0.580999	0.369061	0.506851	1.65004	-0.105888	-0.105888	0.97157	0.440376	0.579492	0.425499	0.637281	0.25487	1.60427	-0.105888	0.808461	1.00816	0.0729812	-0.0199392	0.152388	0.906386	0.0624241	0.360099	0.07372	0.883111	-0.105888	0.249487	0.4533	0.624055	0.870059	-0.0135004	0.565143
MTRNR2L4	0.490606	0.175151	0.618172	0.175151	0.175151	0.175151	0.175151	0.615672	0.990815	0.175151	0.175151	0.506855	1.44043	0.175151	0.175151	0.175151	0.175151	0.294623	0.77405	0.994612	0.627259	0.297793	0.175151	0.175151	0.175151	0.175151	0.175151	1.09199	0.175151	0.346385	0.539524	0.175151	0.175151	0.175151	0.175151	1.16547	0.332977	0.175151	0.175151	0.175151	1.12097	0.175151	0.175151	1.04505	0.175151	0.175151	0.175151	0.758083	1.11925
MTRNR2L8	1.00245	0.360763	0.553158	0.125242	0.851591	1.39058	0.239398	0.350538	0.125242	0.575424	0.526526	0.689287	0.125242	0.240232	1.59252	2.02808	0.455024	1.55915	0.571447	0.125242	0.9129	1.16486	0.653643	0.125242	1.26187	0.355205	0.339203	0.125242	1.31228	0.252818	0.478832	0.125242	0.239859	0.737267	0.125242	0.339835	0.555603	0.977676	0.341602	0.449487	0.461355	1.06347	0.125242	0.773355	0.125242	0.870688	0.242167	0.244003	0.559935
RANBP9	5.62209	5.57837	5.29883	2.0396	3.75123	5.83157	5.54506	5.36677	5.73734	5.20828	4.90726	5.75514	5.60372	4.65187	5.58416	5.716	4.87898	5.65929	5.95575	5.45798	6.58317	5.97319	5.7155	3.46059	5.31256	5.03419	5.9494	5.9352	5.62849	5.36257	5.42239	5.86447	6.09818	6.08318	5.1928	6.15179	5.89227	5.22952	5.4462	5.13649	5.58562	4.80761	4.07081	5.57166	5.47952	5.79901	4.81557	5.88102	5.03964
DNAJB6	7.2182	7.24972	8.09029	7.15897	7.03448	7.18917	7.0192	7.16204	7.25295	6.77928	8.62695	6.96982	7.40514	8.3627	6.98902	7.10206	7.0262	6.9084	6.02593	7.44136	7.63375	7.70116	6.17333	7.25125	6.83085	7.84101	7.89852	6.28521	7.03128	7.11395	7.42693	6.91397	6.39269	7.40211	7.40136	7.53547	7.78163	7.79864	6.71541	8.12496	8.28516	7.3587	6.85393	7.54492	8.0789	7.36743	7.02541	7.59597	6.91532
LINC00881	0.0463227	0.354757	0.151505	0.0463227	0.405877	1.26137	0.0463227	0.937906	0.810339	0.261523	0.324459	0.268761	0.756938	0.930752	0.532038	1.34382	2.30122	0.476682	0.259512	0.0463227	0.0463227	0.128565	1.18881	0.0463227	0.321615	0.601786	0.839321	0.149726	0.666839	0.268395	0.630582	1.2991	0.58523	1.2851	0.253277	0.145767	0.345152	1.29514	0.241063	0.0463227	0.153548	2.40535	0.0463227	0.159277	0.533197	0.302016	0.151564	0.253508	0.437579
THAP9-AS1	5.38808	4.96367	5.11932	3.0481	0.893836	4.82937	4.64851	5.16546	5.19459	4.33735	4.41725	4.99545	5.76152	4.99357	5.16255	5.44684	5.29533	4.80988	5.21058	4.15175	4.90118	4.91593	5.31123	2.21146	4.95698	4.46484	4.42121	5.52598	5.00448	5.38371	5.53845	5.41995	4.75072	5.37333	4.62391	4.91655	4.79872	5.02871	4.9138	4.89706	4.71447	5.37107	1.74055	5.98869	4.94475	5.05641	5.58354	5.46339	4.44973
BAALC-AS1	1.99175	2.9167	1.57069	0.209303	0.658545	1.78623	1.03188	1.63629	2.77332	2.03847	2.06037	1.69043	2.77449	2.44399	1.60703	0.789037	1.89463	2.13748	2.30455	1.9886	1.79555	2.83696	1.20919	0.209303	1.36001	1.82069	2.07167	2.01578	1.51871	1.2127	1.13656	1.68129	0.540429	1.29346	1.54709	2.14561	1.78045	0.924702	1.528	0.746558	1.72815	1.00487	0.209303	1.39105	1.57188	1.36224	1.4171	1.58533	1.79118
LINC00987	0.697889	0.276368	0.266426	0.00614125	0.455868	0.137589	0.180826	0.264957	1.17145	0.280346	0.0920888	0.201025	0.00614125	0.00614125	1.36777	1.18823	0.2662	0.809359	0.574484	0.40346	0.188613	0.392173	0.187693	0.00614125	0.902458	0.00614125	0.525628	0.0967354	1.58631	0.726773	0.346911	0.95253	0.181511	0.738412	0.422332	0.00614125	0.619341	0.267089	1.05022	2.24007	0.271192	0.746006	0.00614125	0.517229	0.817841	0.297628	0.0983459	0.270419	0.00614125
CCDC180	2.79744	3.08917	2.18993	1.43712	1.04419	2.00421	0.407367	1.19278	3.11295	2.4824	0.726242	2.9791	2.72917	2.24162	3.18308	3.15767	0.996613	3.56194	1.85502	2.37969	0.95761	0.524282	2.28027	0.0596513	3.34996	2.15837	1.43889	2.09589	2.30977	1.73108	2.2455	4.01459	1.31511	2.3572	2.1329	0.470726	1.98968	1.27994	1.75573	1.13505	2.37372	2.05825	0.0596513	2.54401	2.26437	3.08579	1.05037	2.13423	1.38998
SUGT1P4-STRA6LP	0.945459	2.30763	0.858022	0.28166	1.79111	2.1265	0.55011	1.16186	1.71636	0.655986	0.824439	2.39239	1.39329	0.979544	2.00867	2.36984	0.469918	1.9414	2.54077	1.76701	0.28166	0.95977	1.12002	0.28166	2.43011	1.28481	0.541192	0.915718	1.43941	1.04152	1.12787	1.67201	1.1527	2.96523	0.472847	0.956826	1.94011	2.18958	1.13357	0.707379	1.28792	0.796288	0.28166	1.03141	1.13754	2.23309	0.925182	1.23235	0.721335
CDH7	0.12567	0.125894	0.0223351	0.0223351	0.0223351	0.0223351	0.0223351	0.979664	0.121615	0.127514	0.0223351	1.05185	0.0223351	1.66296	0.0223351	0.0223351	0.0223351	0.0981405	0.0223351	0.0223351	0.0223351	0.0223351	0.0223351	0.0223351	0.0223351	0.0223351	0.0223351	0.298942	0.0223351	0.0223351	0.0223351	0.0223351	0.0223351	0.0223351	0.0223351	0.0223351	0.0223351	0.0223351	0.0223351	0.603178	0.0223351	0.0223351	0.0223351	0.0223351	0.0223351	0.0223351	0.303582	1.20336	0.123574
MIR3685	1.54524	1.44899	1.62073	-0.166434	-0.166434	1.21917	1.36418	0.84619	1.43411	1.63202	0.800808	1.95071	1.05204	0.0653501	0.615728	1.37055	1.38504	1.47413	1.68804	0.268878	2.04642	1.06801	1.57069	-0.166434	1.2993	0.60087	0.729966	1.97279	0.82633	0.741784	1.40101	2.24642	1.46647	1.16613	1.88915	1.25589	1.39168	0.881495	1.87455	1.53624	1.70311	1.29508	-0.166434	0.981494	1.06689	0.626823	1.41193	1.57052	1.45265
MIR23C	0.0261835	0.0261835	0.0261835	0.0261835	0.0261835	0.373455	0.0261835	0.486205	0.0261835	0.0261835	0.0261835	0.0261835	0.654795	0.0261835	0.0261835	0.0261835	0.129881	0.0261835	0.236556	0.0261835	0.0261835	0.640896	0.574873	0.0261835	0.583213	0.0261835	0.0261835	0.0261835	0.0261835	0.0261835	0.267301	0.138602	0.0261835	0.40823	0.0261835	0.612822	0.0261835	0.104865	0.0261835	0.0261835	0.231248	0.0261835	0.0261835	0.0261835	0.134483	0.114775	0.0261835	0.0261835	0.0261835
MIR3677	0.0815172	0.0817544	0.597231	1.63021	0.486428	0.260035	0.263258	0.439201	0.668321	0.0834701	0.629891	0.867784	0.754665	0.513616	0.6189	0.920826	0.269509	0.794309	0.622087	-0.0279136	-0.0279136	0.0544936	0.606029	-0.0279136	0.183227	0.528662	0.337548	0.173105	0.233817	0.295404	0.98718	0.790973	0.658471	0.873752	0.274007	0.567769	0.271514	0.401456	0.642282	0.917236	0.530663	0.945146	-0.0279136	0.472629	0.54213	0.4496	0.597531	0.274334	0.364126
MIR3616	0.0707222	0.0707222	0.242584	0.0707222	0.0707222	0.0707222	0.0707222	0.0707222	0.0707222	0.0707222	0.0707222	0.598792	0.567409	0.825533	0.417119	0.0707222	0.0707222	0.0707222	0.250601	0.276244	0.0707222	0.205101	0.0707222	0.0707222	0.190521	0.0707222	0.0707222	0.239677	0.0707222	0.0707222	0.0707222	0.0707222	0.0707222	0.243557	0.0707222	0.0707222	0.243653	0.0707222	0.234584	0.0707222	0.0707222	0.0707222	0.0707222	0.255282	0.418016	0.217414	0.0707222	0.40925	0.0707222
MIR3909	0.164322	0.164322	0.164322	0.164322	0.164322	0.724791	0.164322	0.164322	0.439797	0.164322	0.65329	0.320039	0.447044	0.164322	0.312503	0.164322	0.164322	0.272783	0.164322	0.492645	0.164322	0.164322	0.164322	0.164322	0.26358	0.308888	0.29854	0.164322	0.288621	0.464959	0.280203	0.164322	0.435304	0.164322	0.164322	0.164322	0.307602	0.164322	0.164322	0.164322	0.445652	0.164322	0.164322	0.594449	0.164322	0.285862	0.164322	0.572683	0.164322
MIR3619	0.633606	0.425253	0.992029	0.425253	0.425253	0.571672	0.621275	0.425253	0.425253	0.425253	0.612406	1.04183	1.00518	0.425253	0.425253	0.425253	0.425253	0.578099	0.425253	0.425253	0.425253	0.425253	0.425253	0.425253	0.425253	0.425253	0.425253	1.1486	0.425253	0.425253	1.03242	0.425253	0.622068	0.425253	0.425253	0.425253	0.627166	0.425253	0.425253	0.425253	1.00241	0.425253	0.425253	0.425253	0.425253	0.425253	0.425253	0.425253	0.425253
MIR3907	-0.0082113	0.421886	0.138461	-0.0082113	-0.0082113	0.201003	-0.0082113	0.274561	0.275539	-0.0082113	0.128584	0.699729	0.283004	0.271793	0.144421	-0.0082113	0.405702	0.103508	0.672592	-0.0082113	-0.0082113	-0.0082113	0.654991	-0.0082113	0.626136	0.536393	1.09759	-0.0082113	0.119822	-0.0082113	0.111151	-0.0082113	0.398551	0.139292	0.140676	-0.0082113	1.06478	0.102976	0.263345	-0.0082113	0.28157	0.141191	-0.0082113	0.296564	-0.0082113	0.11698	-0.0082113	0.2807	-0.0082113
MIR3682	0.70138	0.849185	1.45628	-0.0428645	0.428943	0.290998	0.666238	0.725494	0.775296	1.38892	0.902766	0.136516	0.343435	-0.0428645	0.477701	0.611025	0.398821	0.354043	0.0459147	-0.0428645	0.585521	0.505054	0.688969	-0.0428645	0.27746	0.272086	-0.0428645	1.49495	0.16778	0.217347	0.811549	0.616189	0.810272	0.197995	0.200126	0.871736	0.780737	0.352369	0.550653	1.77896	0.527759	0.923352	-0.0428645	0.553096	0.206508	0.0981419	0.777181	0.526279	0.405848
MIR3605	1.11713	0.292871	0.397005	0.172286	0.816872	0.560014	0.587586	1.01157	0.687541	0.517104	0.657269	0.825206	0.606219	0.85021	0.512125	0.722107	0.688242	0.575627	0.710183	0.310867	0.290692	0.172286	0.290076	0.172286	0.673478	0.40033	0.574127	0.172286	0.546558	0.416952	0.441492	1.49136	0.766025	0.691292	0.28992	0.172286	0.943398	0.644396	0.832051	0.39293	0.290421	0.290327	0.172286	0.722655	0.406462	0.697332	0.397127	0.504621	0.603351
MIR3671	0.671581	0.361843	0.240559	0.121116	0.231971	0.908222	0.121116	0.121116	1.46105	0.247348	0.121116	0.121116	0.121116	0.819859	0.574782	0.687821	0.121116	0.298797	0.363209	0.396519	0.842781	0.3034	0.565097	0.121116	0.762136	0.356163	0.2337	0.121116	0.506882	0.793093	0.562801	0.87954	0.121116	0.65606	0.463285	0.951053	0.915909	0.380419	0.63103	0.121116	0.3571	0.464401	0.121116	0.688387	0.472273	0.738845	0.458659	0.356392	0.242619
MIR3939	0.281293	0.66553	0.471942	0.281293	0.458235	0.281293	0.281293	0.281293	0.471478	0.281293	0.281293	1.03904	0.832276	0.281293	0.281293	0.4858	0.281293	0.281293	0.281293	0.281293	0.281293	0.281293	0.281293	0.281293	0.281293	0.281293	0.460994	0.281293	0.281293	0.68381	0.281293	0.281293	0.281293	0.473022	0.281293	1.08903	0.473127	0.281293	0.281293	0.281293	0.475645	0.281293	0.281293	0.281293	0.281293	0.281293	0.281293	0.281293	0.281293
MIR3936	0.532484	0.533238	0.519615	0.153173	0.641545	0.907269	0.511805	1.36937	0.745514	0.258933	0.334522	0.717002	1.02207	0.871907	0.533263	0.543969	0.944159	0.732753	0.841388	1.19802	0.441622	0.444872	1.01658	0.153173	0.585977	0.605187	0.500183	0.806174	0.476376	1.50084	0.874899	0.712315	0.251324	0.677275	0.754425	0.909508	0.253867	0.619463	0.423375	0.430837	0.441	0.525876	0.153173	0.361116	0.61639	0.732304	0.674943	0.89126	0.525418
MIR3662	0.0948074	0.0950136	0.0912987	-0.00029048	-0.00029048	0.191412	-0.00029048	-0.00029048	0.0910757	-0.00029048	-0.00029048	0.193401	-0.00029048	-0.00029048	0.0950206	0.0979561	-0.00029048	0.0694724	0.0955714	-0.00029048	0.263708	0.139485	-0.00029048	-0.00029048	0.239424	-0.00029048	-0.00029048	0.174399	-0.00029048	0.28068	-0.00029048	-0.00029048	-0.00029048	0.178293	0.483324	0.0863016	0.178388	0.0691399	0.0870353	-0.00029048	0.180662	-0.00029048	-0.00029048	-0.00029048	-0.00029048	0.222358	-0.00029048	-0.00029048	0.0928785
MIR3667	0.00199078	0.00199078	0.0950159	0.00199078	0.00199078	0.00199078	0.00199078	0.00199078	0.181956	0.00199078	0.0887516	0.00199078	0.00199078	0.00199078	0.355316	0.365268	0.00199078	0.204867	0.00199078	0.00199078	0.00199078	0.00199078	0.00199078	0.00199078	0.0668351	0.185051	0.00199078	0.0934422	0.00199078	0.00199078	0.00199078	0.00199078	0.00199078	0.00199078	0.00199078	0.0899404	0.26628	0.00199078	0.00199078	0.00199078	0.0968227	0.00199078	0.00199078	0.00199078	0.0990546	0.00199078	0.00199078	0.00199078	0.00199078
MIR3657	0.0404756	0.0404756	0.486939	0.0404756	0.0404756	0.0404756	0.0404756	0.0404756	0.0404756	0.0404756	0.0404756	0.29832	0.0404756	0.0404756	0.0404756	0.0404756	0.0404756	0.221849	0.168088	0.0404756	0.0404756	0.226547	0.0404756	0.0404756	0.0404756	0.0404756	0.0404756	0.0404756	0.0404756	0.173581	0.0404756	0.0404756	0.0404756	0.0404756	0.0404756	0.155748	0.386871	0.0404756	0.0404756	0.0404756	0.593224	0.0404756	0.0404756	0.171409	0.0404756	0.0404756	0.0404756	0.164384	0.0404756
MIR3617	0.0202281	0.0202281	0.200328	0.0202281	0.0202281	0.0202281	0.0202281	0.199251	0.0202281	0.0202281	0.0202281	0.217178	0.204763	0.0202281	0.0202281	0.213419	0.679157	0.288141	0.0202281	0.0202281	0.0202281	0.0202281	0.0202281	0.0202281	0.0202281	0.0202281	0.0202281	0.0202281	0.0202281	0.0202281	0.166794	0.0202281	0.196872	0.201348	0.203048	0.0202281	0.0202281	0.0202281	0.0202281	0.0202281	0.0202281	0.0202281	0.0202281	0.0202281	0.0202281	0.715785	0.0202281	0.0202281	0.0202281
MIR3942	0.00971255	0.00971255	0.138815	0.00971255	0.00971255	0.00971255	0.472382	0.258611	0.259472	0.146153	0.00971255	0.150894	0.266043	0.00971255	0.269926	0.148199	0.00971255	0.108049	0.00971255	0.441065	0.4919	0.386033	0.00971255	0.00971255	0.0997051	0.00971255	0.246089	0.136631	0.330322	0.00971255	0.114777	0.00971255	0.00971255	0.484919	0.379553	0.00971255	0.261575	0.37529	0.132805	0.367926	0.141323	0.00971255	0.00971255	0.277979	0.2706	0.00971255	0.2602	0.140915	0.00971255
MIR3613	0.174331	0.174697	0.168104	0.000445077	0.000445077	0.000445077	0.0849037	0.167131	0.244087	0.000445077	0.0810823	0.000445077	0.172108	0.0855213	0.253993	0.179907	0.167954	0.12906	0.000445077	0.000445077	0.000445077	0.000445077	0.391385	1.07027	0.0607127	0.088223	0.0819397	0.0854419	0.14735	0.000445077	0.070806	0.000445077	0.000445077	0.169026	0.17056	0.000445077	0.169116	0.128461	0.0828798	0.000445077	0.000445077	0.171131	1.02412	0.26161	0.17516	0.074242	0.45124	0.000445077	0.000445077
MIR3944	0.0075006	0.0075006	0.276461	0.0075006	0.0075006	0.0769828	0.0075006	0.0075006	0.355412	0.108138	0.0075006	0.20888	0.0075006	0.0075006	0.0075006	0.0075006	0.0075006	0.0075006	0.0075006	0.121375	0.0075006	0.0075006	0.0075006	0.0075006	0.0075006	0.0075006	0.0075006	0.0075006	0.0075006	0.0075006	0.0849946	0.0075006	0.0075006	0.103265	0.0075006	0.0075006	0.0075006	0.0796868	0.0982926	0.0075006	0.0075006	0.0075006	0.0075006	0.0075006	0.0075006	0.0075006	0.0075006	0.195071	0.104368
LINC01539	0.215072	0.0220578	0.59131	0.0220578	0.0220578	0.0220578	0.0220578	0.117454	0.207721	0.0220578	0.0220578	0.0220578	0.0220578	0.289028	0.805945	1.29886	0.0220578	0.414724	0.0220578	0.0220578	0.212088	0.0220578	0.0220578	0.0220578	0.0220578	0.0220578	0.112517	0.116405	0.0220578	0.0220578	0.0220578	0.0220578	0.0220578	0.0220578	0.119477	0.0220578	0.294715	0.0220578	0.0220578	0.116236	0.119892	0.21152	0.0220578	0.311952	0.0220578	0.0220578	0.0220578	0.0220578	0.0220578
LINC01602	0.0776694	-0.00693451	-0.00693451	-0.00693451	-0.00693451	-0.00693451	-0.00693451	-0.00693451	0.0743495	-0.00693451	-0.00693451	-0.00693451	-0.00693451	-0.00693451	0.232018	-0.00693451	-0.00693451	-0.00693451	-0.00693451	0.0905065	3.39692	-0.00693451	-0.00693451	-0.00693451	-0.00693451	-0.00693451	-0.00693451	0.28679	-0.00693451	-0.00693451	-0.00693451	-0.00693451	0.219038	-0.00693451	-0.00693451	0.142694	-0.00693451	-0.00693451	-0.00693451	0.410736	0.227426	-0.00693451	-0.00693451	-0.00693451	0.433782	-0.00693451	-0.00693451	-0.00693451	-0.00693451
TEX48	0.0546839	0.163255	0.159023	0.0546839	0.0546839	0.203513	0.0546839	0.0546839	0.158769	0.164953	0.0546839	0.375279	0.261846	0.0546839	0.264984	0.0546839	0.256833	0.282233	1.09874	0.0546839	0.0546839	0.0546839	0.0546839	0.0546839	0.197004	0.0546839	0.0546839	0.0546839	0.0546839	0.0546839	0.0546839	0.273294	0.344044	0.947327	0.0546839	0.0546839	0.0546839	0.0546839	0.154166	0.253345	0.161049	0.160964	0.0546839	0.0546839	0.0546839	0.0546839	0.0546839	0.0546839	0.526801
PCAT19	2.78447	1.92177	1.30263	-0.07571	1.63028	1.99302	0.725185	2.77137	3.55186	1.46944	1.1613	1.46574	2.07984	1.66216	2.54522	2.51159	0.951645	2.85917	2.05655	2.47031	1.43617	0.776577	1.86849	1.23977	2.15257	2.44238	2.78545	1.53575	3.07049	3.28851	1.70265	3.93309	1.36017	1.98564	1.56842	1.46385	2.31714	1.92561	2.48605	0.986128	1.32052	1.23905	-0.07571	2.79846	3.47146	2.28192	2.14321	2.07024	1.66672
LOC100505501	1.68742	1.80764	0.816045	2.21486	1.44553	2.1449	2.14849	0.64397	1.78871	2.22203	1.6879	1.39426	0.399258	0.80461	2.32807	3.00732	1.01367	1.64747	1.42726	0.389743	0.660951	1.01811	1.75322	-0.111973	1.34015	1.39727	0.66824	2.90341	1.77062	0.88016	0.476428	2.18482	1.77002	2.16203	0.715705	1.80883	1.45942	0.0302164	2.48899	0.749224	1.12104	0.981931	3.06819	0.629005	1.59762	1.26714	1.41884	0.880189	2.72822
RBM26-AS1	1.80749	1.65328	0.80265	0.0685529	0.521463	1.46262	1.34497	1.50719	1.98289	1.15445	1.05916	1.31983	1.2644	1.00429	2.02929	2.25465	0.682412	1.99368	1.92996	1.3524	1.66775	2.14969	1.5282	0.0685529	1.13744	1.07572	1.35141	1.00362	1.91113	0.972543	0.688413	2.65689	0.474963	1.9404	1.66125	1.15655	1.48313	2.32381	2.36041	1.83403	0.925924	1.07819	0.0685529	2.66329	1.40331	2.47907	1.73957	1.84291	0.753587
LINC01208	0.535591	0.190256	0.0209155	0.0209155	0.0209155	0.0822242	0.0209155	0.682327	0.394505	0.192823	0.372556	0.0209155	0.107007	1.14694	0.340049	0.0209155	0.183704	0.145906	0.539116	0.0209155	0.0209155	0.0866132	0.18645	0.0209155	0.135524	0.400438	0.0209155	2.81674	0.0209155	0.0209155	0.535737	0.0209155	0.0209155	0.688581	0.0209155	0.0209155	0.0209155	0.0209155	0.0209155	0.0209155	0.0209155	0.106502	0.0209155	0.111147	0.0209155	0.345417	0.328748	0.0209155	0.333462
LOC100505549	2.20518	0.939798	1.9827	0.252885	0.820657	1.40184	1.75179	1.44595	1.77185	1.7948	0.763142	1.52709	1.55066	1.39689	2.32556	3.24456	1.5663	1.55493	1.88217	1.08609	1.69445	1.18397	1.94276	0.252885	1.85979	1.24422	1.23562	1.65873	2.15443	1.08657	1.13269	1.94776	1.55008	1.53435	1.61731	1.68902	2.01656	1.2351	1.69687	1.90719	1.33932	1.5065	0.252885	1.84366	1.71411	1.5	2.47023	1.4232	1.50535
LINC00866	0.383577	0.0208954	0.0208954	0.0208954	0.109701	0.451909	0.202274	0.116008	0.290534	0.122019	0.555383	0.0208954	1.1631	0.44114	0.0208954	0.219507	1.18799	0.163234	0.303024	0.520798	0.118662	0.0208954	1.20242	0.0208954	0.434725	0.295042	0.904304	0.114961	0.0208954	0.0208954	0.172734	0.764348	0.644052	0.292599	0.0208954	0.11136	0.0208954	0.228621	0.629354	0.0208954	0.37752	0.0208954	0.0208954	0.0208954	0.120734	0.515751	0.0208954	0.526644	1.10978
INAFM2	4.63858	4.42121	2.83035	3.58794	4.89118	4.4848	3.1108	5.13609	4.22829	4.75965	4.04692	4.12618	4.17725	3.45292	4.55982	4.06627	3.52252	4.66149	3.65032	3.92499	4.3594	3.69271	5.13635	1.95822	4.65216	4.35491	4.28102	5.0619	4.95977	3.78269	3.68344	4.0166	3.57513	4.81485	4.34315	3.84226	4.16698	4.715	4.84501	3.79699	4.0354	3.52531	0.309625	4.34904	4.87164	4.70674	3.70327	4.4052	3.71179
LINC00672	2.11475	1.26224	1.66137	1.55967	1.66236	1.38183	2.55078	1.98442	2.30501	2.6875	1.1682	2.88253	2.73976	2.2383	2.62777	3.43077	2.86158	2.95067	1.86097	1.57069	1.62874	1.78645	0.765093	-0.0594357	1.82383	1.85216	1.70259	1.56234	1.60081	2.74104	2.11954	2.84613	2.42706	1.52706	2.06926	0.616647	1.46734	1.06561	2.39349	2.59664	1.51041	2.05287	-0.0594357	1.29016	1.80857	1.91724	2.03292	1.5074	2.11128
LOC100505588	0.00831341	0.00831341	0.101713	0.00831341	0.00831341	0.00831341	0.00831341	0.00831341	0.00831341	0.00831341	0.00831341	0.110452	0.00831341	0.00831341	0.282215	0.202182	0.350034	0.00831341	0.00831341	0.00831341	0.700245	0.081343	0.00831341	0.00831341	0.00831341	0.00831341	0.00831341	0.00831341	0.00831341	0.00831341	0.00831341	0.00831341	0.00831341	0.00831341	0.00831341	0.00831341	0.00831341	0.00831341	0.00831341	0.344443	0.00831341	0.00831341	0.00831341	0.00831341	0.00831341	0.00831341	0.00831341	0.00831341	0.00831341
LRRC3C	0.0212906	0.0212906	0.122515	0.0212906	0.0212906	0.0212906	0.300946	0.0212906	0.0212906	0.0212906	0.0212906	0.423613	0.634347	0.0212906	0.0212906	0.0212906	0.0212906	0.0212906	0.0212906	0.142341	0.0212906	0.0212906	0.0212906	0.0212906	0.0918505	0.124059	0.206625	0.0212906	0.109652	0.0212906	0.0212906	0.233376	0.120573	0.393883	0.0212906	0.116992	0.0212906	0.171169	0.0212906	0.0212906	0.0212906	0.0212906	0.0212906	0.0212906	0.0212906	0.0212906	0.0212906	0.311584	0.0212906
GAPLINC	0.671666	0.892601	0.32574	-0.0037258	0.15855	2.11079	0.945071	2.03082	0.864128	0.740348	0.771513	1.07536	1.31203	1.31269	0.548458	0.347637	1.8292	0.895468	1.69025	1.24096	1.02349	0.624175	1.06413	-0.0037258	1.30774	1.84613	0.919973	0.246344	1.73722	0.925825	0.386937	0.695357	2.66717	0.86953	0.972607	0.0813394	0.819095	0.608301	0.62584	0.390471	0.97569	0.472798	-0.0037258	1.35373	1.03931	0.764888	0.762924	1.34122	0.600474
PARD3-AS1	-0.0187757	0.485536	0.579348	0.137552	0.0574948	0.098445	0.761198	0.466171	0.578148	0.365985	-0.0187757	0.567386	0.288946	-0.0187757	-0.0187757	-0.0187757	0.409145	-0.0187757	0.488053	3.46567	0.477741	1.24827	0.286691	-0.0187757	0.244832	0.142941	0.266188	1.00973	0.0529598	0.30734	0.61624	0.61974	0.341099	0.0638687	-0.0187757	0.650515	0.214699	0.364141	0.0595779	0.892064	0.641434	0.14346	-0.0187757	-0.0187757	0.0669711	0.0513676	0.347599	0.532631	0.217112
SNHG21	0.372003	0.204251	0.197045	0.0137747	0.184231	0.21159	0.274879	0.10772	0.573193	0.377857	0.263689	0.0137747	0.444193	0.194198	0.204265	0.462182	0.196881	0.219889	0.205332	1.00054	0.942272	0.466357	0.109839	0.0137747	0.142688	0.440665	0.186815	0.428511	0.248477	0.545478	0.163749	0.116138	0.19363	0.0137747	0.19973	0.342416	0.577351	0.281396	0.103885	0.353898	0.442236	0.200354	0.0137747	0.537933	0.204758	0.441977	0.280857	0.284811	0.200112
C11orf72	0.0456222	0.25213	0.148086	0.0456222	0.395883	0.0456222	0.239852	0.333397	0.243848	0.15391	0.141186	0.157673	0.341747	0.146447	0.0456222	0.155534	0.244139	0.123668	0.152866	0.0456222	0.428317	0.201994	0.0456222	0.0456222	0.374299	0.586728	1.42077	0.57167	0.0456222	0.157482	0.208218	0.156601	0.570601	0.336577	0.0456222	0.23378	0.148723	0.123296	0.0456222	0.146173	0.34033	0.149993	0.0456222	0.0456222	0.0456222	0.215956	0.244425	0.508857	0.867384
LOC100505622	0.207105	0.907219	0.202967	0.0949499	0.0949499	0.173766	0.482054	0.303197	0.947689	0.685732	1.08406	0.213073	0.407123	0.0949499	1.10893	2.22685	0.399776	0.536905	0.596328	0.0949499	0.308833	0.67457	0.0949499	0.0949499	0.562115	0.665381	0.383456	0.0949499	0.732187	0.323006	0.0949499	0.859284	1.29171	0.401672	0.49597	0.0949499	0.81371	0.329448	0.294937	0.0949499	0.308359	0.405395	0.0949499	0.421233	0.835887	0.274515	0.203027	0.404722	0.583711
GTF3C2-AS1	0.871625	0.441738	1.29067	0.441738	0.896961	0.861917	0.532859	0.781429	1.05795	0.878471	1.02394	1.866	1.50887	0.701223	0.538808	0.884308	0.783018	0.823395	0.630801	0.929075	0.937102	0.888428	0.625508	0.441738	1.03338	1.12916	0.529661	1.11117	0.523163	1.03802	0.904425	0.441738	0.441738	0.706612	0.536426	0.904459	0.997977	0.441738	0.907912	0.441738	1.45713	0.709827	0.441738	1.02975	1.14476	1.61003	0.995295	1.24643	0.625649
LINC02102	1.01758	0.49361	0.694209	0.136538	0.457927	0.661376	0.314757	1.1885	0.48004	1.13685	0.597354	1.05354	0.488591	0.619619	0.326036	0.582611	0.820309	0.40396	2.38864	0.541897	0.322702	0.346772	0.561655	0.136538	0.26478	1.00234	0.308677	0.686101	0.632388	1.05234	1.23868	0.506949	0.397275	0.696916	0.485585	0.136538	0.762146	0.574619	0.390394	0.474891	0.634825	0.232305	0.136538	0.583056	0.234637	1.42011	0.759191	0.767382	0.321905
LINC01133	0.197347	1.20993	4.48387	-0.0527435	0.101391	1.86927	0.109254	3.42694	1.30692	0.276477	0.859467	0.879967	-0.0527435	-0.0527435	1.09947	-0.0527435	0.188428	1.73732	0.701844	1.68728	7.13474	4.62257	0.192381	-0.0527435	0.362134	0.960675	0.175515	4.35508	0.89256	3.98811	0.0168044	2.24951	0.612734	0.515659	3.73573	6.56534	0.456869	0.570646	1.10328	5.39602	4.56761	1.90542	-0.0527435	0.485978	1.10159	1.28792	0.260355	2.22694	0.685056
LOC100505635	1.16474	2.01212	1.13596	0.182852	1.01595	1.26542	1.05142	0.919908	2.66421	1.17852	1.14707	1.34048	2.39983	1.25096	2.24639	1.25827	0.498656	1.67053	1.48307	1.84099	0.937125	0.270352	1.07977	0.182852	1.71826	2.17916	2.0158	0.757379	2.06831	0.979927	2.26015	1.51572	1.05427	2.37579	0.933005	0.482607	1.75333	0.999155	1.74186	0.98478	1.28034	1.00979	0.182852	1.3247	1.09887	1.0814	0.766329	1.27774	0.599121
MALINC1	2.67857	1.86289	2.37061	2.9242	0.981971	2.6122	1.18876	2.09822	2.18353	1.1585	1.19533	2.30234	3.29361	1.34919	2.12484	2.33948	1.32392	2.09633	1.8148	1.19946	1.81863	1.87623	4.60591	1.30097	1.42596	2.14126	1.41901	2.51323	1.61884	2.23945	2.30418	2.45945	0.867397	2.02324	1.81232	1.77044	1.57206	1.41843	1.25008	2.27939	1.94357	1.70437	2.23164	1.72411	1.78409	2.52266	1.77164	1.94046	1.33809
FGD5-AS1	6.73601	6.64361	6.69238	5.06119	5.24171	6.65413	6.6947	6.55327	7.13404	5.95039	6.02176	6.81177	6.64306	6.79222	7.27641	7.28031	5.3266	7.01454	7.06557	6.51216	6.71956	6.4623	6.71171	6.23876	6.18057	5.96054	6.22443	6.22787	6.50279	6.69698	5.90422	7.229	6.05658	7.17501	7.05696	7.77358	6.72775	6.64237	6.91637	6.84495	6.75361	6.40509	3.58175	6.62256	6.67653	7.14279	6.49525	6.66707	6.38913
RAD51-AS1	3.88732	3.74908	4.03823	1.97742	3.44163	3.27079	4.5144	3.72322	4.4211	3.96681	2.78069	4.23115	3.63584	3.33444	4.44986	4.76631	2.41538	4.32346	4.21159	4.06855	2.55505	3.09695	4.77023	0.347359	4.02173	3.57484	2.81688	4.00135	3.57296	4.33766	4.05091	5.24208	3.46552	4.23551	3.8292	4.0248	3.50481	3.2506	3.34496	3.49603	4.08763	3.7286	2.62973	3.76942	4.22126	4.2231	3.3962	4.17354	3.80187
LOC100505658	0.782201	0.963781	0.782201	0.782201	0.782201	0.782201	0.782201	0.782201	0.782201	0.782201	0.782201	1.62447	0.782201	0.782201	0.782201	0.782201	0.782201	0.782201	1.85842	0.782201	0.782201	0.782201	0.782201	0.782201	1.13179	1.28217	0.782201	0.782201	0.782201	1.31753	0.924212	1.14782	0.782201	0.782201	0.959339	0.782201	1.27797	1.04058	0.782201	0.782201	1.12697	0.782201	0.782201	0.969597	0.96428	0.782201	0.782201	0.959542	0.782201
LOC100505664	0.0728248	1.90734	1.47118	-0.0327647	0.0616176	0.180087	-0.0327647	0.767749	0.338782	1.6074	2.40942	1.18688	1.07841	0.489756	0.172205	0.274096	0.706832	-0.0327647	-0.0327647	-0.0327647	1.27504	0.917124	2.14184	-0.0327647	2.25	2.05804	1.10978	0.489328	1.37698	1.47479	0.128609	0.9518	-0.0327647	0.710843	1.17303	0.0633807	-0.0327647	0.658981	0.155516	0.0670298	2.249	0.718703	-0.0327647	1.6243	1.34084	-0.0327647	0.640724	0.9622	-0.0327647
RRS1-AS1	0.308934	0.449593	0.438617	0.159465	0.159465	0.552768	0.159465	0.159465	1.29591	0.159465	0.159465	0.601785	0.815065	0.301116	0.706229	0.159465	0.438367	0.269114	0.709124	0.159465	0.306551	0.672677	0.305787	0.159465	0.536234	0.159465	0.970968	0.159465	0.159465	0.31662	0.387901	0.461077	0.300657	0.440151	0.571852	0.295565	0.304314	0.268591	0.77402	0.300731	0.443876	0.573196	0.159465	0.159465	0.159465	0.398771	0.159465	0.159465	0.305902
STARD4-AS1	3.18733	4.62511	3.64348	1.5553	0.793002	4.47063	2.96711	2.84452	4.43584	1.5291	3.50388	3.78081	4.2851	2.55493	3.63667	3.48182	1.34543	3.33003	4.49655	3.08774	1.70995	2.28158	2.29539	0.41147	2.58408	2.31928	1.6404	3.81808	3.17292	2.90573	3.35817	3.50592	2.23184	3.04762	2.50571	2.60742	3.74477	2.51348	1.89097	2.33126	3.1643	3.56783	3.66127	3.6474	2.10271	3.87387	2.30354	4.07222	2.87228
UBE2Q2L	0.0623516	0.0623516	0.419025	0.0623516	0.152753	0.133424	0.24699	0.250139	0.159519	0.0623516	0.153197	0.26834	0.785608	0.158198	0.258675	0.0623516	0.159666	0.0623516	0.0623516	0.0623516	0.255221	0.138512	0.0623516	0.0623516	0.130248	0.161241	0.154163	1.44773	0.304242	0.361161	0.0623516	0.0623516	0.157887	0.252273	0.0623516	0.0623516	0.0623516	0.13619	0.0623516	0.489101	0.254793	0.0623516	0.0623516	0.166953	0.259184	0.0623516	0.15981	0.341688	0.341942
NAPA-AS1	0.946489	1.35239	1.3234	0.400137	0.964414	0.739558	1.46991	0.926042	1.26248	1.03098	1.0971	1.9491	1.21849	1.19218	1.57389	1.37503	1.63751	1.14303	0.506316	1.75116	0.860989	0.695843	0.936422	0.400137	1.09083	0.935869	1.49153	0.92096	1.05959	1.81358	1.13178	1.32029	1.42048	1.14194	0.9358	0.829941	1.20661	1.0902	0.755657	0.681615	1.33734	1.45006	0.400137	1.18289	1.29369	1.04726	1.436	1.5019	1.39342
LINC01431	0.0852447	1.03258	0.917577	0.304857	0.473729	0.118571	1.9984	0.0814417	0.563357	0.760107	0.416973	0.780847	0.688794	0.437308	1.03263	0.714739	0.378413	0.493421	0.525687	0.892662	0.839717	0.355803	0.684337	2.25775	0.831305	0.628914	1.00059	1.84229	0.209335	0.47919	0.743913	1.40299	1.14431	0.445815	0.165042	0.695449	0.380863	0.444654	0.297021	0.716571	0.63105	0.837728	-0.00391669	0.331769	0.323037	0.138834	0.378922	0.512526	0.38464
LINC00888	2.2763	3.06173	1.35694	4.43078	1.62379	3.11124	2.02168	2.95912	3.33624	1.78134	1.58221	2.42941	2.73534	2.08263	2.76551	2.67524	2.13397	2.26865	3.07797	2.8815	1.79112	2.90636	2.81152	-0.130539	2.39738	2.26594	1.4154	4.96582	2.63545	2.18298	3.14345	3.22363	1.33896	2.27042	1.7842	2.52239	2.668	2.26316	2.92509	3.12998	2.44594	3.37009	4.29009	2.33141	2.02071	2.225	2.36801	2.10152	2.62265
SH3BP5-AS1	4.91894	4.8264	3.6408	1.79044	2.01572	4.47981	3.76708	3.72148	5.04596	3.99824	2.7293	4.77989	4.13489	4.2166	5.71584	5.59945	3.52715	5.41957	4.5279	3.92479	3.82591	3.90687	5.51356	3.70675	4.98337	4.34218	4.11552	3.44196	5.06211	4.43009	5.12604	5.60211	3.85146	4.3294	4.09235	4.28142	4.2357	3.73864	4.45967	2.55962	3.78527	3.53387	0.322163	4.22728	4.45329	4.97618	3.776	4.165	3.60347
LOC100505715	0.298733	0.607473	0.588342	0.0604931	0.0604931	1.10928	0.0604931	0.840694	0.493288	0.0604931	0.170974	0.531308	1.01607	0.177056	0.699708	1.12684	0.289997	0.236708	0.409768	0.571224	0.181528	0.241273	0.293867	0.0604931	0.143065	0.0604931	0.728264	0.176947	0.443076	0.631383	0.335677	0.527192	0.176677	1.07393	0.293567	0.472408	0.397037	0.612452	0.0604931	0.4868	0.181251	0.0604931	0.0604931	0.187703	0.511516	0.257414	0.290327	0.77291	0.0604931
LOC100505716	1.38183	0.935543	1.74825	1.82633	0.641483	1.06413	1.34168	1.35298	1.4174	0.851277	0.817338	2.59158	1.95827	1.52438	0.935569	0.946531	0.921276	1.24615	0.93763	0.988169	0.749277	0.845063	1.23402	0.546384	1.54301	0.650413	1.25657	1.46658	0.950269	1.04021	1.48672	1.11891	1.63018	1.36061	1.08743	0.546384	1.29598	1.08164	1.65817	0.915142	1.49301	1.08907	0.546384	1.03303	1.24925	1.07631	0.648908	1.16263	0.840506
LINC01592	-0.0113626	0.115706	1.4791	-0.0113626	-0.0113626	-0.0113626	-0.0113626	-0.0113626	0.22488	-0.0113626	-0.0113626	-0.0113626	0.231095	-0.0113626	0.115715	-0.0113626	-0.0113626	-0.0113626	0.555456	-0.0113626	-0.0113626	-0.0113626	-0.0113626	-0.0113626	-0.0113626	-0.0113626	-0.0113626	-0.0113626	0.291895	-0.0113626	-0.0113626	-0.0113626	0.108409	-0.0113626	-0.0113626	-0.0113626	1.48571	0.0812086	0.214727	0.221145	1.04467	-0.0113626	-0.0113626	0.665898	0.453588	0.0928683	0.110821	0.229177	-0.0113626
MIR4458HG	3.47464	2.23459	2.73092	-0.0284917	1.69621	1.16781	3.35872	3.42523	2.43245	3.9834	3.02048	0.833256	2.37051	1.89416	2.23468	1.79497	0.918978	2.96011	1.282	0.836943	3.99818	0.494778	2.61075	-0.0284917	1.9099	3.34749	2.12292	3.08683	1.4332	2.8267	0.462284	1.69747	0.424189	2.15933	0.502351	2.7994	1.41726	4.04311	0.930157	4.22894	2.98771	3.67074	-0.0284917	2.75622	3.19878	4.56418	2.40563	2.68876	2.11552
SPATA1	1.93997	1.59746	2.3896	0.148308	0.709797	1.57666	0.992196	1.7873	2.23055	1.56889	1.27368	1.7725	1.74424	0.936439	1.90767	2.01038	1.59974	1.23757	1.60316	0.762709	0.960779	1.00016	1.81077	0.251214	1.47295	1.65625	0.968441	1.41168	2.07542	1.81054	1.74539	1.95161	1.16361	1.83548	1.6561	1.02746	2.21315	1.34681	1.5138	0.806015	1.24715	1.39668	0.148308	1.23524	1.68373	1.96947	1.00844	1.7358	0.523802
ITGB2-AS1	3.26644	2.0239	2.82538	4.19833	3.39977	2.97803	0.567492	2.54055	3.04295	2.70997	2.6981	3.1737	4.35533	2.95563	4.86583	6.29589	4.92747	5.05016	3.76086	2.75264	2.11991	3.83308	3.27823	0.98482	5.62896	3.71946	3.16961	1.3025	4.94036	2.75051	2.17288	5.41941	4.06427	3.48172	3.13212	1.50984	3.06541	3.52527	2.72546	1.72579	2.53854	4.2214	2.4115	3.6439	4.41731	2.67947	3.79667	3.4617	1.58009
PRMT5-AS1	0.885039	0.819083	0.417414	0.0361773	0.544266	0.505152	0.641431	0.855728	0.921185	0.683599	0.471892	0.920987	1.00182	0.571125	0.748741	0.442751	0.417091	0.582294	0.343155	0.754853	0.425028	0.534742	0.334801	0.0361773	0.96771	0.585987	0.551255	0.644745	0.127059	0.149836	0.892578	0.446358	0.643535	0.797469	0.506378	0.624619	0.581702	0.985694	0.228935	0.234407	1.16949	0.241713	0.0361773	0.839503	0.599292	0.289268	0.238178	0.241254	0.50727
RPARP-AS1	3.98623	3.45174	4.22623	1.98937	4.60097	3.33751	5.70381	3.43647	3.58077	3.32757	2.82362	4.42278	3.06349	4.02553	4.12878	4.74685	4.79628	4.33027	4.22026	4.29993	4.40472	4.40805	4.15317	1.49797	4.14757	4.04486	4.2953	4.83273	3.71322	3.11741	4.20974	4.57187	3.99508	4.5005	3.74277	4.87641	3.51569	4.33042	4.01574	3.29171	4.03418	4.15593	4.29664	3.84747	4.18719	4.50376	4.91426	3.04241	3.97111
LINC01364	0.0960771	0.273934	0.427527	0.0960771	0.0960771	0.0960771	0.0960771	0.0960771	0.266585	0.0960771	0.255491	0.0960771	0.0960771	0.0960771	0.273947	0.0960771	0.0960771	0.0960771	0.0960771	0.0960771	0.27072	0.0960771	0.0960771	0.0960771	0.0960771	0.0960771	0.0960771	0.0960771	0.0960771	0.282674	0.235175	0.0960771	0.0960771	0.0960771	0.0960771	0.0960771	0.0960771	0.0960771	0.0960771	0.0960771	0.0960771	0.0960771	0.0960771	0.0960771	0.0960771	0.241968	0.0960771	0.269781	0.0960771
MHENCR	2.62778	2.89394	3.81656	5.49379	3.01503	2.96948	4.42158	2.90855	3.07883	3.58595	2.70852	3.1403	3.53982	3.14568	3.62146	3.98614	3.79521	3.75694	2.66244	2.77212	2.47589	2.45796	3.00307	2.6433	4.46491	3.93277	3.90371	3.57205	3.70374	3.21766	5.28749	4.96421	3.25827	4.22298	3.17648	2.19346	2.76735	3.66514	2.29529	2.63416	2.84791	3.78955	3.75459	2.75428	3.44435	2.76188	4.10816	3.08449	2.36933
LOC100505774	0.97236	0.639597	0.945686	0.016661	0.522955	0.374927	1.34195	0.733171	1.08242	1.25699	0.257353	0.729436	0.631609	1.11488	1.91456	0.589898	1.32541	0.84987	1.3285	0.908242	1.10102	1.52374	0.354999	0.016661	0.458539	0.497344	0.7029	0.61061	0.375437	0.11603	0.468152	1.31906	0.609453	0.3517	0.497282	1.38206	0.55944	0.387483	1.71875	0.344234	0.959265	1.1847	0.016661	0.892132	0.818401	0.304571	0.350137	0.428168	0.498172
OSER1-DT	2.33821	3.42769	2.42169	1.09589	3.55098	2.57056	3.20047	3.18311	3.29657	2.76272	1.91874	3.2468	3.00104	2.71522	3.46365	3.04893	3.0497	3.56259	3.48907	3.16789	2.61403	3.52407	1.7556	1.67092	3.43736	2.72628	3.00713	3.11626	2.80641	1.99582	2.85004	3.43569	2.53165	3.18824	1.91494	3.02203	2.79886	2.76005	2.57401	2.19244	2.93304	4.32258	2.09548	2.27803	2.93786	2.70637	2.15302	3.55025	2.40685
LOC100505795	0.523753	0.523753	0.523753	0.523753	0.523753	0.523753	0.523753	0.523753	0.943558	0.523753	0.523753	0.523753	0.523753	0.523753	0.523753	0.523753	0.523753	0.523753	0.523753	0.783254	0.745475	0.523753	0.523753	0.523753	0.523753	0.523753	0.523753	1.30599	0.713177	0.523753	0.523753	0.523753	0.523753	0.523753	0.523753	0.523753	0.523753	0.523753	0.730652	0.736701	0.952481	0.523753	0.523753	0.523753	0.523753	0.523753	0.523753	0.744284	0.523753
LOC100505797	0.0112845	0.104556	0.185104	0.0112845	0.0112845	0.415052	0.0112845	0.0112845	0.184693	0.0112845	0.0112845	0.0112845	0.0112845	0.0112845	0.0112845	0.361328	0.0112845	0.20677	0.192963	0.118476	0.0112845	0.0112845	0.0112845	0.0112845	0.349789	0.102288	0.0112845	0.0112845	0.163588	0.0112845	0.0112845	0.0112845	0.0992006	0.0112845	0.0112845	0.0112845	0.101478	1.10744	0.0112845	0.0112845	0.102662	0.0112845	0.0112845	0.107544	0.0112845	0.087793	0.0112845	0.0112845	0.102467
SNHG18	3.80662	3.18786	2.87471	2.99642	1.75325	4.39324	4.31376	4.46364	3.45792	4.53119	3.3899	2.61776	3.57747	3.13285	3.10565	1.90711	3.95174	3.78075	2.78789	1.65026	1.89634	1.95462	3.79364	2.23546	3.39576	3.76704	3.83109	3.58675	3.2806	4.29335	0.898573	4.60837	3.36557	3.91634	2.98684	1.04878	4.59034	2.51034	3.54145	2.9446	2.03002	1.3751	-0.121561	2.78662	2.58644	5.64557	2.85592	4.95965	1.87095
LINC02148	0.0102294	0.0102294	0.171154	0.0102294	0.0102294	0.0102294	0.0102294	0.0102294	0.0930139	0.0102294	0.0102294	0.0102294	0.0102294	0.0102294	0.0102294	0.0102294	0.0102294	0.0102294	0.0102294	0.0102294	0.0102294	0.0102294	0.0945808	0.0102294	0.0102294	0.0102294	0.0102294	2.36056	0.0102294	0.0102294	0.317102	0.0102294	0.0102294	0.0102294	0.0102294	0.0102294	0.0102294	0.0102294	0.0102294	0.0102294	0.0102294	0.0102294	0.0102294	0.0102294	0.0102294	0.0102294	0.171242	0.0102294	0.0102294
CARD8-AS1	2.84444	2.23788	2.31129	-0.0419401	1.94176	2.38668	0.88925	2.33643	2.66382	1.34785	1.23802	2.08074	1.21261	1.55991	3.30822	4.38393	1.33146	2.70066	2.18984	1.46208	1.75547	1.26633	1.91432	-0.0419401	2.90267	1.53332	1.43381	1.28358	3.20663	1.34156	1.3284	2.15177	2.13485	2.34998	2.20959	1.14565	2.58368	1.63294	1.73293	1.66377	1.09186	2.04323	-0.0419401	2.76652	2.86191	2.09931	1.78267	1.44375	1.27889
LINC02582	0.110092	0.02487	0.02487	0.02487	0.02487	0.0847592	0.180455	0.02487	0.106748	0.02487	0.02487	0.02487	0.02487	0.02487	0.02487	0.195237	0.02487	0.0873879	0.02487	0.02487	3.23243	0.15013	0.02487	0.02487	0.02487	0.02487	0.175147	0.105559	0.02487	2.0536	0.02487	0.02487	0.105372	0.257935	5.38077	0.432022	0.625311	0.0870899	0.02487	0.181146	1.31824	0.02487	0.02487	4.58979	0.110511	0.0949268	0.106993	0.02487	0.02487
STK4-AS1	0.555045	0.791021	0.336796	0.0124046	0.671906	0.138768	0.699985	0.335012	0.711763	0.193653	0.316607	0.199749	0.415855	0.857942	0.0124046	0.358355	0.184038	0.205604	0.49285	0.880143	0.187817	0.436629	0.266501	0.0124046	0.296571	0.266219	0.0959058	0.18137	0.588271	0.439343	0.339992	0.108354	0.400347	0.770298	0.54466	0.783941	0.101544	0.37331	0.096869	0.0124046	0.34258	0.102641	0.0124046	0.28	0.191421	0.292616	0.184285	0.341642	0.187066
SH3PXD2A-AS1	0.791712	3.79573	1.87496	0.453624	1.44445	1.35167	3.52442	1.0411	1.26385	2.55945	4.21291	1.42711	1.79418	0.541393	0.93494	0.801949	1.77194	1.30809	1.2412	0.453624	2.85585	2.1349	0.925149	0.453624	0.839391	1.92149	0.537698	0.541311	0.453624	0.883493	1.00014	0.550232	1.72028	0.853102	5.14239	2.00473	1.91317	2.48539	0.618766	1.64673	3.98791	0.629713	0.453624	3.02629	2.88054	1.07344	0.54287	0.925077	1.42303
LOC100505851	0.32047	0.58483	0.00718965	0.00718965	0.00718965	0.764047	0.00718965	0.638924	0.308865	0.00718965	0.675357	0.233584	0.00718965	0.00718965	0.118593	0.00718965	0.114144	0.16644	1.4073	0.13521	0.00718965	0.090895	0.573115	0.00718965	0.411469	0.864399	2.17302	0.211375	0.100639	0.00718965	0.663123	0.764706	0.210916	1.04621	0.11586	0.00718965	0.486882	0.00718965	0.542201	0.112244	0.315097	0.00718965	0.00718965	0.00718965	0.00718965	0.345808	0.30972	0.314199	0.00718965
APTR	3.10874	3.01834	4.48845	3.86431	2.31443	2.75947	3.67831	3.20332	4.27465	3.99841	3.53343	3.42966	4.12468	4.51287	3.3001	3.13764	4.10698	3.58117	3.25749	3.04805	3.55026	3.63169	4.55632	1.39821	3.20478	2.97629	4.40175	3.90374	3.30305	3.4644	2.5904	4.53141	2.91019	4.73496	3.87267	3.97123	3.14635	4.93329	3.14174	4.8907	3.79449	3.42979	1.65636	3.20564	3.86406	4.48569	3.4994	3.77711	3.62208
CEBPZOS	4.58959	4.44087	5.76272	1.33899	1.97735	4.69641	5.291	4.56534	5.18692	4.0694	4.24836	5.31138	4.70486	3.36833	4.14423	4.89021	5.30861	4.30383	4.0894	3.56964	5.2439	5.39432	4.64523	0.41008	4.6358	3.85113	3.98918	5.78667	4.38899	4.90421	4.87256	4.88801	5.14962	4.87219	5.05106	5.17614	4.88948	4.80352	5.07961	5.56263	5.50134	4.97224	2.51476	4.40673	4.28189	4.9	4.50584	4.8605	4.35864
UBE2E2-AS1	0.0153686	0.0153686	0.0153686	0.0153686	0.0153686	0.100864	0.0153686	0.0153686	0.0153686	0.0153686	0.124649	0.0153686	0.135424	0.61741	0.0153686	0.141056	0.132431	0.270902	0.138005	0.0153686	0.0153686	0.0153686	0.0153686	0.0153686	0.0153686	0.0153686	0.0153686	0.0153686	0.0153686	0.0153686	0.287562	0.0153686	0.0153686	0.0153686	0.0153686	0.0153686	0.0153686	0.0153686	0.0153686	0.0153686	0.0153686	0.0153686	0.0153686	0.0153686	0.0153686	0.115378	0.0153686	0.0153686	0.0153686
KIF25-AS1	2.14415	0.0244623	0.143889	0.0244623	4.04938	0.691141	0.452457	0.0244623	0.143598	0.150677	0.0244623	1.51801	0.660238	0.455338	1.52397	0.686168	0.143779	0.0244623	0.14946	2.37484	0.0244623	0.0244623	0.0244623	0.0244623	0.837576	0.259477	0.243123	1.90668	0.128712	0.787888	3.69861	0.0244623	0.251735	1.11616	0.145693	0.0244623	0.144632	0.0244623	0.0244623	0.141659	0.0244623	0.565499	0.0244623	0.49132	0.57727	0.222995	0.143956	0.0244623	1.81081
MAGI2-AS3	6.24382	5.51715	4.09422	2.67808	0.829333	4.68698	2.02851	3.81941	5.6947	4.12095	3.21373	4.14555	5.02033	3.37499	4.88408	4.39769	2.91541	4.33115	4.59595	4.28701	3.39804	3.19149	5.65029	1.55455	4.48611	3.42523	4.00758	4.15453	4.98154	4.40337	3.01928	5.10784	3.98423	3.28382	4.16793	3.21259	5.51566	2.52499	5.8836	2.42773	4.57865	3.30063	0.274014	4.64788	4.08638	4.70423	2.8143	5.52789	3.03453
TMEM161B-AS1	3.63873	2.55169	3.75821	1.97295	1.52108	3.01839	4.07871	3.30199	3.79609	2.96396	2.18793	4.12181	3.46177	2.58732	4.08318	4.85297	2.44301	3.78866	3.51007	3.03356	2.9539	2.61003	4.34762	0.399219	3.59198	3.40709	2.14998	3.20527	3.40674	4.2537	3.68966	4.28706	2.62112	3.49985	3.52191	2.71883	2.82506	3.32725	2.98605	3.39614	3.40137	3.44363	0.399219	3.60464	3.62608	3.63277	3.98899	2.78666	2.463
LOC100505915	0.559782	0.626312	0.477445	0.0827659	0.315895	0.481741	0.715091	0.170809	0.0827659	0.0827659	0.635583	1.04944	0.258624	0.0827659	0.491777	0.0827659	0.0827659	0.214524	0.17547	0.828248	0.61791	0.0827659	0.73613	0.0827659	0.366881	0.257063	0.0827659	0.927543	0.368828	0.17946	0.154846	0.431722	0.169638	0.255466	0.614925	0.0827659	0.0827659	0.21391	0.525415	0.0827659	0.0827659	1.17812	0.0827659	0.0827659	0.0827659	0.230006	0.0827659	0.172779	0.337005
LINC02036	0.907945	0.180841	0.721309	1.62655	0.081148	0.768679	0.324638	1.27217	0.601748	0.0929515	0.238504	2.53074	0.898757	0.25111	1.0569	-0.00394779	-0.00394779	0.62221	2.27415	1.39762	0.260335	0.135979	2.90525	-0.00394779	0.392596	0.258747	0.163925	2.31432	-0.00394779	0.0961478	0.608448	1.13489	0.652806	2.70761	-0.00394779	0.0827376	0.174923	0.475005	1.34473	0.0860277	0.089521	0.0894465	-0.00394779	0.640251	0.420461	0.633187	0.173947	1.63268	3.24504
LINC01549	0.343613	0.0961556	0.00251521	0.00251521	0.00251521	0.00251521	2.70836	0.330228	0.00251521	0.0976205	0.00251521	0.279023	0.00251521	0.00251521	0.00251521	0.00251521	0.00251521	0.258482	0.00251521	0.00251521	0.0944636	1.27932	0.00251521	0.00251521	0.0652441	0.00251521	0.0873381	3.41458	0.00251521	0.00251521	0.00251521	0.00251521	0.00251521	0.00251521	0.00251521	0.00251521	0.178075	0.00251521	0.169127	0.0908249	0.00251521	0.00251521	0.00251521	0.00251521	0.00251521	0.00251521	0.00251521	0.00251521	0.00251521
LINC00645	0.111737	0.111737	0.681025	1.91794	0.111737	0.111737	0.111737	0.111737	1.57577	0.111737	0.111737	0.111737	0.111737	0.111737	0.111737	0.111737	0.111737	0.111737	0.111737	0.111737	0.510834	0.419333	0.111737	0.111737	0.111737	0.111737	0.111737	1.80525	0.111737	0.111737	0.111737	0.111737	0.111737	0.111737	0.111737	0.812608	0.504944	0.111737	0.111737	0.111737	1.02549	0.111737	0.111737	0.111737	0.322042	0.111737	0.111737	0.316571	0.111737
ENO1-AS1	0.011582	0.011582	0.107291	0.011582	0.011582	0.011582	0.354577	0.1961	0.107058	0.207399	0.011582	0.213985	0.011582	0.10576	0.204488	0.210243	0.107202	0.0844827	0.293782	0.011582	0.011582	0.0864168	0.011582	0.011582	0.14213	0.011582	0.101795	0.105672	0.0951279	0.011582	0.011582	0.388655	0.105454	0.011582	0.108736	0.102069	0.011582	0.219359	0.102836	0.011582	0.10915	0.011582	0.011582	0.011582	0.011582	0.011582	0.011582	0.011582	0.108942
SMIM31	0.676066	0.4415	2.29637	0.0587457	0.40325	0.202499	0.0587457	1.41881	1.80378	1.01617	0.0587457	3.37321	3.08024	0.845587	1.62904	0.0587457	0.0587457	1.70003	3.41559	0.906976	0.0587457	0.137546	0.257293	0.0587457	2.00553	0.432949	0.0587457	0.0587457	0.0587457	0.0587457	0.140761	1.45534	2.11756	4.99713	0.734311	0.0587457	0.0587457	2.80268	3.62934	0.0587457	0.34861	0.0587457	1.43331	0.166972	1.7826	0.0587457	0.91747	0.257259	1.92401
TMEM210	0.0309941	0.0309941	0.0309941	0.0309941	0.0309941	0.0309941	0.0309941	0.0309941	0.0309941	0.0309941	0.16067	0.583612	0.0309941	0.0309941	0.0309941	0.319595	0.0309941	0.0309941	0.312805	0.630463	0.431763	0.0309941	0.0309941	0.0309941	0.127913	0.0309941	0.0309941	0.0309941	0.0309941	0.0309941	0.144144	1.68702	0.0309941	0.542776	0.0309941	0.0309941	0.0309941	0.0309941	0.0309941	0.0309941	0.0309941	0.172621	0.0309941	0.0309941	0.0309941	0.0309941	0.0309941	0.0309941	0.172431
LUCAT1	2.60093	1.61878	0.840554	0.238982	0.968204	4.00592	1.1973	5.23836	1.68483	1.04754	1.4124	2.8347	3.8018	4.65397	1.54366	1.05705	4.22955	3.32876	5.08735	2.57082	1.67314	1.00587	4.06624	0.238982	2.51536	1.88987	1.84477	0.947971	1.97389	3.7164	4.50238	2.96145	4.41664	2.74879	3.47562	0.405862	1.51434	2.55986	2.90179	0.831091	3.97989	2.59631	0.238982	3.74529	2.58846	3.41877	4.58254	2.48229	4.19841
PPP5D1	1.12936	0.824079	0.665432	1.29031	0.705472	0.866841	1.2402	0.801836	1.35002	0.437944	0.568952	0.918091	1.2762	0.729822	0.954672	0.767814	1.10326	0.739949	0.682955	1.23035	0.431726	0.455892	0.595683	0.244822	0.491871	0.595304	0.417645	0.729425	0.801676	0.91714	0.875275	1.26767	2.31842	0.667568	0.595256	0.334064	0.995212	0.737897	1.22227	0.79572	1.0611	0.74474	0.244822	1.20795	0.892295	0.732989	0.590641	1.45414	0.430926
APELA	0.824653	2.98259	0.992689	-0.0186328	-0.0186328	1.60891	0.0692738	0.574065	1.70999	0.782023	0.756734	0.912268	0.816015	0.231699	2.37574	-0.0186328	0.449957	0.177622	1.11587	4.51142	0.390171	3.7373	0.861932	-0.0186328	2.80885	1.36108	1.48527	-0.0186328	2.72914	0.0796081	-0.0186328	0.412015	1.55294	0.0718659	0.456532	0.362628	1.35302	0.400675	0.0671673	0.0696756	2.02251	0.586344	-0.0186328	0.675719	0.397912	0.200126	-0.0186328	1.75564	0.911773
ARAP1-AS2	2.04841	1.33189	1.62982	0.914057	2.35103	1.8251	1.08558	1.56941	2.01657	1.09919	1.41952	1.85012	2.83365	1.24052	1.65316	2.61335	1.08937	1.74237	2.21819	1.3042	1.25202	1.67766	1.94321	0.914057	1.95626	2.11339	1.70026	1.00301	1.79047	2.04433	1.65839	2.46517	1.87115	1.84158	1.45773	1.36293	1.98019	1.61729	1.75695	1.23971	1.89906	1.64055	0.914057	2.27926	1.53475	1.68706	2.21642	2.37101	1.25065
LOC100506022	0.94214	1.08291	0.653425	0.00109489	1.227	1.06778	0.248708	0.958596	1.69587	0.622476	0.501743	1.6737	1.1966	1.16345	1.59405	1.15078	0.467797	1.55497	1.40285	1.3291	0.665073	0.320623	0.540201	0.00109489	0.971376	1.18901	1.12889	0.700326	1.42758	0.276045	0.14332	0.972311	1.0377	1.01252	0.33384	0.380821	1.40153	0.654875	1.44921	0.323645	0.541551	0.97615	0.00109489	1.23589	0.945609	0.623906	0.594667	0.974486	0.827725
ISPD-AS1	0.293084	0.82931	0.485795	0.293084	0.293084	0.684239	0.293084	0.572191	0.293084	0.496408	0.555871	0.40176	1.21482	0.293084	0.3965	0.293084	0.656677	0.368779	3.75713	0.625122	0.664253	0.935028	0.488869	0.293084	0.293084	0.488646	0.293084	0.293084	0.379833	0.293084	0.373958	0.595692	0.293084	0.486854	0.741905	0.475574	0.885691	0.368419	0.293084	0.293084	0.819781	0.293084	3.01102	0.399805	0.396776	0.534667	0.293084	1.20897	0.293084
PTOV1-AS1	3.74402	3.77528	3.3744	-0.315887	3.32204	3.0981	3.97	3.89487	3.98552	4.13425	2.72432	4.52654	3.17573	3.85603	3.55822	3.4773	3.50231	3.72207	3.45781	4.46853	2.85365	2.52975	3.53241	3.85956	3.77412	3.55647	3.59912	3.27831	3.43011	3.09122	4.15045	4.87565	4.32994	4.65775	3.34402	2.78323	3.1763	3.29753	3.5018	4.14841	3.76899	4.03311	2.02098	3.57516	3.89714	3.51921	4.21962	3.89093	4.9117
LINC00989	0.111633	0.0142896	0.279089	0.0142896	0.0142896	0.0826969	0.0142896	0.0142896	0.633617	0.206102	0.101728	0.116813	0.285235	0.275087	0.370374	0.208888	0.107955	0.21875	0.0142896	0.0142896	0.28452	0.0142896	0.19899	0.0142896	0.259663	0.109471	0.0142896	0.193103	0.247109	0.116638	0.0142896	0.0142896	0.0142896	1.02458	0.0142896	0.0142896	0.0142896	0.153103	0.482823	0.0142896	0.0142896	0.109786	0.0142896	0.0142896	0.0142896	0.0142896	0.0142896	0.578122	0.0142896
CNNM3-DT	0.291084	0.367653	0.615557	0.0339801	0.580059	0.379787	0.661198	0.121312	0.672146	0.213732	0.0339801	0.528986	0.287889	1.13427	0.858715	0.979192	0.281914	0.58916	0.212052	0.139044	0.433097	0.454702	0.123282	0.845634	0.263926	0.0339801	0.405191	0.871934	0.44007	0.382628	0.105478	0.591841	0.484118	0.785616	0.497886	0.588689	0.122383	0.716762	0.271201	0.201259	0.499614	0.624623	0.0339801	0.451237	0.696132	0.247555	0.121886	0.498353	0.682486
GAS5-AS1	1.36218	0.828045	1.42801	0.316911	0.711603	1.1556	1.05214	1.00297	1.23062	0.905977	0.967714	1.12197	1.24955	0.803641	1.20615	1.57718	1.06566	1.33908	1.55582	0.316911	0.589956	0.928816	0.817679	0.316911	1.23827	0.951986	1.19149	0.732604	1.44558	0.773439	0.949612	1.17612	0.802253	1.86643	1.29475	0.915003	0.813265	0.645173	0.919286	1.94049	0.66997	1.2973	0.316911	1.62198	0.755392	1.07752	0.58461	0.668966	1.19059
RNASEH1-AS1	1.95968	2.1737	1.39547	-0.0510564	2.51243	1.37104	2.48339	2.24072	2.1614	1.28121	1.57685	2.44521	1.79151	2.22924	2.38729	1.88563	2.62441	2.24785	2.64295	2.15696	1.50445	2.7314	1.28166	4.04974	1.96915	1.66046	1.85682	3.25724	1.18442	2.03496	1.03342	2.41857	2.39203	2.65648	1.46921	1.45936	1.5998	3.49666	1.94815	0.953891	2.21982	1.3495	3.77387	1.29524	1.98566	1.9564	1.81251	1.91574	3.23918
SMG1P7	3.9107	3.88482	4.66988	4.55739	1.70124	3.15431	3.85824	4.20759	3.64351	3.76784	3.83827	4.49257	4.1575	3.04937	4.22451	4.3695	3.12958	4.08261	4.67575	2.82248	4.08765	3.52028	3.54663	2.91855	4.11193	3.85954	2.454	4.02387	4.13898	3.73608	4.68209	4.54205	2.67354	4.15573	3.92964	2.82789	3.45926	4.09892	3.50864	2.87255	3.84314	3.09202	4.15756	3.79689	4.02659	4.32752	3.83311	3.77149	2.85755
DACT3-AS1	0.447951	0.366688	0.435772	0.503565	0.848944	0.802658	0.63956	0.712758	0.836655	0.370776	0.618009	0.695267	1.35229	1.27509	0.526319	1.15942	0.272457	0.637492	0.80458	0.952847	0.276497	0.426614	0.441009	0.0889608	0.446629	0.90535	0.803009	0.575204	0.324163	0.464808	0.615052	0.948018	0.429643	0.3579	0.723843	0.490227	0.71918	0.47481	0.264313	0.767662	0.84985	0.0889608	0.0889608	0.882299	0.80277	0.57878	0.511206	0.517144	0.185305
RBFADN	2.01284	1.41128	2.1187	0.26685	0.856173	1.49046	2.1206	1.66348	2.03071	2.33879	0.663653	2.47642	1.35154	2.58842	1.41134	1.38828	0.534418	1.55827	1.71196	1.84208	1.48619	0.604872	1.19463	0.26685	1.62232	1.43664	2.537	1.72606	1.35664	2.54398	2.40288	2.94577	0.752635	1.71153	0.695059	1.82282	1.8521	1.72696	0.930283	1.68841	3.27911	1.83045	0.26685	2.33167	1.31687	1.25671	1.77825	1.34507	0.966712
LOC100506071	0.265261	0.178916	0.258855	0.08635	0.08635	0.582943	0.08635	0.410304	0.337033	0.180364	0.08635	2.8601	2.45217	0.333814	0.632298	1.09179	0.08635	0.280356	0.499264	0.08635	1.05635	0.458998	0.08635	0.08635	0.518207	0.08635	0.1702	0.724771	0.237501	0.58682	0.158744	0.357229	0.542131	0.259803	0.08635	1.86567	0.793547	0.338251	0.171167	0.08635	0.684797	0.261969	0.08635	0.831501	0.08635	0.16228	0.175358	0.261577	0.176843
LOC100506082	-0.00321905	-0.00321905	-0.00321905	-0.00321905	0.238128	0.127575	-0.00321905	0.0879272	-0.00321905	0.269621	0.0823007	-0.00321905	0.0907333	0.327602	-0.00321905	-0.00321905	-0.00321905	-0.00321905	0.0927529	0.392123	0.0904705	-0.00321905	-0.00321905	-0.00321905	0.0606977	0.481014	0.164666	1.01443	-0.00321905	0.0968837	0.0714022	0.188899	0.251075	0.407448	-0.00321905	0.165162	0.25729	-0.00321905	0.0842071	0.251201	0.260513	-0.00321905	-0.00321905	-0.00321905	-0.00321905	-0.00321905	-0.00321905	-0.00321905	-0.00321905
LOC100506083	0.325005	0.911913	0.832898	0.0591491	0.980994	0.188735	0.522964	0.657502	0.531582	0.0591491	0.626169	0.83123	1.9618	1.02239	0.616694	0.696851	0.885356	0.89076	0.861305	1.31591	0.846209	0.82579	0.539405	0.0591491	0.402229	0.66821	0.8979	0.651959	0.284757	0.57025	0.334032	0.992132	0.232035	0.600632	0.396427	0.0591491	0.150562	0.765175	0.377525	0.821387	1.04807	0.470715	0.0591491	0.932941	0.479669	0.835225	0.150048	0.787182	0.470222
LOC100506098	2.47533	2.17699	1.39764	1.34624	1.33152	3.56995	0.183167	2.08603	1.29113	1.3038	0.249702	4.23283	1.66659	1.12762	2.41288	1.5288	1.42991	2.43977	2.57708	2.41531	0.418409	0.883148	2.8343	0.0147185	1.5575	1.34218	1.90272	0.404677	1.17996	0.825741	1.64177	3.54873	1.8301	4.082	1.02442	1.71905	0.877558	3.40384	2.17344	0.404049	1.34579	1.57343	0.0147185	1.68462	1.74036	2.49956	3.16123	1.63	2.26491
LOC100506100	1.62574	1.65863	1.55863	0.0692202	2.26479	1.16416	1.53669	1.584	1.70503	1.99955	0.888138	1.39649	1.67358	2.95929	1.74718	1.99111	1.89109	2.09555	1.75297	1.66434	1.57897	1.49996	1.4758	0.160388	2.04658	2.43685	2.19192	0.711035	1.82242	1.60982	1.21874	1.97651	1.82186	1.99348	1.72233	1.47524	1.87358	2.02447	1.74155	2.36323	2.03104	1.40809	0.0692202	1.30132	2.32591	1.82181	1.42733	1.04049	2.15894
SIX3-AS1	-0.000472603	0.104678	-0.000472603	-0.000472603	-0.000472603	0.0732617	-0.000472603	-0.000472603	-0.000472603	-0.000472603	-0.000472603	-0.000472603	-0.000472603	0.280634	0.104686	0.107925	-0.000472603	-0.000472603	-0.000472603	0.337159	-0.000472603	-0.000472603	-0.000472603	-0.000472603	-0.000472603	-0.000472603	-0.000472603	0.0988701	-0.000472603	-0.000472603	-0.000472603	0.211251	-0.000472603	0.101152	-0.000472603	-0.000472603	-0.000472603	-0.000472603	-0.000472603	-0.000472603	-0.000472603	-0.000472603	-0.000472603	-0.000472603	-0.000472603	-0.000472603	-0.000472603	-0.000472603	-0.000472603
LOC100506113	0.0391865	0.0391865	0.0391865	0.0391865	0.2221	0.0391865	0.0391865	0.0391865	0.140357	0.340957	0.0391865	0.150092	0.332285	0.138981	0.144725	0.520365	0.567284	0.0391865	0.338217	0.476447	0.0391865	0.400748	0.0391865	0.0391865	0.304623	0.329757	0.467692	0.40477	0.127715	0.0391865	0.274784	0.348003	0.0391865	0.570333	0.142135	0.0391865	0.0391865	0.18935	0.226955	0.0391865	0.142573	0.330663	0.0391865	0.435641	0.425329	0.0391865	0.0391865	0.0391865	0.239142
SMIM25	2.66189	1.55029	2.76735	3.46503	5.46918	4.74285	0.958546	4.13565	2.36731	2.76307	2.43014	3.62283	1.78976	4.29472	2.87522	3.90339	4.23997	3.82497	3.66412	3.58749	3.19759	1.78466	3.62391	2.07378	5.21115	4.01224	3.37655	2.07935	6.26735	3.57589	3.00347	3.68654	4.97493	2.98945	4.14266	2.76646	3.09837	3.55985	2.80427	2.75781	2.9035	3.83142	3.91952	3.95376	4.71315	2.63806	5.07592	1.45625	3.99622
LINC01503	2.13376	4.22745	4.30188	2.1064	3.53286	2.55395	1.19883	2.84116	3.28233	5.32084	3.30225	2.72378	3.16214	1.66893	2.86302	1.7957	3.20245	2.9468	2.00415	2.60181	4.10237	4.76253	2.89799	4.48124	2.97751	4.1048	3.66861	1.77779	3.37343	2.55402	1.48987	3.78743	2.44849	2.58014	4.64953	2.95951	4.01284	2.45573	2.68922	4.75136	3.59503	5.27283	2.98913	4.00554	5.27344	2.76154	2.98984	3.42403	2.59529
LOC100506125	0.34518	0.00294674	0.0932366	1.17092	0.00294674	0.00294674	0.326522	0.256529	0.0930167	0.00294674	0.00294674	0.361808	0.549777	0.175314	0.0969056	0.00294674	0.600167	0.0717199	0.269169	1.20539	0.00294674	0.0735446	0.261924	0.00294674	0.23926	0.180624	0.0880519	0.32842	0.0817624	0.438086	0.0764249	0.192121	0.0915039	0.475818	0.0946	0.00294674	0.259465	0.136634	0.0890337	0.00294674	0.0949903	0.411985	0.00294674	0.0999079	0.00294674	0.0800131	0.0932872	0.338508	0.546409
LINC00867	0.0128602	0.0128602	0.0128602	0.0128602	0.0128602	0.0128602	3.97162	0.180634	0.181214	0.10483	0.0940234	0.432893	0.102026	0.0128602	0.0128602	0.106209	0.0128602	0.0791452	0.189243	0.0128602	0.0128602	0.0128602	0.101315	0.0128602	0.131561	0.0128602	0.172193	0.178841	0.0128602	0.0128602	0.150954	0.0128602	0.0128602	0.259969	0.0128602	0.0128602	0.0128602	0.0128602	0.0128602	0.0128602	0.0128602	0.0128602	0.0128602	0.0128602	0.188715	0.0871384	0.0128602	0.0128602	0.0128602
GVQW3	2.09073	2.09293	2.08282	0.426423	1.49091	1.70077	1.93645	1.20647	2.71477	1.30067	0.940466	2.61637	1.91592	2.49592	3.11822	2.94683	1.45992	2.52799	3.26729	3.58222	1.22368	2.04772	2.06923	0.426423	2.00261	0.979395	1.58439	2.59986	1.48415	1.62151	1.73717	2.71255	1.446	2.58475	1.7256	2.11143	2.33401	2.83031	2.27607	0.829604	2.88496	1.47468	2.68533	2.72299	1.66942	2.75526	1.21054	2.41808	2.53347
LOC100506142	2.05509	1.43433	1.20853	0.519598	0.519598	1.48429	1.12464	0.98087	1.88227	0.519598	1.16918	2.06421	2.08377	1.91435	2.33351	2.47405	0.519598	1.42673	1.83169	1.95935	1.65443	1.29817	1.14561	0.519598	1.4508	1.21734	1.10629	0.808859	2.14234	1.59483	1.32381	1.46359	1.33003	1.13992	1.47791	1.53752	1.41037	1.27877	0.80061	0.80837	1.65251	1.35518	0.519598	1.85567	1.87782	1.35526	0.900895	2.34254	1.35428
LINC02470	0.498946	0.0165501	0.0165501	0.0165501	0.0165501	0.144315	1.13255	0.665264	0.0165501	0.19981	0.10009	0.114502	0.559028	0.60149	0.566261	0.0165501	0.0165501	0.149794	0.568969	0.0165501	0.492221	0.216841	1.45891	0.0165501	0.0165501	0.192813	0.936112	0.0165501	0.168743	0.0165501	0.287571	0.369442	0.0165501	0.0165501	0.892138	0.460875	0.106678	0.326942	0.643296	0.0165501	0.0165501	0.556303	0.0165501	0.0165501	0.501016	0.362479	0.344709	0.842049	0.349735
TAF1A-AS1	0.632088	2.02125	0.713451	1.87925	0.289783	0.692222	1.03989	1.49916	1.52933	0.642092	0.226874	1.53436	1.35328	1.37712	1.01009	0.947565	0.556483	0.754549	0.741638	0.302226	0.822721	1.50916	1.14528	-0.0679623	1.34063	0.672139	0.896694	0.884939	0.438565	1.00451	0.79691	2.38854	1.53927	2.4176	0.447905	1.18793	0.666917	0.855262	1.16202	1.51364	1.46755	0.32101	-0.0679623	1.11494	0.460176	1.5716	0.80875	1.76788	1.10928
HSFX1	0.47493	0.0697503	0.208207	1.14756	0.0697503	0.533002	0.0697503	0.0697503	0.0697503	0.718005	0.198884	0.0697503	0.211617	0.0697503	0.0697503	0.0697503	0.20808	0.71763	0.0697503	0.0697503	0.468842	0.649752	0.342526	0.0697503	0.166264	0.0697503	0.0697503	0.0697503	0.0697503	0.737026	0.0697503	0.219713	0.0697503	0.57939	0.0697503	0.440623	0.0697503	0.17471	0.0697503	0.0697503	0.697448	0.0697503	0.0697503	0.0697503	0.0697503	0.0697503	0.0697503	0.0697503	0.0697503
LOC100506175	0.075118	0.075118	0.075118	0.075118	0.475987	0.075118	0.495884	0.075118	0.075118	0.075118	0.925864	0.075118	0.075118	0.075118	0.075118	0.391248	0.227279	0.075118	0.075118	1.12644	0.075118	0.194203	0.075118	0.075118	0.075118	0.075118	0.075118	0.075118	0.075118	0.075118	0.075118	0.075118	0.075118	0.075118	0.075118	0.075118	0.075118	0.075118	0.075118	0.075118	0.075118	0.512839	0.075118	0.919793	0.075118	0.075118	0.075118	0.075118	0.512287
LOC100506178	2.7069	2.35303	0.474196	1.17849	0.677812	3.50735	-0.000966661	4.67393	0.661321	0.566022	0.0840711	1.95408	1.08743	0.818446	1.41971	1.68093	2.68736	1.43344	3.66202	0.699124	0.0921949	2.06068	3.21921	-0.000966661	1.40197	0.940334	0.315201	0.0886686	1.22922	1.31063	0.557693	0.43537	2.12964	2.70939	0.610231	0.166465	1.491	2.12374	2.58755	3.50828	0.731537	0.261082	1.01935	1.0304	0.74537	2.77757	0.977872	2.3067	1.50138
LARGE-AS1	0.611102	0.611102	0.611102	0.611102	0.611102	0.772955	0.611102	0.611102	0.611102	0.845527	0.611102	1.0802	0.838381	1.22815	0.611102	0.611102	0.611102	0.611102	0.611102	0.611102	0.611102	0.784541	0.611102	0.611102	0.611102	0.611102	0.611102	1.03418	0.611102	1.29158	0.611102	0.611102	0.828663	0.611102	0.836269	0.611102	0.611102	0.611102	0.822594	0.611102	0.611102	0.611102	0.611102	0.611102	0.611102	0.611102	0.611102	0.611102	0.836745
MIR210HG	2.04557	1.86057	0.268472	0.100155	3.03476	0.163489	0.184945	3.55545	2.5895	0.100155	0.100155	0.100155	3.26529	2.36271	0.100155	0.100155	4.14557	0.100155	0.100155	0.100155	0.100155	0.168023	0.100155	0.100155	3.18096	2.69156	0.100155	0.100155	1.20455	1.74736	0.170792	0.282015	3.86657	4.00609	0.100155	1.11773	1.42317	3.2009	0.334518	0.100155	3.23265	0.188569	0.214024	0.100155	0.100155	3.55488	0.345445	3.41031	2.04544
PAXBP1-AS1	1.94507	1.29266	2.25542	1.54985	1.34603	1.82095	3.03018	1.87192	2.40903	1.44498	1.07067	2.32833	2.80974	1.34581	2.24985	2.46891	0.81369	2.30425	2.1533	2.29583	1.62315	1.5947	1.95436	2.09908	1.58166	1.17469	1.69445	1.69807	1.83636	1.7198	2.12742	2.21601	1.1526	2.16344	1.49876	1.44209	1.40681	1.65334	1.32275	1.62545	1.86465	1.32535	0.343951	1.88205	1.75198	2.393	1.05784	1.69242	2.17548
RAB30-AS1	2.14675	2.17746	2.04908	0.3365	1.53953	1.76702	2.40836	2.18305	2.95631	1.47757	1.97775	1.98301	1.81457	1.62875	2.52566	2.89704	3.16279	2.02692	2.79466	1.88973	1.88128	2.03076	1.57664	0.3365	2.16142	1.39888	1.47211	2.78981	1.82447	1.76238	2.42441	2.16281	2.36728	2.27386	2.23233	3.28217	2.57178	1.77622	1.91023	1.22695	2.6077	1.91171	0.3365	2.23965	2.15199	2.09773	1.47804	2.38385	1.94306
NKX2-1-AS1	2.62593	0.257977	0.480017	6.37751	1.92244	2.59948	0.0746203	2.36975	1.45349	0.572207	0.159471	3.61735	5.36977	4.21844	2.58011	1.44619	4.76647	3.05323	3.63901	0.284389	0.0746203	0.278056	3.05601	0.0746203	2.49942	1.99465	4.34046	0.0746203	0.0746203	1.01454	5.67147	3.58785	4.10322	3.49752	0.0746203	0.649032	0.333092	3.14589	2.20843	0.402032	0.167365	0.254226	5.50041	1.10372	1.12929	2.46705	4.53742	3.04429	2.79324
KRBOX1	0.244889	0.0314802	0.0314802	0.0314802	0.0314802	0.0314802	0.0314802	0.0314802	0.0314802	0.0314802	0.0314802	0.629335	0.0314802	0.0314802	0.141903	0.0314802	0.330928	0.0314802	0.0314802	0.0314802	0.1399	0.114449	0.0314802	0.0314802	0.0314802	0.0314802	0.0314802	0.0314802	0.0314802	0.0314802	0.199864	0.0314802	0.0314802	0.138192	0.0314802	0.0314802	0.0314802	0.0314802	0.0314802	0.0314802	0.0314802	0.139566	0.0314802	0.0314802	0.0314802	0.0314802	0.0314802	0.335787	0.0314802
LOC100506258	2.74128	1.83976	2.17872	1.66893	0.851307	3.20778	0.429811	2.22674	3.63308	2.15385	1.86461	3.38653	2.72458	0.81564	3.79509	4.59806	1.38853	3.25468	3.04184	3.52347	2.28505	2.63802	3.57164	0.24486	2.92965	1.7408	1.19694	3.26911	3.39591	1.51196	2.2185	3.4536	1.5495	2.85222	1.14327	2.32136	2.5339	0.956578	3.41474	1.70772	3.00727	2.939	0.24486	3.48038	2.72733	2.55636	1.48127	2.82923	1.45033
LOC100506271	0.0198462	0.0198462	0.0198462	0.0198462	0.0198462	0.0198462	0.0198462	0.199379	0.0198462	0.0198462	0.0198462	0.121682	0.20474	0.0198462	0.0198462	0.0198462	0.0198462	0.0198462	0.0198462	0.0198462	0.114995	0.805686	0.0198462	0.0198462	0.0198462	0.0198462	0.107622	0.0198462	0.0198462	0.0198462	0.641827	0.0198462	0.0198462	0.0198462	0.114375	0.0198462	0.0198462	0.0198462	0.0198462	0.0198462	0.0198462	0.0198462	0.0198462	0.11985	0.0198462	0.0198462	0.813325	0.0198462	0.0198462
LINC02492	-0.00187736	-0.00187736	-0.00187736	-0.00187736	-0.00187736	-0.00187736	-0.00187736	-0.00187736	-0.00187736	-0.00187736	-0.00187736	-0.00187736	-0.00187736	-0.00187736	-0.00187736	-0.00187736	-0.00187736	-0.00187736	1.1402	-0.00187736	-0.00187736	-0.00187736	-0.00187736	-0.00187736	0.0638027	0.0937836	-0.00187736	-0.00187736	-0.00187736	-0.00187736	0.862814	-0.00187736	-0.00187736	0.963938	-0.00187736	-0.00187736	-0.00187736	-0.00187736	0.0879606	0.481106	-0.00187736	-0.00187736	-0.00187736	-0.00187736	-0.00187736	-0.00187736	-0.00187736	1.02144	-0.00187736
LOC100506274	0.636897	0.441766	0.49411	0.0347775	0.0347775	0.219261	0.0347775	0.0347775	0.205292	0.447448	0.116982	0.599019	0.125088	0.279965	0.0347775	0.217728	0.283511	0.101913	0.213424	0.0347775	0.0347775	0.0347775	0.0347775	0.0347775	0.367631	0.0347775	0.0347775	1.0559	0.253661	0.220867	0.0347775	0.778128	0.202511	0.123417	0.56434	0.0347775	0.42972	0.0347775	0.0347775	0.0347775	0.288286	0.208781	0.0347775	0.45338	0.639369	0.375179	0.0347775	0.684859	0.124438
KRBOX1-AS1	0.05118	0.197592	0.05118	0.05118	0.05118	0.05118	0.05118	0.05118	0.05118	0.05118	0.05118	0.20505	0.05118	0.05118	0.05118	0.202113	0.05118	0.05118	0.336368	0.375608	0.05118	0.05118	0.328385	0.05118	0.14926	0.05118	0.05118	0.31955	0.05118	0.05118	0.05118	0.05118	0.05118	0.05118	0.05118	0.05118	0.05118	0.05118	0.05118	0.05118	0.05118	0.05118	0.05118	0.05118	0.05118	0.05118	0.05118	0.05118	0.05118
TBC1D8-AS1	1.22671	1.48965	0.880133	0.0723518	0.928256	0.613265	0.761248	0.395576	2.06201	1.43378	0.682138	1.60298	1.25627	0.765329	1.30836	1.02726	0.717868	1.0301	0.960499	2.26333	0.328189	1.92247	0.83814	0.0723518	0.866503	1.16742	1.15048	0.96664	0.844103	0.344636	1.11283	1.1748	0.391621	2.00483	0.782977	1.07178	0.832028	0.379925	0.800122	1.2596	1.56858	1.0834	0.0723518	0.926042	0.907268	0.737915	0.161159	1.68571	1.3272
LOC100506289	0.00252119	0.00252119	0.175893	0.00252119	0.0854985	0.970584	0.322926	0.910915	1.00549	0.00252119	0.00252119	0.00252119	0.00252119	0.00252119	1.43023	0.0984252	0.0918441	0.197503	0.0960973	0.00252119	0.00252119	0.0724274	0.602504	0.00252119	0.340154	0.09329	0.728898	0.00252119	0.635425	0.00252119	0.0752795	0.00252119	0.394042	0.535407	0.00252119	0.0870485	0.00252119	0.070296	0.928333	0.00252119	0.093663	0.335498	0.00252119	0.0985325	0.416364	0.00252119	0.401113	0.540215	0.0934686
ID2-AS1	0.423084	0.492508	0.265745	0.0166576	0.384104	0.597804	1.49413	0.53707	0.712864	0.0166576	0.0989079	0.766142	0.191755	0.758194	0.557885	0.57205	0.713718	0.573936	0.426	0.396885	1.37444	0.273719	0.269608	0.0166576	0.299543	0.546581	0.0166576	1.30615	0.424282	0.644798	0.454094	0.870473	0.33388	0.267077	0.344065	0.879203	0.41182	0.0835103	0.100741	0.184569	0.83138	0.190758	0.0166576	0.505759	0.493647	0.416221	0.187764	0.415355	0.608869
LOC100506302	1.66995	1.70264	2.471	0.246627	0.930833	1.95552	2.30873	1.95491	2.25711	1.44657	1.41681	1.9748	1.52813	1.79338	2.6102	3.08387	1.50687	2.23863	2.03034	1.98272	2.24375	1.95106	2.58356	0.246627	2.14637	1.61864	1.64323	2.56099	1.73371	1.68349	2.50226	2.86805	1.70757	2.7683	1.79546	2.30892	1.75939	2.39863	1.98308	2.29553	2.52463	1.82605	0.246627	1.93062	2.18415	2.72535	2.35251	1.74014	1.95351
LINC00958	1.10328	1.29152	3.57955	0.141815	0.454843	0.208632	4.82931	0.398998	3.72615	1.93346	5.14146	2.44843	0.880508	0.231922	0.141815	0.141815	0.319229	0.720471	1.05812	4.60906	0.695083	4.89587	0.404469	3.50146	1.03248	4.00299	0.658026	0.611942	0.141815	0.141815	1.10352	0.914109	0.738186	0.978887	0.141815	0.887604	5.11993	0.141815	0.389066	0.231677	3.62999	0.141815	3.20336	0.240153	4.10783	0.141815	0.233438	1.54672	1.13704
HOTAIRM1	2.12024	2.61793	3.62686	3.28512	1.1691	2.39493	1.48227	1.75236	2.43303	2.33223	2.27521	2.45913	2.14602	1.6898	2.20268	2.48626	3.00441	1.77241	2.1291	2.63236	2.20135	2.27091	1.38807	2.07933	2.27108	2.6167	1.35507	2.59206	2.77485	1.04359	4.36231	1.75872	1.60419	1.07265	1.89739	1.62383	2.96052	1.11258	1.8552	1.93059	2.44254	1.99262	0.14707	2.27672	2.26275	1.74224	1.50448	2.35681	1.55084
GPRC5D-AS1	2.16838	2.51257	3.50908	0.303842	1.10544	1.7838	1.0846	3.3352	2.77244	3.10008	2.50827	1.56306	3.66206	2.38184	1.3361	1.14456	2.98425	2.1222	2.30884	3.56828	4.08136	3.60763	2.46345	0.303842	1.96792	1.87416	2.46081	1.90634	1.69759	2.67486	3.01977	2.89127	3.40844	2.38389	3.37438	2.63682	2.31398	3.01119	3.17196	0.639949	3.15306	2.59202	0.303842	2.5927	2.774	2.34786	2.42323	2.30076	2.35017
LINC01988	0.0323459	0.163609	0.276965	0.0323459	0.259861	0.0323459	0.0323459	0.0323459	0.387825	0.0323459	0.149998	0.0323459	0.0323459	0.156474	0.163618	0.167661	0.0323459	0.219998	0.0323459	0.0323459	0.0323459	0.13098	0.280868	0.0323459	0.204412	0.0323459	0.0323459	0.156358	0.0323459	0.419328	0.0323459	0.0323459	0.0323459	0.159207	0.160397	0.15161	0.0323459	0.127973	0.265899	0.156136	0.0323459	0.0323459	0.0323459	0.294469	0.163969	0.0323459	0.0323459	0.501167	0.0323459
LOC100506321	1.43492	1.00624	1.87919	0.632434	0.968887	1.12976	1.06189	1.34527	1.34736	1.6246	1.04435	1.46891	1.1564	1.13816	1.30607	1.57829	1.5829	1.09299	1.08929	0.859374	0.733	0.782641	0.998287	0.632434	0.829613	0.826119	1.31461	1.13774	0.876858	1.95792	0.86108	1.02021	1.27343	1.47448	0.732345	1.37632	1.83907	1.30194	0.977364	0.819834	1.70384	0.73269	0.632434	1.39188	1.37423	1.14146	1.21652	1.80043	0.732556
SP2-AS1	1.74484	2.43735	1.51501	2.13116	1.61544	1.36847	1.49759	1.88055	1.71104	1.72171	1.42192	2.32095	2.00302	1.87142	1.66964	2.01543	1.94857	1.86807	2.78216	2.36167	1.7679	1.70337	1.52727	0.480367	1.97029	1.60968	2.14408	0.93323	1.60271	1.44186	1.79416	2.05615	1.99172	2.12933	1.60957	1.55415	1.56176	2.87023	1.93571	1.27141	2.11507	1.9666	0.596086	1.91771	1.71097	2.3137	1.67616	1.90063	1.39237
LINC00649	3.87631	2.50008	6.65333	2.22336	3.23475	3.03769	2.76908	4.48101	5.18345	2.11801	4.05593	4.15132	2.22114	2.70853	3.88774	5.30781	4.29672	4.15609	3.76481	4.06286	4.10003	4.68946	1.20307	3.73811	3.17374	3.94265	3.46096	3.2375	3.32952	5.8858	4.1858	4.18819	1.36963	5.02975	4.56755	3.30468	3.96894	3.27242	2.37738	4.53483	3.8512	4.86957	0.287648	4.77405	4.25113	2.3936	3.46725	2.78315	1.52927
FAM212B-AS1	0.255764	0.0227644	0.0227644	0.0227644	0.0227644	0.188016	0.135935	0.444656	0.349234	0.0227644	0.0227644	0.0227644	0.0227644	0.0227644	0.25627	0.0227644	0.0227644	0.111008	0.144021	0.0227644	0.141137	0.113349	0.0227644	0.0227644	0.254857	0.140383	0.131964	0.0227644	0.0227644	0.14924	0.117045	0.0227644	0.0227644	0.449197	0.0227644	0.0227644	0.0227644	0.110587	0.133223	0.243346	0.251653	0.0227644	0.0227644	0.0227644	0.0227644	0.215354	0.0227644	0.140501	0.251179
OTUD6B-AS1	4.75106	4.34828	4.64787	1.89955	0.944739	4.05559	4.02654	3.41111	4.85398	3.98042	3.86631	3.84121	4.60055	2.61535	4.45814	4.67527	4.15286	4.02083	4.31845	3.10144	4.40887	4.63371	4.71022	0.0383454	3.78242	3.27898	3.91838	4.93402	3.1332	4.43523	4.49294	4.89632	3.78523	4.39101	4.20336	4.18455	4.04499	3.45112	4.3669	4.07986	4.42463	3.92783	-0.0492542	4.27022	4.05098	3.77741	4.00453	3.94278	3.12578
LOC100506368	0.739947	0.538652	0.208996	1.12675	0.842606	0.45365	0.0240594	0.118858	0.890359	0.124849	0.0240594	0.954236	0.381172	0.289357	0.974182	0.311835	0.0240594	0.414265	0.679931	2.35405	0.121503	0.689608	0.788432	0.0240594	0.273666	0.956427	1.05007	0.205958	0.260896	1.16645	0.438146	0.556924	1.55931	0.721419	0.527632	0.279516	0.782221	0.522241	0.35828	0.117647	0.599142	0.212334	0.0240594	0.126475	0.0240594	0.632415	0.119482	0.727459	1.10935
EDDM13	1.57599	3.27041	2.55986	0.888418	1.11038	1.44413	1.43576	1.9133	2.89555	2.66222	3.65172	2.10291	2.42893	2.05405	1.27784	1.69882	1.1264	1.98135	2.17373	1.87142	3.4882	3.36811	1.71361	0.974385	1.20688	2.39278	1.30563	1.38135	1.33317	1.75966	0.957046	1.84832	1.38037	1.39105	2.07896	2.99498	2.35646	1.41917	1.53017	3.28837	4.48357	1.51158	0.888418	2.01123	2.0649	1.80593	1.55577	2.18222	1.39601
TTLL10-AS1	2.10629	1.577	1.17245	1.07652	0.69026	0.5247	1.37952	0.614078	1.17063	0.395251	0.263229	0.866187	0.511259	0.386153	0.393227	0.263229	0.388036	1.17803	1.44115	0.412618	0.729803	0.263229	0.509339	0.263229	0.663945	1.48452	0.596887	0.713543	0.263229	0.263229	0.641213	3.62856	0.263229	0.388859	0.72701	0.882915	0.822988	0.357928	0.600529	1.38351	1.01652	0.728483	0.263229	1.74196	0.841474	0.470896	0.388221	0.7275	0.509527
LINC01426	2.22919	1.60413	2.04184	0.204717	1.46213	2.47959	1.23386	2.84537	1.01379	2.98038	1.27934	2.37977	1.47859	2.39939	1.77267	0.556176	3.07826	2.59756	2.64006	3.2638	0.537339	1.17656	4.24859	0.113176	3.44717	2.58509	2.59588	1.47843	1.84612	1.02267	2.89793	3.83437	3.7897	3.98497	2.65382	1.70703	2.07379	0.651737	1.55577	2.81467	1.22367	2.44047	0.113176	1.35635	0.753644	3.03613	2.06756	3.94555	2.35839
SLC16A1-AS1	0.449622	0.815533	1.22855	0.077732	0.077732	0.771388	1.00895	0.435029	1.27317	1.06676	0.488344	1.03468	1.20017	1.16737	0.879128	1.28803	0.970021	0.356805	1.2177	0.972659	0.177981	0.427518	0.271027	0.077732	0.700038	1.19266	0.257371	0.843178	0.879807	0.550579	0.233425	0.700722	0.716709	0.269037	0.66722	0.340541	1.03039	0.885629	0.077732	0.174014	0.522533	1.03937	0.077732	1.33728	1.53001	0.456654	0.268095	0.924127	0.271175
LINC02398	0.105895	0.105895	0.105895	0.105895	0.105895	0.191018	0.105895	0.710671	0.712561	0.105895	0.105895	1.24374	0.443048	0.105895	0.548991	0.105895	0.105895	0.105895	1.63165	1.65953	0.105895	0.197112	1.31134	0.105895	0.105895	0.224334	1.67157	1.01603	0.105895	2.63762	1.88023	0.105895	0.220317	1.30169	0.105895	0.105895	0.333484	0.278628	4.13185	0.105895	0.634777	0.105895	0.105895	0.105895	0.550076	0.20547	0.332242	0.224453	0.105895
GAS6-AS2	1.0035	2.5393	0.778084	-0.0591381	2.44589	1.18645	0.0307258	0.275867	1.83843	1.35191	0.628455	0.722673	0.562366	0.413537	1.8067	1.20728	0.119092	1.90429	0.508216	0.421476	0.206023	1.83914	1.38773	-0.0591381	0.835618	1.45475	0.459445	0.41315	1.7673	1.13554	0.219209	0.655628	1.28389	0.552711	1.61186	0.976712	1.79691	0.471478	1.57783	1.38902	1.4587	1.07851	-0.0591381	2.08669	1.41242	1.09304	0.880189	0.840912	0.619897
LINC00871	0.100366	-0.00081253	-0.00081253	-0.00081253	-0.00081253	0.0702902	0.0943781	-0.00081253	1.09235	-0.00081253	-0.00081253	-0.00081253	-0.00081253	-0.00081253	-0.00081253	-0.00081253	-0.00081253	-0.00081253	-0.00081253	-0.00081253	-0.00081253	-0.00081253	-0.00081253	-0.00081253	-0.00081253	-0.00081253	-0.00081253	0.270022	-0.00081253	-0.00081253	-0.00081253	-0.00081253	0.094763	0.189189	-0.00081253	1.09644	-0.00081253	-0.00081253	-0.00081253	-0.00081253	1.49724	-0.00081253	-0.00081253	0.380117	-0.00081253	-0.00081253	-0.00081253	-0.00081253	0.0983138
DOCK4-AS1	1.16704	0.739502	0.952083	0.739502	0.936799	0.739502	0.739502	0.739502	0.739502	0.739502	0.739502	0.971973	1.35387	0.739502	0.739502	0.739502	0.739502	0.901424	0.962	0.739502	0.739502	0.739502	0.739502	0.739502	0.887685	0.739502	0.739502	1.33034	0.739502	1.39164	0.739502	0.969749	0.739502	0.739502	0.955293	0.739502	1.15422	0.900652	0.739502	0.739502	0.739502	0.739502	0.739502	0.739502	0.739502	1.09289	0.739502	1.15824	0.739502
CBR3-AS1	2.54314	2.51848	4.13814	4.58444	1.84821	3.414	2.11347	4.65208	3.19354	3.67729	2.51787	4.30617	4.40645	3.08788	2.07588	1.5326	3.93905	3.33757	2.46936	4.1123	2.79466	3.1982	2.76537	0.398384	2.94011	2.69367	3.50433	2.01625	1.78953	1.25008	5.50779	4.31014	3.67409	4.11825	1.85676	2.45829	2.24356	2.49474	3.3826	2.62787	3.25639	2.08921	0.398384	2.66345	2.57585	3.0691	2.20529	3.8198	3.55633
LINC00648	0.414008	1.77252	-0.0186873	-0.0186873	-0.0186873	-0.0186873	0.159287	1.93927	2.42762	-0.0186873	-0.0186873	0.2698	-0.0186873	-0.0186873	0.256648	-0.0186873	0.075115	0.0528272	-0.0186873	2.8597	3.25325	-0.0186873	0.166284	-0.0186873	0.335877	-0.0186873	-0.0186873	3.68146	-0.0186873	-0.0186873	4.17588	0.0830037	-0.0186873	2.04914	-0.0186873	0.307795	-0.0186873	-0.0186873	0.0708311	0.319202	0.735598	-0.0186873	-0.0186873	1.14042	1.4094	0.061451	0.163478	0.791259	2.45152
MIR3681HG	0.227032	0.13184	1.31606	0.0297895	0.575301	0.10135	0.0297895	0.218866	0.127624	0.230443	0.121258	0.237192	0.130277	0.217015	0.559006	1.28782	0.127772	0.308746	0.31896	0.626708	0.819142	0.0297895	0.129475	0.0297895	0.163563	0.222783	0.0297895	0.0297895	0.0297895	0.0297895	0.109601	0.235271	0.382566	1.03506	0.393891	0.122512	0.221117	0.0297895	0.0297895	0.0297895	0.311867	0.0297895	0.0297895	1.4678	0.0297895	0.113499	0.127917	0.54816	0.0297895
SRD5A3-AS1	2.28011	2.1172	1.97223	0.243332	0.964502	2.16735	0.940891	2.49249	2.02214	1.65782	1.0663	3.65875	2.73201	2.13047	2.36889	1.70675	2.86544	2.99659	5.31347	0.933412	0.786341	1.95849	2.32155	0.243332	2.11895	2.23308	1.93844	1.65978	1.86198	1.57566	3.31907	4.13832	4.2487	2.00451	1.68933	0.867809	1.42716	2.29053	4.04364	1.84248	1.90888	1.51511	0.243332	1.77571	1.9886	3.26842	2.30405	3.80763	1.96262
LINC01234	-0.0357631	1.11753	0.124842	-0.0357631	-0.0357631	-0.0357631	0.045142	-0.0357631	0.124462	0.133687	1.53996	0.0548074	-0.0357631	0.327987	0.0504241	-0.0357631	2.15503	0.0273216	-0.0357631	1.10997	3.68748	3.66365	-0.0357631	-0.0357631	-0.0357631	-0.0357631	-0.0357631	1.56573	0.0365334	0.218311	0.0956633	0.21643	0.0454691	-0.0357631	0.127195	2.017	0.125811	-0.0357631	-0.0357631	3.17253	2.1769	0.20227	-0.0357631	0.856021	2.94677	-0.0357631	-0.0357631	0.201754	1.06346
TMEM147-AS1	3.17487	3.80608	4.32446	2.3562	3.89837	3.5376	4.02276	3.55592	3.57734	3.64673	3.0917	3.69296	4.68239	4.92397	4.01153	3.82528	3.73601	3.4446	4.34824	4.72157	3.72884	3.47228	3.29869	2.66584	3.68805	3.71253	3.28876	4.75465	3.07012	3.3827	3.29945	4.38086	3.3506	4.30256	2.76874	4.46808	2.34753	3.6957	2.97099	3.46139	3.91806	3.88326	1.46138	2.7138	3.56098	3.41032	3.37693	3.80303	3.78257
LOC100506474	0.688899	0.933636	0.668615	0.0346248	0.0346248	0.104508	0.216174	0.303612	0.460466	0.0346248	0.0346248	0.0346248	0.224783	0.128867	0.134291	0.137361	0.0346248	0.307044	0.134867	0.695747	0.0346248	0.248788	0.0346248	0.0346248	0.341843	0.0346248	0.0346248	1.09756	0.477312	0.328435	0.186606	0.411957	0.216887	0.463566	0.131846	0.291168	0.221468	0.242545	0.643655	0.658642	0.310092	0.391323	0.0346248	0.233638	0.228164	0.193838	0.0346248	1.64599	0.0346248
LIFR-AS1	1.29896	0.697359	0.675473	1.63492	0.205277	0.934161	0.0291905	1.07221	1.61799	1.40314	0.364447	2.12262	1.19463	1.01359	1.7308	1.18394	1.22004	1.50905	1.26005	1.9163	0.128946	0.247506	1.32427	0.0291905	0.601548	0.810956	1.8136	2.05246	0.480461	0.578457	1.86583	1.38215	1.29249	1.31471	0.308876	0.368687	0.864818	0.241142	0.772172	1.24955	0.471805	1.77437	0.0291905	1.02538	1.92511	0.594199	0.608575	1.28002	0.985118
LOC100506497	1.76732	1.05547	3.94218	1.0726	0.273576	1.22093	0.278426	2.14581	1.79989	2.45707	0.444279	2.81366	0.78366	1.88892	1.28062	1.30545	1.08584	1.40172	3.33696	0.700914	0.467961	0.925344	1.74565	0.181263	0.947129	1.62689	0.673348	0.617742	0.573315	0.817082	4.03734	3.29896	0.893721	1.772	0.550532	0.44769	0.181263	2.79367	2.28341	1.59424	0.551975	1.09959	0.181263	0.570085	1.6118	3.84084	1.19689	2.38455	0.181263
LINC02274	0.0927352	-0.000172817	-0.000172817	-0.000172817	-0.000172817	-0.000172817	0.0872367	0.0887724	0.0890894	-0.000172817	-0.000172817	0.274768	0.0915107	-0.000172817	-0.000172817	-0.000172817	0.650597	0.132936	-0.000172817	-0.000172817	-0.000172817	-0.000172817	-0.000172817	-0.000172817	0.234022	-0.000172817	0.0841691	-0.000172817	0.077936	-0.000172817	0.976938	-0.000172817	-0.000172817	0.32919	-0.000172817	-0.000172817	-0.000172817	-0.000172817	-0.000172817	-0.000172817	-0.000172817	-0.000172817	-0.000172817	-0.000172817	0.0931921	-0.000172817	-0.000172817	0.256439	0.176247
PRKCZ-AS1	2.65687	3.05679	2.70786	3.9143	3.17441	2.41301	2.81311	3.42571	3.12453	2.91346	2.57399	3.81732	2.99766	3.18648	2.92216	2.81198	2.57519	3.72996	3.01197	3.5875	1.84858	2.14545	2.71244	4.8455	3.24847	3.08748	2.78215	3.0577	1.76794	2.86552	3.16044	3.22112	2.42725	2.45729	2.67856	2.59067	2.38071	2.32613	1.98827	2.01986	2.43547	2.58161	4.69962	2.55584	2.64593	2.91121	2.45117	3.19527	2.56238
LINC01176	3.26275	3.56221	2.37006	1.29462	1.37506	2.71004	2.46193	3.06404	2.48613	3.86609	2.69576	3.70004	1.49629	2.89239	2.73162	2.92652	2.50676	4.75757	4.77994	1.96845	1.93103	2.10072	2.8149	2.11756	3.03169	3.76639	1.79278	3.1929	4.05975	2.53234	4.40874	3.99414	2.0765	3.41249	2.68506	2.42445	2.89149	3.01402	2.50738	2.21948	2.87849	2.83274	0.242718	3.11011	3.40988	3.92313	3.42554	2.76796	1.18333
SPTY2D1OS	1.4333	1.64938	1.73744	0.202934	1.10083	1.50691	1.55912	1.54093	1.50945	1.32617	1.26968	1.76133	1.90295	1.53202	1.35558	1.57351	0.59691	1.56984	2.17238	2.00459	1.41987	1.54084	1.20933	0.202934	1.16088	1.75189	1.55989	1.38803	1.18172	0.768582	1.09427	1.81456	1.62741	1.7723	1.45217	1.42863	1.98826	1.59075	1.57009	1.09329	2.2933	1.11874	0.202934	1.57451	1.71652	1.61892	1.51206	1.78243	0.856095
LOC100506544	0.902719	1.6332	1.63747	0.442019	1.64538	1.82027	0.815267	1.31117	1.40165	1.03509	1.35511	1.88507	1.0772	0.605324	1.4746	1.76698	1.70633	1.57921	1.90807	1.22228	1.61846	2.66067	1.01608	0.442019	0.943505	0.956041	1.23179	1.39139	1.83063	1.37445	1.10303	1.50453	1.65679	1.52992	1.37026	2.03358	1.40775	0.790517	1.192	0.941272	1.41701	1.61598	0.442019	1.73261	1.34349	1.91335	1.26903	1.75442	1.37172
LOC100506551	0.919163	0.819377	1.32371	0.598612	0.886925	1.26617	0.705616	0.598612	0.707884	0.924547	1.05703	1.03398	1.41197	0.903325	0.91984	1.11832	0.999377	0.761559	1.19268	2.05739	1.00773	0.76578	0.814414	0.598612	0.748024	0.598612	0.891181	0.807536	0.69423	1.12652	1.44504	1.12281	1.0783	0.909654	0.912406	1.21772	0.812307	0.681649	0.703051	0.807173	0.815027	0.710189	0.598612	1.11884	1.56344	1.16511	0.81114	0.912747	1.00607
THEGL	1.17668	0.170108	0.0346733	0.0346733	0.0346733	0.307097	0.281394	0.16405	0.40145	0.172226	0.0346733	0.0346733	0.727563	1.347	0.170118	0.174289	0.0346733	0.228289	0.0346733	0.826861	0.0346733	0.233306	0.0346733	0.0346733	0.0346733	0.0346733	0.272977	0.162627	0.0346733	0.0346733	0.241212	0.0346733	0.0346733	0.0346733	0.0346733	0.0346733	0.165638	0.133339	0.15877	0.0346733	0.0346733	0.167251	0.0346733	0.174445	0.738648	0.0346733	0.0346733	0.623098	0.408273
C16orf95	0.621617	1.04527	0.85531	0.123058	1.0624	0.590808	1.31751	0.533348	0.90997	1.05622	0.367848	0.909794	1.1821	0.664605	0.819227	0.772865	0.964948	0.659202	1.24511	0.833857	1.68583	1.28011	0.679881	0.468082	0.710214	0.805268	1.11898	1.47664	0.778381	0.318505	0.92924	0.640296	1.98901	0.607882	0.541141	1.36804	0.858986	1.37984	1.17188	0.456208	1.71597	0.866288	0.123058	0.70661	0.938449	0.542482	0.462212	1.07948	0.541933
LOC100506585	2.32605	1.26849	1.36826	4.24007	3.46138	2.7173	0.969314	2.6349	2.42972	1.50102	0.584222	1.83159	0.945151	2.37184	2.43902	3.38767	2.00722	3.06083	1.31974	2.49636	2.16343	0.830434	2.55174	0.691957	2.59852	2.55029	2.27866	0.801396	3.71989	0.926479	0.94763	2.15204	2.68742	2.24223	1.61634	1.43852	2.17078	1.55867	2.37551	1.3519	1.34193	2.71798	1.52255	2.6582	2.84863	1.64379	3.50605	0.756839	2.43262
PPP1R26-AS1	1.17338	2.56168	1.34997	3.45358	2.8151	2.06632	1.50796	3.13626	2.34997	2.29836	2.07193	2.97051	3.02695	2.29574	1.60165	1.66467	1.88568	2.47091	2.49896	2.86587	2.74448	1.99966	1.93013	2.44944	2.09692	2.49758	2.5706	3.02118	1.33966	3.26948	3.28236	2.93115	1.96708	3.14049	1.84876	2.2496	2.34103	2.91245	2.05255	1.86676	1.98422	2.19237	4.01239	1.37304	2.17573	1.67228	2.39083	2.18975	1.4402
VASH1-AS1	1.00338	1.24427	0.977351	0.0852982	1.23423	1.52314	0.416113	1.16335	1.07408	0.35997	0.600936	1.77639	1.43521	0.966359	1.15334	1.47696	0.565974	1.04508	1.06035	0.722505	0.828268	0.580635	1.53716	0.0852982	1.37865	0.639986	0.986063	0.805465	1.33077	1.03898	1.43046	1.32166	0.964157	1.08005	0.502198	0.78297	0.760596	1.48014	0.945162	0.417505	0.503787	1.42991	0.0852982	0.446152	0.840905	0.919712	0.696642	1.42784	0.428671
LOC100506606	1.7395	1.74169	1.47936	0.141632	0.314277	1.06765	0.323085	1.97654	2.44091	0.589808	0.315102	3.40154	1.08407	1.75271	2.51295	3.17092	0.567825	2.2932	0.98684	2.62025	2.11688	0.708553	1.49424	0.141632	1.17792	0.647142	0.473563	1.50311	0.97395	1.3373	1.26377	2.68235	1.38024	1.12282	0.908027	0.547189	0.570556	1.34554	2.25756	1.24917	1.94566	2.05931	0.141632	1.41614	0.798243	1.09763	0.568392	0.497387	1.13133
LINC00540	0.0169771	0.424282	1.05161	0.0169771	0.176068	0.462679	0.646706	0.187036	0.599688	0.0169771	0.250228	0.823096	0.0169771	0.593018	0.424308	0.20007	0.265904	0.479672	1.95742	3.1228	0.0169771	0.151594	0.190757	0.0169771	1.09132	0.344501	0.0169771	4.78862	0.482188	0.706763	2.10333	0.0169771	0.103493	0.105685	0.48274	0.253253	1.69353	0.0838447	0.0169771	0.403439	0.725628	0.345497	0.0169771	2.80982	0.897551	0.092267	1.95426	1.62035	0.975653
PRKAR2A-AS1	1.1448	1.52038	0.861949	1.35327	1.67052	0.969787	1.78039	1.76938	1.65043	1.15873	0.708448	1.56785	1.39235	2.1643	2.08764	1.84891	2.09017	2.05754	2.1427	1.90255	0.252616	0.810703	0.980169	0.163068	1.40064	1.49721	1.68598	0.245832	1.09912	1.27858	1.67625	2.02949	1.78456	3.09702	0.871439	1.35922	1.29587	1.24039	1.50823	0.476436	1.6394	0.49033	0.0680428	1.07173	1.4478	2.36198	0.862302	0.755551	1.46231
PXN-AS1	1.93826	1.99717	1.26209	0.179219	2.10097	1.37066	2.06088	1.67819	2.05833	1.59531	1.74183	1.7011	1.41067	2.29847	1.75576	1.57105	1.61509	1.34423	1.46991	1.08352	1.52677	1.82921	2.1289	1.40634	1.57523	1.69851	1.21646	1.63424	1.58817	1.96148	1.63986	2.14815	1.29052	1.68937	1.99826	1.59778	1.62176	1.30821	1.57182	1.87983	1.66865	2.20355	2.12905	1.45114	1.65603	1.65656	1.74939	1.55925	1.22983
LCMT1-AS2	1.44394	1.36144	1.58057	3.09426	1.40817	1.34219	1.88329	1.64688	1.7779	1.44989	1.16917	1.76531	2.22725	1.42639	1.36146	1.45497	1.26578	1.28918	1.27437	1.81776	1.07949	1.29449	1.07949	1.07949	1.21064	1.17711	1.07949	1.26288	1.16342	1.54287	1.30285	1.53962	1.34614	1.35252	1.26867	1.74758	1.51033	1.15238	1.41645	1.50075	1.58908	1.26931	3.35681	1.61275	1.27379	1.38362	1.07949	1.1772	1.07949
OCLN	3.0147	0.997563	1.52012	0.469075	0.645725	1.76448	1.85617	1.70451	1.56783	2.086	1.69236	4.16249	2.62368	1.9021	2.14163	1.0859	3.80711	2.14206	2.85955	1.22112	1.37553	3.17568	3.22167	0.469075	1.86929	1.67748	2.87358	2.14965	0.635494	2.04325	5.01616	2.90226	1.93705	1.6226	2.56194	3.22325	0.829775	3.1358	1.53179	1.17095	1.58541	1.97401	0.469075	1.57698	2.17895	2.52695	3.51534	2.75654	1.67918
DDX11-AS1	1.17368	1.62752	0.922749	1.45161	1.44294	1.52739	2.18261	2.15105	1.95896	2.02203	0.761054	3.88494	2.26302	2.03105	1.50568	1.19878	1.66337	2.06421	1.81699	3.02427	0.596453	2.11442	1.25835	0.156242	1.72191	1.91658	2.14191	2.28772	0.948415	0.846448	2.13809	1.74388	1.71619	2.84921	1.04851	1.84136	1.43266	2.05893	1.46705	0.652956	2.09844	1.15914	3.55479	1.69725	0.820942	0.829615	2.44471	1.88595	2.68708
NRAV	3.66742	3.67914	3.32749	2.4678	4.2094	3.0488	4.11069	3.07784	3.25913	2.99929	2.67719	3.70381	2.79619	4.41672	3.00688	3.0188	3.54282	3.16886	4.0478	3.39978	2.7287	3.13932	2.45424	2.49649	2.90401	3.36901	3.46335	3.81743	2.39974	3.20225	3.10483	3.91513	3.53572	3.34568	3.29358	2.97437	2.96297	4.366	3.49707	2.74128	2.99362	3.71749	2.98337	3.34722	3.55581	4.1228	3.43069	3.40147	3.84252
LOC100506679	0.512486	0.730886	0.338161	0.0621809	0.152866	0.44677	1.04194	0.890422	0.251209	0.438591	0.23925	1.01519	0.428059	0.333991	0.513389	0.525772	0.251488	0.679624	0.664796	0.572665	0.162017	0.640867	0.161498	0.0621809	0.536525	0.25446	0.323158	0.248545	0.753875	0.168851	0.7148	0.82137	0.698528	0.421837	0.503468	0.323908	0.898479	0.274303	0.805758	0.762374	0.719504	0.784211	0.0621809	0.526234	0.259631	0.371245	0.159946	0.845206	0.161576
SACS-AS1	0.0110357	0.0110357	0.0110357	0.0110357	0.108363	0.297547	0.386852	0.305559	0.477304	0.121863	0.0110357	0.0110357	0.118485	0.0110357	0.318566	0.0110357	0.0110357	0.239737	0.120795	0.25283	0.0110357	0.0110357	0.117627	0.0110357	0.154076	0.0110357	0.0110357	0.302498	0.0110357	0.332739	0.0110357	0.0110357	0.11389	0.0110357	0.117486	0.0110357	0.0110357	0.0110357	0.0110357	0.0110357	0.0110357	0.312428	0.0110357	0.228942	0.0110357	0.0110357	0.0110357	0.0110357	0.0110357
JARID2-AS1	0.324876	0.475656	0.855478	0.324876	0.324876	0.324876	1.16726	0.324876	0.469425	0.621341	1.13429	0.631313	0.612577	0.46746	0.324876	0.625648	0.469645	0.435247	0.324876	0.324876	0.866075	0.438175	0.324876	0.324876	0.425882	0.324876	0.461458	0.847215	0.792868	0.324876	0.442798	0.766107	0.846102	0.324876	0.324876	0.324876	0.85851	0.539426	0.324876	0.726929	0.324876	0.472475	0.324876	0.625974	0.617691	0.677126	0.855751	0.472136	0.324876
LOC100506682	0.117934	0.0159324	0.0159324	0.0159324	0.0159324	0.0159324	0.0159324	0.0159324	0.0159324	0.0159324	0.107556	0.0159324	0.0159324	0.0159324	0.0159324	0.0159324	0.11408	0.0159324	0.0159324	0.0159324	0.0159324	0.0159324	0.0159324	0.0159324	0.149932	0.0159324	0.0159324	0.0159324	0.0159324	0.0159324	0.0159324	0.0159324	0.112286	0.294888	0.0159324	0.108811	0.207583	0.0159324	0.109598	0.0159324	0.0159324	0.0159324	0.0159324	0.0159324	0.0159324	0.0997834	0.0159324	0.0159324	0.115865
IQCH-AS1	2.73277	3.06614	3.32187	1.40551	1.02875	2.97764	3.57446	2.29148	3.02491	2.40212	2.5248	2.97278	3.20841	2.19642	3.36383	3.40348	2.004	2.71526	2.75802	2.87546	3.01831	3.23641	2.961	0.152166	3.14548	2.4701	1.75839	2.5709	2.83435	1.75141	2.78403	3.334	1.47928	3.03513	2.95934	2.54088	2.17733	2.68646	2.71856	2.37481	2.80038	2.97653	2.38351	2.72638	2.87213	2.96598	2.29892	3.11937	2.27626
PCAT6	1.47556	3.05022	1.91238	5.2277	1.00644	2.01307	2.65183	3.15311	2.62868	2.67409	3.94113	3.07473	3.13148	3.30651	1.62064	0.996639	4.98037	1.41647	2.3645	3.28552	1.23249	2.51732	1.88723	-0.00454511	2.66853	2.43475	2.54754	3.84126	1.78766	1.36212	3.67395	3.48293	4.43962	2.31757	1.26161	2.32144	1.76306	2.26612	1.42349	1.45087	2.78576	2.6034	4.86484	1.1639	2.61968	1.95009	2.65696	2.98166	2.40761
LINC00327	0.260203	1.06819	0.167914	-0.0133654	0.0733965	0.927838	0.972434	0.0795589	0.78129	1.08046	0.377867	0.95368	0.958437	0.323909	0.750206	0.504594	0.32866	1.31913	0.493626	0.475035	0.17174	0.0597293	0.952593	-0.0133654	1.88485	0.333744	0.513619	0.323619	0.799473	0.437164	0.203801	0.834555	0.322901	0.786405	0.333697	0.747989	1.73476	0.310583	0.857425	0.532231	0.615522	0.410139	-0.0133654	0.352074	0.175543	0.142039	0.0801701	0.79308	0.25497
LINC02308	0.0852212	-0.00442211	-0.00442211	-0.00442211	-0.00442211	0.0585743	-0.00442211	0.162026	-0.00442211	0.086821	-0.00442211	0.260857	0.166996	-0.00442211	0.248764	-0.00442211	-0.00442211	0.348825	-0.00442211	-0.00442211	0.0837923	0.0630841	0.0833337	-0.00442211	0.168539	-0.00442211	-0.00442211	0.0804533	0.556804	0.177859	-0.00442211	-0.00442211	0.306135	-0.00442211	-0.00442211	-0.00442211	-0.00442211	-0.00442211	-0.00442211	-0.00442211	0.0835907	-0.00442211	-0.00442211	0.474403	-0.00442211	-0.00442211	0.0819621	-0.00442211	0.083403
EBLN3P	6.16587	6.33455	6.18085	5.83695	2.28082	6.00098	5.95805	6.10896	7.06458	4.75479	5.67051	6.17113	5.8375	5.67035	6.98999	7.91946	5.23993	6.07184	5.7511	5.55888	5.51494	5.50077	6.05209	5.3261	6.1633	4.74036	5.61389	5.07579	5.47598	6.45595	5.79168	7.22221	5.99532	7.28691	5.93843	7.74113	6.26886	6.19568	6.02836	5.40189	6.82649	5.84754	4.72213	5.82274	5.94382	6.96048	5.87443	6.19989	5.54323
ALOX12-AS1	2.48382	2.5074	2.42264	0.522394	1.8049	1.96167	2.41949	2.51997	2.54359	2.01469	1.77691	2.24988	1.95503	2.0924	2.70339	3.31	1.90073	2.78858	2.1239	2.22572	1.63544	2.1741	1.7813	0.522394	2.91429	1.59021	2.12976	1.56595	2.26207	2.53751	2.50544	2.6725	1.81958	2.26805	2.32545	1.68638	2.24402	1.92765	1.82793	2.14302	2.28176	1.98066	0.522394	2.56233	2.25521	2.28108	2.37936	2.06729	1.41723
LOC100506725	0.406913	0.0960691	0.485027	0.0960691	0.0960691	0.247583	0.0960691	0.566851	1.06094	0.756603	0.288561	0.92786	0.204906	0.0960691	0.823064	0.60004	0.0960691	0.711261	1.99065	1.5655	0.402242	0.258174	0.204037	0.0960691	0.374078	0.734345	0.379778	0.391293	0.188791	0.421926	0.805532	1.36121	0.200251	0.802551	0.0960691	0.291125	0.303292	0.464157	0.549536	0.200306	0.204353	0.204267	0.0960691	0.600542	0.310717	0.354286	0.569629	0.657506	0.305495
FAM170B-AS1	0.0220724	0.175462	0.0220724	0.0220724	0.0220724	0.0220724	0.0220724	0.0220724	0.0220724	0.0220724	0.0220724	0.0220724	0.314752	0.0220724	0.0220724	0.0220724	0.0220724	0.241357	0.0220724	0.0220724	0.0220724	0.0220724	0.171907	0.0220724	0.124827	0.0220724	0.0220724	0.0220724	0.0220724	0.183	0.0220724	0.0220724	0.0220724	0.0220724	0.312113	0.0220724	0.0220724	0.0220724	0.0220724	0.0220724	0.0220724	0.0220724	0.0220724	0.180374	0.175882	0.0220724	0.0220724	0.0220724	0.0220724
SLFN12L	2.7519	2.77879	2.75328	1.61623	1.86697	3.01017	0.648629	2.22145	3.93482	3.08348	1.52731	3.69593	1.79403	3.31117	3.68112	5.02072	2.29144	3.90471	3.89014	3.43961	1.44226	0.996001	2.37282	0.458889	3.60391	2.37148	1.38302	1.71163	4.37928	3.36821	2.18581	3.93904	1.88032	3.15207	4.38601	2.10153	4.59611	2.56986	2.17655	2.10611	2.70479	2.95381	0.458889	3.91496	4.18453	2.18052	2.38505	2.5991	1.32303
LINC01589	1.20401	1.25947	0.814501	0.149969	0.331028	0.71037	0.149969	1.05933	1.41942	1.56271	0.958688	0.792622	0.757961	0.665784	0.444365	0.782192	2.70907	0.435512	1.26426	0.149969	0.524912	1.50868	0.347745	0.149969	0.471988	0.347519	0.333772	0.149969	0.320542	1.12782	0.383178	0.860324	3.35138	0.748318	1.23931	1.28036	0.435178	1.85963	0.973105	0.804048	1.34394	1.18894	0.149969	0.855299	1.26172	0.235655	0.597527	1.34127	0.890977
CASP12	0.291093	0.866895	0.101895	0.00368154	0.00368154	0.446085	0.00368154	0.193029	1.49222	0.295919	0.00368154	0.63241	0.450967	0.100324	1.08921	1.31033	0.193963	0.674403	0.106477	0.00368154	0.449847	0.153567	0.522875	0.00368154	0.374577	0.52234	0.183502	0.100234	1.13254	0.393428	0.00368154	0.55244	0.356963	0.589066	0.103378	0.00368154	0.844289	0.461312	0.494514	0.100061	0.286163	0.369463	0.00368154	0.109152	0.377626	0.242433	0.28123	0.447699	0.19732
AGAP1-IT1	0.822772	0.823253	0.593888	0.593888	1.06807	0.832091	0.809617	0.593888	0.593888	0.82673	0.70003	0.943572	1.89584	1.61666	0.712318	0.937296	1.98201	0.763183	2.13437	0.729983	1.28149	0.682873	0.593888	0.593888	0.593888	1.19489	2.16703	0.705768	0.593888	1.40449	0.858265	1.13851	1.40907	1.35082	1.0164	1.45402	0.708401	0.916149	1.16264	0.909658	0.593888	0.81856	0.593888	1.03877	0.593888	0.593888	0.707757	1.01685	1.70818
MIR497HG	0.30422	0.494675	0.487251	0.30422	0.474092	0.30422	0.30422	0.818271	1.25603	0.497655	0.30422	0.691291	0.30422	0.30422	1.42751	0.500555	0.30422	0.941268	0.49579	0.30422	0.30422	0.447333	0.490262	0.30422	0.431804	0.490043	0.30422	0.30422	0.463991	0.30422	0.453171	1.02533	0.483739	0.823951	0.490015	0.477265	0.66129	0.30422	0.945654	0.30422	0.30422	0.30422	0.30422	0.30422	0.495198	0.749159	0.30422	0.30422	0.30422
LINC01353	0.760229	0.199819	0.367844	-0.00587091	0.343003	0.207744	0.187589	0.0955771	0.0959387	0.701698	0.421248	0.399764	0.289081	0.188963	0.952176	1.20124	0.448526	0.349347	0.100948	0.853117	0.288303	0.291618	0.0978658	-0.00587091	0.592437	0.455115	0.26672	0.0944608	0.396404	0.925575	0.0771843	-0.00587091	0.0942287	0.193125	0.678263	0.426524	-0.00587091	0.0714956	-0.00587091	0.277304	0.0981695	0.456481	-0.00587091	0.478833	0.694192	0.388284	0.192145	0.373427	-0.00587091
TRG-AS1	2.46279	2.12623	2.41578	-0.0115523	1.81035	2.01991	0.0836839	2.09743	3.44644	1.70394	0.717147	2.02273	1.24469	2.68619	4.05283	5.24341	2.15198	3.53669	3.13475	2.76292	1.76638	0.855768	1.72887	2.05072	4.01285	1.93783	1.4835	1.45189	4.10752	2.52612	1.74838	3.71692	1.75348	2.4428	3.25339	1.33888	3.13227	1.90271	2.39605	1.92715	1.97027	3.42417	0.116345	3.34301	3.11741	1.72047	1.94906	1.40636	1.32517
TSPOAP1-AS1	1.22557	0.744029	1.39343	2.16677	1.83319	1.3674	3.14968	2.65851	1.71801	1.08998	0.796827	1.52436	1.58563	1.32053	2.41056	3.72105	0.540501	2.74301	1.36487	1.32139	0.73877	0.81064	1.06856	1.88088	2.08266	1.68371	1.29064	1.12228	1.68966	0.65759	3.32767	2.03261	1.54883	2.30243	1.57769	0.628642	1.86801	1.15143	0.719575	0.974954	2.01222	1.88009	0.435322	2.06712	1.75965	1.16688	1.56551	1.1417	1.14227
LINC01354	0.363025	0.868536	1.86177	0.0206444	0.104479	0.14949	0.0206444	0.0206444	1.75579	0.368619	0.0206444	0.298192	0.19999	0.193086	1.56315	0.716983	0.0206444	0.335037	3.46352	0.228918	0.358015	0.283943	0.112459	0.0206444	0.0836091	0.356041	0.261906	0.0206444	0.607825	0.379102	0.0941541	1.39115	0.0206444	1.65212	0.355996	1.12023	0.196864	0.216742	0.862051	0.48366	0.199107	0.280253	0.0206444	0.449641	0.364568	0.170805	0.195902	0.626735	0.0206444
LOC100506797	0.224061	0.501223	0.216403	1.33855	0.601694	0.0877824	0.0101884	0.215206	0.116271	0.747455	0.2029	0.235078	0.799809	0.477238	0.501256	0.331074	0.977304	0.73642	0.50379	0.744254	0.57492	0.320163	0.118279	0.0101884	0.351303	0.314868	0.378939	0.393525	0.103016	0.0101884	1.08137	1.22064	1.43213	1.21025	0.314826	0.110728	0.0101884	0.443421	0.0101884	0.772236	0.725579	0.0101884	0.0101884	0.515236	0.121147	0.0101884	0.11659	1.2195	0.219853
LOC100506801	1.24251	1.58951	1.36518	0.590769	1.38287	1.18472	0.590769	1.29155	1.93623	1.1727	1.18511	2.42562	1.30961	1.97064	2.20631	2.05552	0.980051	2.20353	1.53024	2.06267	0.988162	0.590769	0.800387	0.590769	1.41003	1.23012	1.11716	1.13702	1.40331	1.27092	1.66253	2.11319	1.21147	1.14801	0.800118	1.19214	1.29877	1.02424	1.5236	0.695181	1.44556	1.37701	0.590769	1.26148	0.995881	1.00169	1.88993	1.63177	1.63254
LINC01132	1.34548	0.801812	0.777876	0.0565721	1.41209	1.20139	0.153382	2.55669	1.77257	1.16448	0.396882	3.84179	0.792445	2.18836	1.78383	1.00895	0.839901	0.782305	0.869802	0.960523	0.50678	0.278178	1.23277	0.0565721	0.903177	0.652079	1.34568	0.413815	0.813394	0.265808	2.14812	1.42993	1.24951	4.83312	0.579862	0.322031	1.22422	2.74159	1.85056	0.331549	0.654173	1.08224	0.0565721	1.06778	1.75175	2.59796	0.958901	2.14927	1.72495
MYLK-AS1	1.13847	1.84227	1.17488	0.32218	0.585697	0.828055	1.32607	1.22909	1.3946	0.94476	0.415556	1.35785	1.06558	1.62058	1.20218	1.60643	0.984404	1.0059	1.324	1.3675	0.776995	0.968899	0.694325	0.32218	1.04909	1.4087	0.669348	0.513136	0.570809	0.533558	0.756884	1.03062	0.760611	1.40107	0.77434	1.19413	1.11809	1.31914	0.592505	0.760817	1.1265	1.41136	0.32218	0.530217	0.863688	1.07292	1.59088	1.18586	0.851804
LINC02475	0.0684546	0.0684546	0.0684546	1.65683	0.0684546	0.486147	0.0684546	0.0684546	0.160956	0.344369	0.0684546	0.169858	0.0684546	0.0684546	1.09334	0.0684546	0.0684546	0.0684546	0.0684546	0.0684546	0.0684546	0.0684546	0.0684546	0.0684546	0.0684546	0.334128	1.45665	0.326177	0.0684546	0.169685	0.784981	0.0684546	0.84614	0.0684546	0.162582	0.0684546	0.0684546	0.138748	0.0684546	0.846465	0.162983	0.334957	0.0684546	0.348554	0.0684546	0.0684546	0.0684546	0.162691	2.52574
GAS1RR	1.1604	1.48739	0.383028	0.0437382	0.287618	0.654328	0.0437382	0.303969	1.33646	1.02958	1.58194	0.145064	0.390695	0.585781	1.84023	1.40132	0.0437382	0.629251	0.397529	0.8236	0.535797	0.431881	0.226282	0.0437382	1.04682	0.30921	0.848784	0.301264	0.896014	0.327985	0.0437382	0.825184	0.449498	0.306845	0.664852	1.21216	1.68761	0.306113	0.368455	0.0437382	1.43163	0.388825	0.0437382	0.694746	1.11788	0.787722	0.0437382	1.60265	0.226422
LINC00840	0.939193	-0.000171986	0.37917	-0.000171986	-0.000171986	0.788921	0.1612	0.99403	0.442529	-0.000171986	-0.000171986	0.17986	0.38753	-0.000171986	0.323168	0.403734	-0.000171986	0.126466	0.698398	-0.000171986	0.0868107	0.129747	0.384758	-0.000171986	0.222638	-0.000171986	0.155695	-0.000171986	0.274774	-0.000171986	1.42117	0.259052	0.76295	0.31318	-0.000171986	-0.000171986	-0.000171986	0.0643621	0.541172	-0.000171986	0.0866118	-0.000171986	-0.000171986	-0.000171986	-0.000171986	-0.000171986	0.443694	-0.000171986	-0.000171986
LOC100506869	0.191667	0.0121589	0.0121589	0.0121589	0.0121589	0.0772853	0.0121589	0.0121589	0.0121589	0.0121589	0.0954036	0.109765	0.0121589	0.0121589	0.0121589	0.0121589	0.476927	0.0801439	0.625984	0.0121589	0.0121589	0.0121589	0.0121589	0.0121589	0.0121589	0.548489	0.515309	0.0121589	0.0900713	0.0121589	0.608306	0.0121589	0.0997011	0.186191	0.0121589	0.0121589	0.340859	0.0121589	0.0121589	0.0121589	0.0121589	0.0121589	0.0121589	0.0121589	0.105289	0.160534	0.0121589	0.0121589	0.0121589
MKLN1-AS	1.74372	1.71512	1.7945	2.48116	1.77561	2.05324	1.10142	2.31815	2.15993	1.00823	0.977633	2.19363	2.23183	1.75033	1.71519	1.57808	2.07266	1.77336	1.15087	1.64252	1.03714	1.39741	1.83865	0.161155	2.23505	1.3027	2.5007	1.23624	1.18601	2.44416	2.46506	2.43504	2.41298	3.22841	2.36089	0.887339	1.33564	2.09366	1.57065	1.74768	1.92236	1.56548	0.161155	1.38958	1.55288	2.30688	1.67764	1.52913	1.99642
LOC100506885	1.29053	1.19628	1.30332	0.941928	0.0680147	0.931432	1.70183	1.68599	1.82072	0.744123	0.402889	0.36766	1.13359	0.254186	1.46807	0.362282	0.0680147	0.407439	1.96522	0.184635	0.912883	1.14078	0.26014	1.77942	0.380833	1.22445	0.915316	0.767884	0.81275	0.616656	1.75051	3.08102	1.5666	0.902326	0.167008	1.11953	1.26356	0.212408	0.484339	0.886238	0.510125	0.348293	0.0680147	0.753193	0.667874	0.996451	0.502786	2.25245	0.583901
LUARIS	0.469637	2.1771	0.36963	0.178699	0.0771892	0.423607	0.0771892	0.180108	0.180475	0.998392	2.47728	0.190414	0.376417	0.179071	0.380821	0.0771892	0.0771892	0.835396	0.185557	0.315919	0.0771892	0.0771892	0.18243	0.0771892	0.40931	0.699343	0.0771892	0.178975	0.923603	0.190221	0.241489	0.0771892	0.364328	0.0771892	0.373794	0.0771892	0.834624	0.0771892	0.59463	0.530812	0.972567	0.546244	0.0771892	0.481934	1.11079	0.546296	0.369784	0.906917	0.700391
DAPK1-IT1	0.33097	0.33097	0.33097	0.33097	0.512839	0.33097	0.33097	0.525757	0.33097	0.538066	0.513732	0.33097	0.33097	0.33097	0.33097	0.33097	0.526748	0.48023	0.33097	0.565307	0.33097	0.33097	0.33097	0.33097	0.33097	0.33097	0.33097	0.33097	0.33097	1.1086	0.490441	0.33097	0.703884	0.33097	0.529887	0.33097	0.713258	0.33097	0.33097	0.33097	0.33097	1.06079	0.33097	0.33097	1.53633	0.33097	0.33097	1.05925	0.33097
CHRM3-AS2	1.6274	1.79258	1.75231	0.450008	0.692351	0.896892	0.52101	0.72665	2.61321	2.03698	0.694745	1.90498	0.212167	0.451128	3.62689	5.56536	0.529246	3.24641	1.8883	1.90539	0.86192	0.504889	0.858799	0.211686	3.42047	0.969253	1.02005	0.781256	1.14061	2.17533	0.735235	3.81972	0.208114	1.66348	2.0191	0.701438	3.53835	0.961038	1.51275	0.99845	1.02459	2.21468	0.117385	2.20532	2.07471	0.117385	1.11047	0.799657	0.535954
LINC00665	3.15713	5.04828	1.92586	6.55177	6.16278	5.16128	5.28953	5.8622	4.61605	4.8148	1.85429	4.89023	6.69547	4.67464	5.1727	4.75587	5.46576	4.17736	7.543	5.39289	4.51727	4.99388	3.88737	5.16104	3.15194	4.85917	5.45254	6.04196	3.69583	3.88045	4.73612	5.29112	5.27199	5.52315	4.50347	3.81033	4.25449	6.57029	5.44895	5.02837	2.90925	4.76658	5.83361	3.13792	3.15117	5.09753	1.38971	4.93113	4.69323
ELOA-AS1	0.787661	1.02521	0.637064	0.152607	0.89855	0.622322	0.755971	1.66197	1.44958	0.860588	0.398425	1.68503	0.500703	0.759684	1.40595	1.10034	0.245482	1.08165	1.08281	1.34098	0.714269	0.893249	1.20989	0.152607	0.984367	1.11232	1.36182	0.695993	0.810683	0.675597	0.962176	1.35318	1.03766	1.49515	0.497731	1.06183	1.20209	1.03989	0.914842	0.8768	1.25824	1.16394	0.152607	0.805751	1.27688	0.798589	0.415312	1.00935	0.419444
PWAR6	4.16748	3.58446	3.30511	0.219907	0.303892	2.33172	3.20141	4.20284	3.9742	1.64411	1.59802	2.85216	3.71355	1.57909	3.71029	4.33876	1.09376	3.79709	3.07828	1.3767	2.73816	0.940869	5.78565	0.219907	2.57309	1.74142	2.44144	4.08762	2.28179	3.98982	4.00576	4.72098	2.95876	3.74276	2.05492	2.40854	2.71971	1.08362	3.67221	3.51637	2.31567	1.2507	0.33862	2.14056	2.52228	2.96644	1.23729	3.518	1.67781
PTPRG-AS1	0.67564	0.803561	1.93199	0.113704	0.355166	0.964048	2.14674	1.35175	0.719733	0.386675	0.563348	1.88649	1.98402	1.13254	0.741579	0.471956	0.948011	1.03053	1.54848	1.85389	0.378132	0.929836	0.729344	0.113704	1.13893	1.10929	3.16476	0.584686	0.597532	0.950965	0.822587	1.93455	0.883093	2.17924	1.15607	1.79347	1.23837	1.69951	1.01676	0.828372	0.907042	0.377364	0.113704	0.692	1.02952	1.81796	1.19018	1.89533	1.28983
GFY	0.0846109	0.167188	0.0813733	-0.00313913	-0.00313913	-0.00313913	-0.00313913	-0.00313913	-0.00313913	0.0861769	-0.00313913	0.0892804	0.241105	0.0800213	-0.00313913	0.0875163	-0.00313913	-0.00313913	-0.00313913	-0.00313913	-0.00313913	0.125837	-0.00313913	-0.00313913	0.0557713	-0.00313913	0.289916	0.23175	-0.00313913	-0.00313913	-0.00313913	-0.00313913	-0.00313913	0.081852	-0.00313913	0.152053	0.375549	0.0609266	-0.00313913	0.301006	-0.00313913	-0.00313913	-0.00313913	0.0876178	0.167641	-0.00313913	-0.00313913	-0.00313913	0.163487
MRLN	-0.0127125	-0.0127125	0.217078	-0.0127125	-0.0127125	-0.0127125	-0.0127125	-0.0127125	-0.0127125	-0.0127125	0.134721	-0.0127125	-0.0127125	-0.0127125	0.0719501	-0.0127125	-0.0127125	-0.0127125	-0.0127125	-0.0127125	-0.0127125	0.0509004	-0.0127125	-0.0127125	0.0439981	0.0698848	-0.0127125	2.39282	-0.0127125	-0.0127125	-0.0127125	-0.0127125	-0.0127125	0.0691049	-0.0127125	2.03521	-0.0127125	-0.0127125	-0.0127125	0.0671247	0.29051	0.0701582	-0.0127125	-0.0127125	0.29705	-0.0127125	-0.0127125	-0.0127125	-0.0127125
TMCC1-AS1	2.07984	1.47154	1.47284	0.109256	0.682345	1.4139	2.72762	1.70224	2.34388	1.27965	0.798417	2.56816	1.33912	1.69223	2.82111	2.76724	2.19993	1.68416	1.78492	2.15964	0.5989	1.93191	2.17477	0.109256	2.26831	1.37175	1.38378	1.75164	2.31945	1.82817	1.97433	2.37894	2.11207	1.99466	1.06103	1.27195	1.86172	1.8789	1.56677	1.03699	2.42759	4.12248	0.109256	1.93022	1.81219	1.52608	1.57902	1.69274	1.75604
PITRM1-AS1	1.83026	1.79967	1.91785	0.425407	1.42092	1.92073	1.24224	1.43049	1.20717	1.4324	1.42446	1.90954	1.53436	1.93143	1.62388	1.72288	1.20809	1.98152	2.04573	1.61597	1.87828	1.26646	1.06026	2.81779	1.19544	1.3139	1.12462	1.42246	1.37737	3.02677	1.73436	1.53688	1.61235	1.35283	1.26669	1.61751	1.59663	1.38372	1.51713	1.24511	1.84539	0.881212	3.77568	1.75939	1.46624	1.74788	1.15872	1.67708	1.44741
TUNAR	0.330522	0.0016923	0.169922	0.0016923	0.0016923	0.0649936	0.0016923	0.0016923	0.0882348	0.0016923	0.0016923	0.0016923	0.0016923	0.0016923	0.256104	0.263471	0.0883661	0.0016923	0.0016923	0.105437	0.0016923	0.0016923	0.0016923	0.0016923	0.0016923	0.0016923	0.0016923	0.167159	0.0016923	0.0016923	0.0016923	0.416858	0.0016923	0.0016923	0.0016923	0.0016923	0.0016923	0.0016923	0.0016923	0.0016923	0.0016923	0.0016923	0.0016923	0.0016923	0.0016923	0.0016923	0.0016923	0.0016923	0.0016923
TPBGL	0.917761	1.06593	0.614291	2.03636	2.17724	1.12741	0.408424	1.38994	1.12201	0.705194	0.175656	0.724801	0.562903	1.02363	1.24047	1.08948	1.12321	1.02984	1.24536	1.52618	0.906697	0.214335	0.422872	0.0103093	1.6963	1.33642	1.07763	0.543643	1.99233	3.12672	1.48098	0.0103093	0.775531	0.418948	0.952163	0.25471	1.40105	0.630956	0.529774	1.44664	0.560503	1.09486	0.0103093	1.34815	0.69797	0.298913	0.989833	0.95298	0.492979
LOC100507053	3.0564	2.73188	4.37157	1.18201	0.566554	2.15219	3.57067	2.91423	4.12176	2.46173	2.62491	2.65154	2.69823	2.60346	3.08403	2.64783	1.71598	2.7694	3.30746	2.73431	2.86296	3.97227	2.35872	0.411473	2.23731	2.43833	2.12832	1.18366	1.86019	1.34872	3.70948	2.56674	2.54862	3.09184	1.69581	3.4217	3.03176	2.22487	3.10873	3.21885	3.79038	2.42211	0.411473	3.76011	3.11173	2.43216	1.9031	2.60514	2.44044
LRCOL1	0.153873	0.627813	0.147677	-0.0191601	1.15762	-0.0191601	0.289169	2.25094	1.70806	0.383657	0.0610818	0.53161	0.151662	0.893056	0.788478	2.25352	3.37821	0.909212	0.686837	0.704971	-0.0191601	0.0481113	0.300641	2.38738	0.44257	1.70114	1.78747	0.483744	0.637868	1.01142	3.40114	2.17492	0.890844	0.366163	0.435129	0.407626	0.431647	0.430266	0.871757	0.0652686	0.301501	0.150689	-0.0191601	0.585325	1.28948	0.758537	1.75856	0.822606	0.0683594
MELTF-AS1	1.1882	2.17284	1.69687	2.74224	3.71624	2.0845	2.08094	1.91042	2.23107	2.27608	1.91712	2.8201	1.91652	4.09803	1.70585	1.38397	3.36399	2.59074	2.06432	2.39778	2.01411	3.21507	1.29798	4.36933	1.96916	2.59205	1.6965	4.25066	1.50851	2.06126	2.27006	1.94864	2.17104	2.64287	2.44062	0.935126	2.30043	2.32526	1.46258	2.40105	2.92254	3.17488	3.004	1.73709	1.85475	2.30809	2.4059	1.71279	1.12744
PSMD6-AS2	2.59499	1.69126	2.57855	0.561487	0.652116	1.97212	1.25862	2.07522	2.3781	1.16872	0.970157	2.78738	2.49602	3.10691	2.29704	3.21744	1.20739	2.39644	3.07008	1.75578	1.46522	1.29199	1.98186	0.561487	1.75083	1.07717	1.61204	0.913491	1.5534	1.62589	2.60141	2.16137	1.19744	2.68757	1.40311	1.9141	2.22815	2.12024	2.26847	1.69131	2.13689	1.67382	0.561487	1.9933	2.12354	2.73963	1.96693	1.76713	1.34464
TEX26-AS1	0.516396	0.932448	0.590653	0.0935457	0.0935457	1.17275	0.0935457	0.406863	0.903875	0.0935457	0.197592	0.889265	1.89922	0.0935457	2.18667	0.213213	0.205002	0.48183	0.698568	0.772545	0.415104	0.418728	0.413528	0.0935457	0.451395	0.0935457	0.391511	0.0935457	1.32753	1.04035	0.506075	0.716869	0.402928	0.593178	0.0935457	0.0935457	0.835873	0.258725	1.55629	0.0935457	0.509334	0.0935457	0.0935457	0.62337	0.518302	0.739152	0.832367	1.5228	0.842691
LOC100507071	0.456239	0.993054	1.4515	0.0374992	0.959478	0.636253	0.501381	0.573679	1.05679	0.602517	0.604601	0.685586	1.24947	1.04659	1.08878	1.11217	0.576018	1.11996	1.183	0.986169	0.376857	0.418118	0.298114	0.0374992	0.775927	0.2163	0.280182	0.904104	0.457474	0.808644	0.692794	0.395472	0.567552	0.444433	0.646573	0.551045	0.759822	0.35236	0.554797	0.629501	1.02657	0.375897	0.0374992	1.01585	0.528941	0.617098	1.01294	0.51775	0.647653
LINC01798	0.421716	0.723459	0.888811	0.0471402	0.0471402	0.598799	0.0471402	0.324687	1.00034	0.509826	0.386486	0.350787	0.417185	0.235797	0.336944	0.252265	0.32602	0.328229	0.247438	0.377322	0.0471402	0.268119	0.241831	0.0471402	0.305786	0.414075	0.0471402	0.877473	0.215052	0.0471402	0.0471402	0.154175	0.321202	0.146522	0.330237	0.0471402	0.48995	0.261677	0.141363	0.321338	0.147882	1.17283	0.0471402	0.252487	0.246838	0.0471402	0.238878	0.414413	0.0471402
DLG1-AS1	0.0151226	0.419965	0.102798	0.0151226	0.0151226	0.0790963	0.329328	0.650105	0.102584	0.352875	0.0151226	0.0151226	0.0151226	0.0151226	0.106361	0.0151226	0.0151226	0.206331	0.555849	0.814834	0.104706	0.485588	0.10424	0.0151226	0.190767	0.187655	0.385566	0.0151226	0.0151226	0.0151226	0.154251	0.504999	0.643134	0.537696	0.340622	0.176123	0.186165	0.372309	0.0151226	0.25839	0.543811	0.104429	0.0151226	0.109276	0.348943	0.160872	0.102847	0.187823	0.187984
PITPNM2-AS1	0.764119	0.620847	0.620847	0.620847	0.748912	0.620847	0.75564	1.12334	0.758497	0.766676	0.620847	1.60507	1.24927	2.28571	0.76444	0.620847	0.620847	0.826112	1.0277	0.620847	0.761835	0.728738	0.620847	0.620847	0.717032	0.620847	0.750909	0.620847	0.620847	1.04415	0.941396	0.620847	0.620847	0.620847	1.13313	0.751304	0.620847	0.620847	0.75241	0.620847	0.620847	0.620847	3.11047	1.03766	0.764823	0.620847	0.75891	0.761077	0.892902
ADAMTS9-AS2	2.07492	1.69626	0.747241	2.10497	0.421449	1.1244	0.421449	1.92796	3.26579	0.657442	0.421449	2.13333	1.55707	1.17471	2.69288	1.90104	0.536688	1.91635	1.70176	1.21767	0.852256	0.75767	2.14585	0.421449	1.25893	0.849735	0.729529	1.24924	1.10192	2.02854	1.86164	1.79527	0.421449	1.60377	0.6484	0.730415	1.40869	0.592235	1.93385	1.09464	1.11699	0.943997	3.2528	1.7262	1.13095	0.944054	1.18535	1.41649	0.752539
LOC100507103	0.256399	0.47598	0.0851036	-0.0038165	0.156558	0.925634	0.384169	0.696145	1.0796	0.549133	0.0791158	1.31587	1.97476	0.892742	0.882059	0.850699	2.28043	0.360004	1.58218	0.537394	0.468397	0.131886	0.815795	-0.0038165	1.63928	0.762657	0.863869	0.576415	2.36049	1.15096	1.9102	0.687076	1.45901	0.954407	0.0864463	0.234366	0.646682	0.881643	0.502432	1.06695	0.467453	1.46258	-0.0038165	0.741016	0.543141	0.563402	1.7073	0.398187	0.0866373
ASAP1-IT2	0.737754	1.34027	0.61505	0.730912	0.72473	0.937925	0.730492	1.04541	0.94807	0.61505	0.61505	0.978164	0.956585	0.61505	1.50377	1.52607	1.14121	1.36182	0.61505	0.61505	0.955684	1.03636	0.73517	0.61505	1.80882	0.61505	0.61505	0.84045	2.41858	0.744063	0.889581	0.61505	0.730959	0.950621	0.735011	1.11573	0.845597	1.0965	0.727725	0.840058	0.735522	0.735426	0.61505	0.741958	0.738357	1.07145	0.949014	1.05425	0.735265
PRC1-AS1	0.554874	0.450767	1.2675	0.0949712	0.313807	0.268043	0.0949712	0.328893	0.329702	0.849487	0.208135	0.680611	1.14848	0.214364	0.65527	0.946671	0.635191	0.51728	1.23906	0.728879	1.35364	1.06167	0.0949712	0.0949712	0.484177	0.735729	0.60763	1.04157	0.486844	1.89368	0.768947	0.953538	0.431464	0.638384	0.642951	0.696859	0.541809	0.515432	0.0949712	0.803115	1.2159	1.21521	0.0949712	1.33301	0.927256	0.868957	0.216373	0.909102	0.82529
LINC00707	0.36516	0.27437	0.266772	0.0735107	0.166007	0.40696	0.0735107	0.661626	0.354357	2.32884	1.27497	0.635028	0.175627	0.0735107	1.32485	0.180417	0.173081	0.985805	0.27551	0.303304	0.175341	1.04747	0.87229	0.0735107	0.334353	1.15508	0.0735107	0.171487	0.321008	2.31715	0.375063	1.58562	1.67787	0.0735107	1.30298	0.340466	0.520081	0.0735107	0.342606	0.0735107	0.444958	1.88761	0.0735107	1.77277	3.2988	0.0735107	0.980925	0.443902	0.524466
SPART-AS1	0.84106	0.29119	0.109301	0.0151744	0.102534	0.272342	0.107123	0.432355	0.698886	0.295253	0.102963	0.545508	0.287205	0.629866	0.291209	0.299202	0.197539	0.0868703	0.45208	0.329668	0.286488	0.158823	1.3843	0.0151744	0.203744	0.512253	0.266581	0.963562	0.386188	0.213904	0.694025	0.612849	0.804597	0.436736	0.110723	0.54718	0.282594	0.453764	0.731485	0.427566	0.51404	0.770887	0.0151744	0.299501	1.05758	0.501974	0.81721	0.110833	0.110925
LINC01792	0.0831542	-0.00271481	0.300118	-0.00271481	0.07404	0.0576292	0.478065	-0.00271481	0.157277	-0.00271481	-0.00271481	0.325984	0.306961	0.078663	-0.00271481	0.0859973	0.487441	0.120309	0.241131	-0.00271481	0.37298	-0.00271481	-0.00271481	-0.00271481	0.11009	-0.00271481	-0.00271481	-0.00271481	-0.00271481	-0.00271481	-0.00271481	-0.00271481	0.226637	0.0804544	-0.00271481	0.0754739	-0.00271481	0.0599776	0.150401	-0.00271481	-0.00271481	0.0815251	-0.00271481	-0.00271481	-0.00271481	-0.00271481	-0.00271481	-0.00271481	-0.00271481
LOC100507144	0.443847	0.29399	1.38899	0.0318319	0.114806	0.276089	0.119165	0.5594	0.358468	1.43889	0.115213	0.535541	0.123435	0.615664	0.871068	0.721023	0.358924	0.549613	0.295435	0.138743	1.77358	0.231744	0.0318319	0.0318319	0.210935	0.122597	0.195519	1.06757	0.612985	0.902665	0.239517	0.949962	0.201966	0.285694	0.287941	1.1972	0.432428	0.0996039	0.478626	0.119564	2.03779	0.122897	0.0318319	0.659967	0.445657	0.249162	0.121283	0.631701	0.122775
LOC100507156	0.772442	1.05683	0.861183	0.552997	1.66018	1.51905	1.02909	1.60258	1.77704	0.973333	1.49313	1.16776	1.85549	1.70989	1.29978	1.46615	1.72308	1.59825	1.14475	1.54824	1.04867	0.796985	0.865963	0.552997	1.34522	1.12921	0.752773	0.946321	1.80713	1.47904	0.95648	2.25372	1.18952	1.04167	1.04578	0.552997	1.35121	0.789873	0.847609	0.552997	1.28703	1.04731	0.552997	1.15814	0.873781	0.734383	2.03216	2.38876	1.42808
BOLA3-AS1	1.03528	1.92549	1.32025	1.5838	1.32283	2.37114	2.70259	0.912849	1.48217	1.84505	1.26085	1.80249	2.20048	1.46954	2.10024	1.38186	1.65748	1.3267	1.64724	2.29766	0.726973	1.63531	2.0744	0.0185396	1.73667	1.6175	0.831176	3.84634	1.23872	0.875908	0.606431	1.23829	0.949524	2.49455	0.973657	0.83309	1.69149	0.702583	1.05672	0.592026	1.43857	1.02117	2.20349	1.27072	1.28446	1.34222	0.659465	2.09444	1.83023
LINC01012	0.770148	1.30043	0.606172	0.0786754	1.20306	1.31795	1.9067	2.1347	0.998121	1.63125	0.574791	2.16075	1.67895	0.443862	1.65582	1.76553	0.814825	0.664903	2.5936	2.69961	1.12869	0.621821	1.32855	0.0786754	1.27835	0.686901	0.716117	2.51319	0.675813	1.23752	2.03207	1.65638	0.521933	2.09148	0.613141	1.9016	0.945014	0.957623	1.31827	0.271398	1.46854	1.17985	0.0786754	1.42636	1.39963	1.22326	0.36472	2.44265	1.01223
LINC02408	0.726335	1.55549	1.01667	0.0504595	0.0504595	0.991601	0.0504595	0.702559	1.4151	0.610365	1.92989	1.63618	1.16861	0.697132	1.22331	1.28998	0.379882	1.30564	0.605761	0.671987	0.386746	0.427634	0.385141	0.0504595	0.743746	1.65666	0.558027	0.375027	0.581634	0.148755	0.65184	0.239108	0.636845	0.708842	0.654021	0.730963	2.12122	0.520797	0.434843	0.138816	0.982876	0.982317	0.0504595	1.11626	0.315168	0.990464	0.304906	0.308673	0.227981
SLFNL1-AS1	2.39932	2.80272	2.98244	2.65156	1.53476	2.54041	2.38886	2.32691	2.75462	2.11252	2.41551	3.90666	2.53985	3.07941	2.60476	2.77432	1.0861	3.01702	2.82981	2.71091	2.38259	1.68195	2.00673	0.613183	2.14723	2.64644	2.86071	2.69695	1.96854	2.77254	3.20733	2.5755	1.82759	3.1832	2.07443	2.75319	2.56795	2.79065	2.11162	1.57418	2.89678	2.7157	0.613183	2.6395	2.31994	2.1753	2.46494	2.796	1.73528
LINC02525	-0.00192798	-0.00192798	-0.00192798	-0.00192798	-0.00192798	-0.00192798	1.78807	0.0792472	-0.00192798	-0.00192798	-0.00192798	-0.00192798	0.234082	-0.00192798	-0.00192798	-0.00192798	-0.00192798	-0.00192798	-0.00192798	0.350165	-0.00192798	-0.00192798	-0.00192798	-0.00192798	-0.00192798	-0.00192798	0.0750461	-0.00192798	-0.00192798	-0.00192798	-0.00192798	-0.00192798	-0.00192798	-0.00192798	-0.00192798	0.0752799	-0.00192798	-0.00192798	-0.00192798	-0.00192798	0.302438	-0.00192798	-0.00192798	-0.00192798	-0.00192798	-0.00192798	-0.00192798	0.0810639	-0.00192798
LINC02384	1.64408	1.98172	1.45964	-0.092478	0.691223	0.546909	0.317996	0.809142	1.50552	1.75484	0.115087	2.42706	0.831477	0.801778	4.5084	4.75911	0.949177	1.86394	1.45792	2.3142	1.5317	0.387325	1.37513	-0.092478	1.63948	1.42562	0.0154829	0.225863	1.45289	2.1914	0.000733298	3.26333	0.934258	0.590206	1.70743	0.214324	1.82254	0.902118	0.308921	0.728304	1.42994	2.23478	-0.092478	2.98021	2.6467	0.349874	0.0221241	0.825402	1.37594
SMLR1	0.0742752	0.236977	0.0742752	0.0742752	0.219394	0.0742752	0.227017	0.0742752	0.0742752	0.0742752	0.0742752	0.404943	0.0742752	0.0742752	0.532813	0.0742752	0.0742752	0.0742752	0.0742752	0.434799	0.234038	0.0742752	0.0742752	0.0742752	0.0742752	0.0742752	0.0742752	0.0742752	0.0742752	0.0742752	0.0742752	0.0742752	0.0742752	0.0742752	0.0742752	0.0742752	0.0742752	0.192806	0.0742752	0.227715	0.233672	0.233545	0.0742752	0.242189	0.0742752	0.454378	0.0742752	0.0742752	0.0742752
LINC02000	0.00137342	0.188144	0.00137342	0.00137342	0.00137342	0.13356	0.00137342	0.00137342	0.00137342	0.00137342	0.00137342	0.102715	0.00137342	0.259166	0.00137342	0.00137342	0.00137342	0.00137342	0.00137342	0.00137342	0.00137342	0.00137342	0.00137342	0.00137342	0.00137342	0.00137342	0.00137342	0.0924768	0.00137342	0.00137342	0.148429	0.00137342	0.00137342	0.0945694	0.00137342	0.00137342	0.00137342	0.00137342	0.00137342	0.00137342	0.0958444	0.00137342	0.00137342	0.00137342	0.00137342	0.294499	0.00137342	0.00137342	0.00137342
RNF157-AS1	0.624384	0.69908	0.188263	3.68124	1.79839	1.66464	1.72058	1.7387	0.99213	1.30255	0.181566	3.06486	1.27589	1.89273	1.75113	1.10264	2.45755	1.81289	1.99257	4.40519	0.285727	1.22137	1.00543	1.79996	2.16415	0.613974	0.715075	1.828	0.257786	0.797122	2.96798	2.91634	1.85767	2.72784	0.537935	0.434616	0.371344	0.433422	1.7953	0.36474	0.688472	2.24379	0.0888194	1.1035	1.47615	1.71078	1.81392	1.53511	0.756608
VWA8-AS1	0.60196	0.377759	0.108245	0.0119177	0.0119177	0.149319	0.106015	0.107669	0.830746	0.11372	0.18648	0.117257	0.290306	0.106704	0.112159	0.0119177	0.0119177	0.0119177	0.674377	0.676852	0.371691	1.46835	0.201692	0.0119177	0.0119177	0.0119177	0.0119177	0.279643	0.0119177	0.307422	0.164775	0.213741	0.0119177	0.10879	0.201448	1.45689	0.108844	0.0119177	0.0119177	0.433947	0.659935	0.0119177	0.0119177	0.469402	0.206572	0.0119177	0.0119177	0.0119177	0.109906
MAMDC2-AS1	0.265111	0.265513	0.258274	0.0797861	0.0797861	0.453373	0.418125	0.0797861	0.425085	0.0797861	0.0797861	0.0797861	0.262669	0.420527	0.0797861	0.271248	0.0797861	0.215739	0.0797861	0.49133	0.0797861	0.0797861	0.0797861	0.0797861	0.546937	0.0797861	0.248024	0.0797861	0.0797861	0.456626	0.619846	0.623284	0.0797861	0.586615	0.0797861	0.0797861	0.259384	0.0797861	0.0797861	0.0797861	0.26174	0.0797861	0.0797861	0.0797861	0.266023	0.51368	0.258374	0.591655	0.0797861
SNHG16	4.62033	4.6009	5.49731	3.1132	4.58289	5.02535	5.34712	5.27443	5.04709	5.30533	4.93288	5.05945	5.31635	5.51717	5.02806	4.90839	5.42657	5.06067	4.76236	5.79359	5.39199	5.82439	4.28488	1.76025	5.29076	5.4677	5.80717	5.25387	4.75459	5.81323	5.56746	4.66438	5.60371	4.84946	5.05533	5.78916	5.17284	6.39555	4.75847	5.94728	5.92157	4.45936	4.61362	5.65184	5.13373	4.88579	6.94501	4.80435	4.50087
LOC100507250	0.446729	0.298577	0.210793	0.0394005	0.0394005	0.664271	0.778284	0.209799	0.562563	0.453216	0.409295	1.05256	2.84169	0.493537	0.447545	0.940475	0.624019	0.958369	0.449652	0.0394005	0.440916	0.656208	0.506636	0.0394005	0.865073	0.801259	0.412842	0.427258	0.324857	0.13589	0.477809	0.947088	0.284515	0.128286	0.367534	1.03462	0.211827	0.289678	0.349145	0.284637	0.214022	0.855425	0.0394005	0.223058	0.448519	0.254259	0.210886	0.292871	0.12931
LINC01013	0.767585	0.443197	0.197476	0.0195698	0.185036	0.0865119	0.193478	0.0195698	0.354762	0.207274	0.649869	0.914386	0.0195698	0.0195698	1.90667	1.88596	0.0195698	0.280523	0.20552	0.326099	0.0195698	0.159581	0.112822	0.0195698	0.911902	0.112712	0.0195698	0.0195698	1.47975	0.0195698	0.0195698	0.532177	0.0195698	0.0195698	0.360173	0.106308	0.280218	0.279358	0.771821	0.0195698	0.200827	0.0195698	0.0195698	0.455286	0.583894	0.309761	0.197572	0.504486	0.112896
MEG9	3.4844	2.38293	0.881488	-0.18664	0.653106	2.46568	0.492598	2.17979	2.13383	1.03786	2.19376	1.57876	2.45153	1.02659	1.7431	0.689179	0.505572	1.45973	2.27139	0.970874	0.115008	0.790872	0.652128	2.33266	1.70138	2.37296	1.75691	3.37958	3.03465	3.00971	4.508	0.62648	1.5711	0.198565	1.4579	-0.0876985	2.72242	0.978661	3.85727	0.424136	1.54005	0.586681	-0.18664	1.05214	0.972316	1.88984	0.279921	1.33539	0.716837
STX18-AS1	2.10483	2.3297	2.12999	0.421938	1.98449	1.37258	2.49871	1.44648	2.28093	1.21648	0.94994	2.29517	2.45259	2.37762	2.3879	2.36525	0.987379	1.81513	1.85319	1.71191	1.86873	1.17047	1.6095	2.18344	1.70054	1.90082	1.62901	1.79102	1.56045	1.57714	1.99917	2.28408	0.68455	2.48298	1.18854	2.7712	1.55392	2.42009	1.68113	2.60075	1.74449	1.82604	0.323543	1.40418	1.32543	2.3149	1.88596	2.14782	1.56351
LOC100507283	0.793325	1.61211	1.6464	0.239602	0.477535	1.31547	1.14603	1.33822	2.19898	0.424552	0.682674	2.20324	2.77431	0.565744	1.64812	2.20701	0.329916	1.49978	2.42559	2.35251	1.02276	2.10497	1.55448	0.239602	1.50615	0.782797	0.686829	1.05141	0.929942	0.817461	0.38305	2.74402	0.943526	1.68533	1.26673	1.07616	0.57251	1.10242	0.754263	1.36954	1.40027	0.418063	0.239602	1.16198	1.03584	2.27457	1.06267	1.55433	1.43937
ZNF865	4.47394	4.62218	4.29529	6.34009	5.40169	4.34604	5.28382	4.53539	4.22957	5.38863	5.23747	4.52003	4.8986	5.37561	5.05814	4.75804	5.50552	4.99169	4.42317	5.55419	3.71898	3.79213	4.12966	6.9186	5.09311	5.65069	5.45209	4.54413	4.80728	4.05344	4.27283	5.26686	5.38549	4.85863	4.43167	3.87057	4.19044	4.63983	4.6282	5.52955	4.29161	5.23552	6.87056	4.31986	4.2217	4.90969	5.78297	5.02125	5.57032
LOC100507291	1.62867	1.9993	1.66814	0.264367	0.839132	1.4874	2.24544	1.98098	1.47512	1.71975	1.76882	1.71477	1.49783	2.22998	1.66844	1.35809	1.77066	1.36603	1.81577	3.35858	1.45358	2.13301	1.00552	0.264367	1.23236	1.75231	0.961536	2.29839	1.20368	1.46526	1.75487	2.21019	1.14477	1.30791	1.00473	2.16252	1.67386	1.25868	1.02259	2.29638	2.62723	2.73388	0.264367	1.45148	1.28845	1.45816	1.20859	1.94524	2.33681
ALKBH3-AS1	1.28433	1.07006	1.3206	0.310439	0.510627	0.986872	0.418866	0.524428	1.71401	0.738027	0.854467	1.3248	0.815935	0.619205	1.41624	1.37709	0.716535	1.41971	0.637711	0.788995	0.899883	0.558637	0.812321	0.310439	1.16509	1.12842	0.695326	0.618933	1.09618	1.10102	1.32904	0.542995	0.419304	1.04867	0.896521	1.08167	0.972319	1.06545	1.22054	0.521774	1.05713	0.629444	0.310439	1.01012	1.65281	1.25862	0.421497	0.812242	0.723316
SNHG19	0.648276	1.22206	3.24551	2.85209	1.67716	1.76502	3.56507	1.21985	1.74744	2.24915	2.38603	1.06709	2.30927	2.05309	2.44242	2.71761	2.75494	2.81597	1.03483	1.51362	3.55398	3.23535	0.929368	3.39199	2.77088	2.35809	2.26141	2.86477	1.89335	2.59114	2.90154	1.65591	3.17823	2.22687	1.48572	2.6695	1.533	2.99262	1.34369	2.36255	2.37703	3.16378	5.68144	1.35163	2.11557	2.12508	2.9944	1.67114	1.56992
TARID	0.562032	0.314708	0.753833	0.122487	0.211005	0.383066	0.122487	1.73794	1.80562	0.40628	0.122487	1.57875	0.479623	0.680432	0.484739	0.320456	0.217775	1.03614	0.315798	0.533698	0.122487	0.122487	0.122487	0.122487	0.122487	0.761902	0.453211	2.74423	0.359339	4.33055	1.79383	0.578911	0.122487	0.994325	0.395709	0.454138	0.54985	0.194788	0.599135	0.540348	2.55953	0.477698	0.122487	1.60082	1.01965	0.554611	1.24163	0.626599	2.83602
MINCR	1.42255	1.89516	2.85857	3.52074	1.6234	1.47197	2.65267	1.34855	2.37701	2.2037	1.80537	2.02179	2.81528	2.90803	2.33894	2.47914	2.27391	2.54001	1.56364	1.99255	3.98508	3.57057	1.68522	2.59143	2.53283	1.86924	2.66218	3.63514	1.78386	2.96821	2.8502	3.68073	2.68428	2.74107	2.27381	2.31491	1.80958	2.5789	1.16592	1.62214	2.43568	2.24031	4.74428	2.18059	2.32383	2.19869	2.90605	2.75393	2.3998
LOC100507334	0.0101675	0.352754	0.0101675	0.0101675	0.0101675	0.0759862	0.0101675	0.0101675	0.100152	0.278572	0.0101675	0.200929	0.0101675	0.0989282	0.0101675	0.197402	0.0101675	0.0101675	0.0101675	0.118038	0.844988	0.0101675	0.0101675	0.0101675	0.299516	0.0101675	0.0101675	0.0101675	0.0101675	0.0101675	0.0101675	0.0101675	0.0101675	0.186049	0.0101675	0.0101675	0.186143	0.0785476	0.0961724	0.8191	0.677167	0.0101675	0.0101675	0.0101675	0.0101675	0.0101675	0.0101675	0.268855	0.0101675
SMIM18	0.206771	0.37806	0.206771	0.206771	0.359548	0.326883	0.367574	0.806231	0.370982	0.206771	0.206771	0.712566	0.682507	0.206771	0.378073	0.703487	0.809035	0.206771	0.379062	0.403623	0.206771	0.206771	0.206771	0.206771	0.206771	0.206771	0.361931	0.664286	0.350464	0.386478	0.467988	0.385063	0.206771	0.372316	0.206771	0.362402	0.206771	0.331557	0.206771	0.206771	0.531996	0.206771	0.206771	0.383546	0.539415	0.347275	0.371475	0.206771	0.531323
VIM-AS1	2.91614	2.48796	1.99445	-0.0192056	1.26317	2.1913	0.961293	2.32283	3.09181	2.666	1.3948	2.32992	3.45322	2.27774	2.57714	3.25859	3.57519	3.53183	2.73388	1.45546	0.994165	1.21146	3.23357	1.85839	3.07285	2.36385	2.03078	3.18211	2.56396	3.38565	3.15683	3.53332	2.35587	2.60581	2.7835	0.802215	3.22925	2.83873	2.56845	1.00778	1.31034	2.28323	-0.0192056	2.05125	2.71713	2.96844	3.41479	3.8905	1.59517
LOC100507373	2.11765	2.35479	2.68736	2.85734	2.67809	2.38046	2.43646	2.04045	2.62075	3.05744	2.40752	2.73113	2.4668	2.29259	2.89436	2.81407	1.64219	2.77734	2.30595	1.97711	2.06881	2.09729	1.52389	0.390401	2.29264	2.24408	1.9222	1.40231	2.73327	2.70676	2.5044	2.31536	2.02676	2.20504	2.52835	2.51398	2.31731	1.55832	2.20404	2.05885	2.73128	2.33094	0.390401	2.15332	2.27405	2.35339	2.33766	2.32837	1.52454
LOC100507377	0.0433454	0.0433454	0.157777	0.0433454	0.0433454	0.621546	0.0433454	1.37974	0.552139	0.0433454	0.0433454	1.35508	0.0433454	0.545924	0.477975	0.0433454	1.4391	0.0433454	2.98304	0.425678	0.0433454	0.217981	0.0433454	0.0433454	0.0433454	0.159522	0.68842	1.00483	0.0433454	0.16827	3.05315	0.0433454	0.0433454	0.0433454	0.81042	0.0433454	0.0433454	0.0433454	0.0433454	0.629909	0.0433454	1.16491	0.0433454	0.490674	0.57303	0.0433454	0.0433454	1.28613	1.16376
KCNQ5-IT1	0.264385	0.264385	0.264385	0.264385	0.642114	0.264385	0.264385	0.472566	0.264385	0.264385	0.264385	0.264385	1.04862	0.264385	0.264385	0.489041	0.855411	0.264385	0.483588	0.264385	0.478375	0.428141	0.264385	0.264385	0.264385	0.67652	1.58331	0.264385	0.264385	0.264385	0.264385	0.264385	0.845201	0.264385	0.264385	0.462391	0.672962	0.423148	0.264385	0.469907	0.678163	0.264385	0.264385	0.264385	0.264385	0.926838	0.264385	1.21122	0.264385
LOC100507388	0.715984	0.528728	0.528728	0.528728	0.528728	0.528728	0.528728	1.03524	0.877626	0.528728	0.528728	3.20532	2.09464	2.44091	0.716404	1.23301	0.708909	0.666097	0.717489	0.528728	0.528728	1.49647	1.04602	0.528728	1.10723	0.528728	1.1541	0.528728	0.528728	0.528728	0.528728	1.39179	0.705614	1.04084	0.528728	0.528728	0.528728	0.665442	0.862631	0.705707	0.528728	0.528728	0.528728	1.38525	0.89317	1.09918	0.528728	1.04593	0.528728
LINC01968	0.1103	0.0126646	0.106698	0.0126646	0.0126646	0.146794	0.104522	0.193952	0.106469	0.0126646	0.18307	0.115495	0.513255	0.0126646	0.0126646	0.0126646	0.0126646	0.217738	0.449134	0.418089	0.0126646	0.66889	0.0126646	0.0126646	0.201046	0.282079	0.0126646	0.495427	0.0947477	0.0126646	0.0126646	0.0126646	0.744897	0.505139	0.0126646	0.0126646	0.107282	0.0839474	0.0126646	0.104941	0.108524	0.0126646	0.0126646	0.113645	0.0126646	0.168983	0.0126646	0.70621	0.0126646
SENCR	0.73877	0.367581	0.636385	0.145606	1.41962	0.641726	0.354383	0.546692	1.26767	1.64642	0.833027	1.21984	0.258457	0.54297	1.36293	1.44828	1.20919	0.841586	0.742925	1.49263	0.811051	0.73661	1.5056	0.145606	1.21685	1.83425	0.76648	0.542629	1.86289	0.483481	0.235237	1.72153	0.541783	0.722429	2.63804	0.249736	1.15283	0.894794	0.916265	0.628147	0.960009	0.809297	0.145606	0.576154	1.4224	0.493982	0.359299	0.884616	1.02892
INTS6-AS1	1.79993	2.1259	2.50886	0.153261	0.476677	1.17769	2.2038	1.30309	2.15524	2.57607	1.06904	2.71404	1.97092	1.71292	2.17785	3.12	1.79302	2.0366	2.02265	1.76469	3.11016	1.7455	1.60496	0.153261	2.27703	1.40724	1.02675	1.83854	1.77557	2.7666	1.9095	2.72046	1.67631	1.55772	1.9609	2.14335	2.08853	1.52653	1.08459	2.36471	2.57078	1.60698	0.153261	1.7311	1.86946	1.30085	1.51497	2.01866	1.67754
LRP4-AS1	0.030322	0.030322	0.136192	0.030322	0.030322	0.319573	0.717469	0.030322	1.21799	0.030322	0.030322	0.626817	0.426755	0.495298	0.140494	0.143887	0.136094	0.187811	0.030322	0.384049	0.592547	0.822318	0.137933	0.030322	0.242417	0.333649	0.224161	0.030322	0.210208	0.1459	0.030322	0.352697	0.231795	0.030322	0.030322	1.27147	0.030322	0.260158	0.131264	0.030322	0.334825	0.138162	0.030322	0.030322	0.341573	0.120686	0.030322	0.423785	1.06691
TMLHE-AS1	0.993383	0.593327	0.291507	0.289395	0.183634	1.04527	0.73437	0.391604	0.744603	0.599195	0.183634	0.61238	1.30503	0.572825	0.499979	0.299348	0.745349	0.2658	0.848927	0.544055	0.494569	0.348261	0.396155	0.183634	0.591008	0.492701	0.183634	0.737451	0.752556	0.790518	2.31631	1.09341	0.289437	0.489948	0.906747	0.472584	0.580899	0.343356	0.722741	1.08872	0.834117	0.833674	0.183634	0.183634	0.76709	0.992535	1.16581	0.396119	0.183634
LINC02539	0.0112405	0.218397	0.0112405	0.0112405	0.106636	0.0862399	0.0112405	0.0112405	0.0112405	0.119869	0.0112405	0.0112405	0.0112405	0.0112405	0.118203	0.321396	0.0112405	0.235403	0.118821	0.0112405	0.0112405	0.168104	0.0112405	0.0112405	0.28026	0.0112405	0.108124	0.0112405	0.266496	0.123452	0.0112405	0.0112405	0.0112405	0.0112405	0.213479	0.108418	0.211762	0.0112405	0.0112405	0.0112405	0.0112405	0.115939	0.0112405	0.121621	0.0112405	0.0112405	0.0112405	0.0112405	0.0112405
C1QTNF1-AS1	0.179896	0.180125	0.175987	0.0739654	0.342495	0.0739654	0.173626	0.270655	0.747928	0.0739654	0.424297	0.0739654	0.0739654	0.174355	0.373152	0.183403	0.0739654	0.151675	0.0739654	0.0739654	0.178207	0.153736	0.274959	0.0739654	0.401223	0.27473	0.260759	0.0739654	0.612028	1.67238	0.23586	0.0739654	0.520736	0.0739654	0.452728	0.0739654	0.531111	0.225024	0.0739654	0.0739654	0.27553	0.0739654	0.0739654	0.472784	0.0739654	0.161046	0.362277	0.274925	0.0739654
TMEM178B	1.42784	1.38358	2.78632	3.50265	4.58797	4.22319	4.37727	0.419792	3.31368	0.43101	1.5407	0.69525	0.511219	0.57943	4.25217	4.23425	0.504756	4.39678	4.22001	0.966229	1.45865	0.23659	1.73116	0.23659	1.56799	1.26785	1.00863	4.24257	1.2454	0.437218	0.871281	4.80613	0.723459	0.586366	0.58938	1.47527	1.85847	0.679368	3.21744	3.02969	3.1356	0.875429	0.361253	1.40973	1.82774	1.04836	0.505131	1.21836	0.73928
MKNK1-AS1	1.78095	1.47554	1.60519	0.418794	1.6504	1.6576	0.987036	1.52312	1.5651	0.897634	1.07318	1.55713	1.50604	1.47512	1.6757	1.97354	1.21501	1.71998	1.95014	2.11103	0.816516	1.07374	1.27549	0.418794	1.719	1.00575	1.1301	0.585779	1.56681	2.10894	1.97632	1.41535	1.69696	1.64699	1.11975	1.44517	1.36264	1.05742	1.32539	0.802369	2.31686	1.41608	1.45538	1.87887	1.78531	1.48074	0.809113	1.49973	0.814944
ZNF571-AS1	1.57593	1.70012	1.41335	3.63836	0.694022	1.73512	1.14857	4.01243	1.97235	1.08014	0.546273	2.29898	2.87725	1.76122	1.39628	2.38158	1.41265	1.47546	1.40061	3.92269	0.561718	0.820076	1.75477	0.379576	1.16539	1.22668	1.91687	0.979819	1.35612	0.744613	1.04299	2.99507	0.63468	3.2214	1.22658	2.7968	1.85124	1.40386	1.02322	1.82764	1.5178	0.473275	0.379576	1.37005	0.877108	2.03911	0.471614	2.98011	0.933252
MICA	0.47581	0.47581	0.47581	0.47581	3.40395	0.47581	0.47581	0.47581	0.47581	1.88382	0.47581	0.47581	0.47581	3.33503	0.47581	0.47581	0.47581	1.59078	0.47581	0.47581	0.47581	0.47581	0.47581	2.14281	0.616751	0.859474	2.20264	0.47581	1.08538	0.588613	0.47581	1.20696	0.47581	0.47581	0.47581	2.0258	0.47581	0.47581	0.47581	0.672547	0.47581	0.47581	0.611364	0.47581	0.47581	1.40982	0.47581	1.36718	0.47581
LOC100507437	1.07559	2.34839	1.15255	1.90502	1.87525	1.85038	2.0982	3.69817	2.45471	1.24758	1.36627	2.14566	2.48781	1.03629	1.18407	0.718143	1.83189	1.03973	1.81496	2.46976	1.21975	1.1399	0.886402	0.101039	1.50188	1.35555	2.29868	3.37304	0.487271	1.05551	2.2894	2.66191	2.90464	3.18237	0.885563	1.00784	1.73935	2.18688	1.65001	1.281	1.82065	0.620005	3.08969	0.789501	0.839546	2.20332	0.537894	3.04266	2.24803
GVQW2	1.01709	1.68695	1.57776	0.00196814	0.176342	0.730519	1.29114	0.984295	1.50418	1.40447	0.542027	1.1615	1.05838	1.02707	0.791668	1.28824	0.505409	0.886986	0.450733	1.18442	1.52773	1.27788	0.513066	0.00196814	0.787704	0.512539	0.672061	1.255	0.686384	0.884347	0.539008	0.204536	0.754828	1.23153	1.40701	1.09062	0.276647	0.610464	0.902555	0.868996	1.76268	1.56096	0.00196814	0.681255	1.30788	0.561481	0.00196814	0.650688	0.279486
DPH6-DT	0.40808	0.64795	0.830809	0.123821	0.379491	0.194698	0.307951	0.827325	0.39755	0.927125	0.214416	0.230045	0.223349	0.123821	0.492761	0.123821	0.123821	0.461908	1.3012	0.34779	0.123821	0.470121	0.315189	0.123821	0.378053	0.402126	0.30167	0.219314	0.288867	0.328904	0.483018	1.7889	0.123821	0.31322	0.123821	0.123821	0.221561	0.460429	0.60927	0.123821	0.315733	0.315585	0.123821	0.417237	0.573449	0.685963	0.479696	0.315157	0.485146
GRID1-AS1	0.0378506	0.177538	0.0378506	0.0378506	0.0378506	0.318829	0.0378506	0.0378506	0.171766	0.0378506	0.0378506	0.0378506	0.304386	0.0378506	0.177548	0.0378506	0.0378506	0.140102	0.0378506	0.0378506	0.175014	0.338031	0.174301	0.0378506	0.0378506	0.0378506	0.0378506	0.0378506	0.155033	0.0378506	0.620723	0.0378506	0.0378506	0.2996	0.0378506	0.284363	0.0378506	0.0378506	0.0378506	0.0378506	0.0378506	0.0378506	0.0378506	0.0378506	0.0378506	0.0378506	0.0378506	0.0378506	0.0378506
IDH1-AS1	0.123489	0.523555	0.448036	1.16527	0.837429	0.329899	0.379644	0.116596	0.325079	0.409773	0.0342035	0.423423	0.121361	0.320582	0.271425	0.349771	0.447648	0.714799	0.582502	1.22247	0.570286	0.303782	0.331319	-0.0430068	0.358882	0.719355	0.806886	0.700437	0.676811	0.486189	0.554044	0.209075	0.789638	0.891215	0.194148	0.307733	0.118496	0.712003	0.31041	0.186692	0.0413861	0.0413188	-0.0430068	0.207059	0.0433723	0.532262	0.0398245	1.48831	0.120213
LOC100507487	1.64961	2.55424	2.89729	1.48446	0.419722	2.15423	2.55588	2.97603	2.96647	2.21589	1.44251	3.03885	2.92752	2.72126	2.43122	2.5703	1.65052	1.67595	3.93773	3.15289	1.59758	1.77813	2.6574	0.253662	2.1055	1.89614	2.1164	1.22921	1.68926	4.00267	3.69914	3.25685	1.86162	1.97484	1.43232	1.15419	2.3712	1.53306	1.94815	1.59833	1.95996	1.4768	0.253662	2.28355	2.12399	2.82824	2.44853	2.44601	1.92825
SDCBP2-AS1	2.80849	3.36572	3.04558	0.626734	2.36321	2.78803	3.37623	2.03878	3.74458	3.21826	1.9492	3.52816	3.68022	3.45612	3.51401	4.19658	1.58067	3.33264	3.62279	3.2432	3.7169	2.7642	2.30031	2.15742	3.19703	2.1839	3.29588	2.56152	2.55912	3.16554	3.15588	3.49157	2.31846	3.31094	2.15337	3.48481	2.81139	2.68431	2.18175	1.7782	3.91632	3.24544	0.626734	3.33741	2.87145	2.98017	2.13967	3.50767	2.98409
EGFR-AS1	1.06978	1.98196	2.00772	2.37509	0.829625	2.01935	0.718088	1.50962	2.12522	0.845097	3.07075	2.79055	1.1681	1.15167	0.960314	0.718088	0.838155	1.05992	2.54978	1.89526	1.3563	3.99016	0.718088	0.718088	2.68968	2.31094	3.21143	1.0521	0.822994	2.49966	4.52183	1.80814	1.15038	2.07429	0.840081	1.13599	1.25659	1.27806	0.832672	0.836022	1.82834	0.840503	0.718088	3.91841	0.960941	2.02563	0.838333	2.08474	0.718088
LINC01569	1.68411	2.10384	3.60988	3.28407	1.77148	2.0839	2.70438	1.96337	2.67394	1.79012	1.3258	3.39559	3.48303	1.90469	2.4049	2.7886	3.55806	1.84584	2.75913	3.34419	2.29142	2.10824	1.56983	0.156155	2.66352	2.32214	3.25212	2.65669	2.00399	3.44706	4.00731	3.30839	2.32026	2.53414	2.56069	1.14468	1.68443	2.28954	2.40871	1.03949	2.32672	2.62588	1.62309	1.55224	2.49509	1.98078	2.03975	1.98626	2.22771
LOC100507506	0.562732	0.488497	0.0422224	0.0422224	0.131922	0.244513	0.388584	0.803017	0.395334	0.239961	0.297791	0.426355	0.0422224	0.390915	0.769043	0.333857	0.229472	0.437662	0.327192	0.988909	0.403195	0.117792	0.232629	0.0422224	0.352243	0.401083	0.133321	0.137236	0.612389	1.04072	0.266742	0.146902	0.389873	0.548393	0.31909	0.378299	0.23077	0.377138	0.0422224	0.22624	0.480378	0.233022	0.0422224	0.578239	0.636716	1.05123	0.745981	0.232597	0.319643
ARHGEF26-AS1	1.87724	0.66534	0.772446	1.69673	0.089561	2.29456	0.089561	3.05003	1.51158	0.188719	0.734159	3.29648	2.98568	2.28582	1.07634	0.609414	2.87021	1.484	2.44094	0.305895	0.439989	0.089561	0.899066	0.089561	0.545044	0.898312	2.60056	2.89156	0.089561	0.757843	3.56543	3.37369	2.10415	4.17297	0.089561	1.27271	0.581182	2.38463	1.35873	3.17567	2.88168	0.274787	0.089561	1.88328	0.733147	3.33789	0.772761	2.75777	2.19232
SOX21-AS1	1.25494	1.84849	3.27292	-0.0120876	0.0676165	0.275246	2.85785	0.300652	2.73577	2.46098	0.67974	2.66564	4.35228	1.10166	1.32602	0.0800333	1.71349	1.10091	2.00501	4.4287	3.60541	4.98951	0.157102	-0.0120876	0.312226	0.0751006	0.145149	5.01624	0.265275	0.169227	0.12419	1.178	-0.0120876	1.11868	0.563588	4.34404	0.82177	0.0530137	-0.0120876	3.76645	3.25151	-0.0120876	-0.0120876	4.10638	0.938973	0.196678	1.61471	0.828143	0.729322
LINC02192	0.159898	0.390871	0.0332806	0.0332806	0.0332806	0.122261	0.0332806	0.268382	0.0332806	0.0332806	0.0332806	0.29117	0.275402	0.0332806	0.160182	0.0332806	0.0332806	0.0332806	0.0332806	0.0332806	0.0332806	0.0332806	0.0332806	0.0332806	0.118285	0.0332806	0.0332806	0.0332806	0.0332806	0.0332806	0.710655	0.0332806	0.0332806	0.0332806	0.0332806	0.0332806	0.0332806	0.0332806	0.0332806	0.0332806	0.0332806	0.0332806	0.0332806	0.0332806	0.160521	0.0332806	0.0332806	0.15721	0.0332806
DWORF	0.161372	-0.00434533	0.155437	-0.00434533	-0.00434533	0.113187	0.151847	-0.00434533	-0.00434533	0.240832	-0.00434533	-0.00434533	-0.00434533	-0.00434533	-0.00434533	-0.00434533	-0.00434533	0.118228	-0.00434533	-0.00434533	-0.00434533	-0.00434533	-0.00434533	-0.00434533	-0.00434533	-0.00434533	-0.00434533	0.418682	-0.00434533	-0.00434533	0.404366	0.389974	0.0764711	-0.00434533	-0.00434533	-0.00434533	-0.00434533	-0.00434533	0.0742167	-0.00434533	-0.00434533	0.158322	-0.00434533	0.166871	-0.00434533	0.13263	0.228508	-0.00434533	-0.00434533
LINC01504	1.90244	1.8722	2.37149	1.07512	1.78136	2.02249	0.267659	2.94503	2.09434	0.621326	0.986261	2.3863	2.674	1.84387	1.90491	2.03326	2.87174	2.15294	2.91697	2.57191	1.35275	1.82359	1.3481	0.0800679	2.18146	1.67244	2.15813	0.588136	2.54362	1.21306	0.379503	1.88247	2.07482	3.02183	1.34692	1.14713	1.96101	2.06572	2.14662	1.77621	2.00549	1.71207	0.0800679	1.57312	2.0614	2.55035	1.86194	2.03126	0.448185
LOC100507551	2.35699	2.33655	2.56185	1.58106	2.37918	1.89441	2.01872	2.374	2.54	1.30448	1.73994	2.58856	2.89644	1.91341	1.99953	2.46083	2.17209	2.04392	2.6155	1.76318	1.89059	1.6093	1.94605	2.64018	2.33727	1.57393	1.2659	2.31812	2.02961	1.59831	1.81012	2.59738	2.07607	1.48667	2.18928	1.95809	2.17977	1.71734	1.93901	1.91069	2.50647	2.24211	1.24335	2.5261	1.97267	2.22607	2.33781	1.88524	1.17725
LOC100507557	2.2916	3.11033	2.40952	0.37332	0.609563	1.81945	1.68016	2.26876	3.14874	1.63643	1.53225	2.67343	2.25309	1.75551	2.19378	2.48757	0.626612	1.95205	2.71546	1.56864	1.48574	1.52685	1.85149	0.37332	1.6048	1.19987	1.33894	1.68572	2.13287	2.01591	1.89709	2.80877	1.27607	2.32752	1.88232	2.46905	1.38661	1.47093	1.94231	0.766559	2.03667	1.97771	0.37332	1.93638	1.80909	2.84391	1.2898	2.21973	1.64227
LOC100507564	0.35673	0.559589	0.273222	1.72296	0.566401	0.555915	1.21812	0.996379	0.540776	0.362085	0.568638	0.211864	0.422769	0.194077	0.282567	0.439225	0.27301	0.482531	0.283947	0.692866	0.421783	0.281039	0.277009	0.0290284	0.255308	1.01148	0.91661	0.26932	0.0290284	0.211563	0.348732	1.57349	0.0290284	0.604054	0.11679	0.733154	0.347421	0.431875	0.633978	0.11387	0.610643	0.277507	0.0290284	0.121873	0.283205	0.723223	0.345775	0.609135	0.199486
RAB11B-AS1	1.51085	0.425696	1.15752	0.0752656	1.01153	0.852788	1.3056	0.962824	1.47371	1.15489	0.968374	0.975207	1.79044	1.38843	1.23378	1.25884	1.2007	1.0709	0.889971	0.712189	0.697176	1.2611	1.72244	0.0752656	0.785726	0.81409	1.19604	0.850533	0.968932	0.917369	0.834247	2.04308	1.0033	0.970794	0.924867	1.02469	0.689236	0.916771	1.24572	1.56111	1.49374	1.03021	0.0752656	0.78721	1.27941	1.2309	1.15796	0.978019	0.871845
BHLHE40-AS1	1.1352	0.632608	1.05905	0.0629877	1.05016	1.13524	1.82399	1.2338	1.19393	1.48674	0.642324	1.76344	1.07721	1.42106	1.9185	2.29364	0.676951	2.24734	1.31942	2.04265	0.68862	0.61272	1.78013	0.0629877	2.97078	1.55655	1.06159	1.30612	2.72579	2.0249	0.956993	2.14363	0.895051	1.4773	1.41192	0.64904	1.404	1.69087	1.74326	1.13694	1.56049	2.2118	0.0629877	1.83752	1.51178	1.85893	1.05947	0.863723	0.971814
LINC01016	0.129389	0.129656	0.124843	0.0061697	0.0061697	0.0061697	0.0061697	0.0061697	0.0061697	0.0061697	0.0061697	0.370809	0.0061697	0.0061697	0.354187	0.0061697	0.0061697	0.0061697	0.246702	0.0061697	0.0061697	0.352089	0.0061697	0.0061697	0.0888922	0.126652	0.22345	0.0061697	0.0061697	0.0061697	0.0061697	0.0061697	0.0061697	0.237561	0.0061697	0.0061697	0.0061697	0.0061697	0.326596	0.0061697	0.240632	0.127051	0.0061697	0.0061697	0.0061697	0.0061697	0.0061697	0.0061697	0.240147
TGFBR3L	0.219831	0.602282	0.634773	2.90005	0.493688	1.74297	0.720181	1.41467	0.346377	1.31904	0.196345	0.152256	0.79591	0.519906	0.292416	0.371212	1.57698	0.412918	-0.0238213	1.39428	1.08462	0.514007	0.0608084	-0.0238213	1.56742	0.790167	0.264892	1.53689	0.117648	0.836366	1.13413	2.62226	1.48355	0.212603	-0.0238213	1.12947	0.212726	0.903291	0.267965	1.56007	0.792726	0.695746	3.24459	0.0655909	0.488323	0.17858	0.470278	0.743516	0.352919
LOC100507600	0.453831	0.844947	-0.00644137	-0.00644137	0.410637	0.172439	0.0770441	-0.00644137	0.499428	-0.00644137	0.0732667	0.0870178	0.24055	0.0776546	0.388212	0.864848	-0.00644137	0.236648	0.319881	0.0957601	-0.00644137	0.0603824	-0.00644137	-0.00644137	0.452217	0.161738	0.0741143	-0.00644137	0.497741	0.255736	-0.00644137	0.330266	0.156198	0.160197	0.379535	0.0743589	0.503188	0.235563	0.0750435	0.230689	0.162408	-0.00644137	-0.00644137	-0.00644137	0.455806	-0.00644137	-0.00644137	1.12708	0.0804959
TRIM52-AS1	2.41006	2.92468	1.96359	2.35949	2.20575	2.42133	2.72953	2.65699	2.48003	2.75424	1.71876	1.99507	2.59217	3.03023	2.81683	2.60623	2.93563	2.86969	2.27441	3.03173	2.47976	2.57304	2.48784	0.00878313	3.16817	2.98458	2.95014	4.26703	2.97859	2.46799	2.69843	2.81936	2.66506	2.0492	1.73157	2.44533	2.64702	1.98679	2.28256	2.20239	1.54979	2.20966	3.92069	2.28621	2.40037	2.01714	2.46957	2.24136	2.38655
NPIPB9	0.333718	0.69564	0.324303	1.61474	0.379172	0.0633522	0.238483	1.38723	0.954496	0.338258	0.14952	0.722338	1.80983	0.469121	1.13231	0.424145	0.324076	0.598435	1.22811	0.625675	1.4858	0.204348	0.0633522	0.0633522	0.189372	0.328056	0.0633522	0.537674	0.144	2.46819	0.277977	1.11499	0.319572	0.156264	0.245134	1.05954	0.854107	0.324968	0.650853	0.536928	0.969425	0.481899	2.01461	0.342428	0.563058	0.14221	0.611624	0.683266	0.915459
LINC00402	0.330664	0.756551	0.538358	0.0775972	0.304541	0.0775972	0.0775972	0.430995	1.35952	0.452008	0.194954	0.464227	0.0775972	0.201414	2.03819	4.24827	0.203311	1.5307	1.53959	1.13666	0.0775972	0.175984	0.0775972	0.0775972	1.04647	0.544812	0.609251	0.201298	1.17169	0.214965	0.0775972	1.7629	0.201012	0.641144	0.92108	0.0775972	1.79001	0.350765	0.0775972	0.317177	0.648048	1.23934	0.0775972	1.36151	1.02594	0.563559	0.433189	0.438453	0.205597
LINC00658	0.105391	0.00848396	0.00848396	0.00848396	0.00848396	0.0765847	0.00848396	0.00848396	0.00848396	0.00848396	0.00848396	0.205859	0.00848396	0.617979	0.00848396	0.00848396	0.00848396	0.147322	0.106169	0.65274	0.00848396	0.00848396	0.00848396	0.00848396	0.0735417	0.00848396	0.0964559	0.100236	0.24026	0.110374	0.00848396	0.29268	0.100024	0.00848396	0.00848396	0.00848396	0.00848396	0.00848396	0.00848396	0.00848396	0.00848396	0.00848396	0.00848396	0.00848396	0.00848396	0.00848396	0.00848396	0.00848396	0.00848396
LINC00968	0.506908	0.993007	0.660735	-0.0289592	-0.0289592	1.00051	0.0846258	0.297606	2.2724	-0.0289592	0.370319	0.433184	0.756601	0.193016	1.48566	0.522718	0.396457	0.932126	0.8496	0.578521	0.201277	0.722136	0.751346	-0.0289592	0.916016	0.496245	0.281605	-0.0289592	0.982061	-0.0289592	0.0656663	1.16516	0.192317	0.965808	0.199822	0.463672	0.895406	0.143204	0.186319	0.389496	0.0895749	0.0894804	-0.0289592	1.15747	0.599945	0.49786	0.891205	0.200077	0.403561
TNKS2-AS1	0.691626	0.454915	0.234187	-0.00827147	-0.00827147	0.171401	0.154449	0.232819	0.49984	0.393639	0.0717898	0.332911	0.162166	0.368743	0.637283	0.866879	0.955791	0.178939	0.0815749	-0.00827147	0.682638	0.122733	-0.00827147	0.446683	0.452419	0.160653	0.532326	0.301168	0.268972	-0.00827147	0.251465	0.253119	-0.00827147	0.307699	0.160629	0.149362	0.619708	0.234805	-0.00827147	0.0759672	0.238627	0.380616	-0.00827147	0.399416	0.244099	0.323255	-0.00827147	0.0789669	0.079051
RNF212B	0.487818	0.921806	1.76325	0.112008	0.112008	0.253434	0.688405	1.06574	1.53615	0.931951	0.204479	1.30113	0.781856	1.05834	0.720495	0.411187	0.112008	0.328238	1.97871	0.796419	0.308331	1.27877	0.30734	0.112008	0.430048	0.112008	0.29354	0.469414	0.112008	0.321339	1.45688	1.01131	0.386973	0.837003	0.112008	1.8045	0.112008	1.05835	1.18779	0.209304	1.51579	0.112008	0.112008	0.661892	0.57095	0.561227	0.700393	0.843283	0.112008
LINC02082	0.439292	0.365956	0.0223829	0.0223829	0.0223829	0.0223829	0.0223829	0.0223829	0.352899	0.0223829	0.0223829	0.0223829	0.0223829	0.274034	0.0223829	0.0223829	0.112763	0.496906	0.0223829	0.0223829	0.0223829	0.0931165	0.114334	0.0223829	0.259151	0.114226	0.107652	1.07042	0.0223829	0.0223829	0.0960024	1.00267	0.0223829	0.0223829	0.0223829	0.0223829	0.0223829	0.0223829	0.108635	0.0223829	0.282574	0.0223829	0.0223829	0.295643	0.0223829	0.371758	0.0223829	0.200575	0.0223829
LOC100507670	0.00516506	0.120631	0.220345	0.00516506	0.297234	0.00516506	0.725385	0.115467	0.219837	0.00516506	0.00516506	0.346121	0.420678	0.313848	0.120639	0.00516506	0.582981	0.0896865	0.00516506	0.26102	0.00516506	0.536547	0.00516506	0.00516506	0.0825147	0.506383	0.474013	0.216811	0.102029	0.345576	0.415499	0.125351	0.216335	0.116759	0.00516506	0.302398	0.00516506	0.0892836	0.110965	0.00516506	0.118285	0.22423	0.00516506	0.532171	0.427662	0.0998787	0.116192	0.223741	0.507266
LOC100508631	0.00259592	0.00259592	0.00259592	0.00259592	0.00259592	0.00259592	0.00259592	0.00259592	1.51486	0.00259592	0.00259592	0.00259592	0.00259592	0.169327	0.473881	0.00259592	0.00259592	0.00259592	0.00259592	0.203972	0.466404	0.00259592	0.00259592	0.00259592	0.00259592	0.00259592	0.00259592	0.00259592	0.00259592	0.186991	0.882343	0.00259592	0.00259592	0.00259592	0.00259592	0.00259592	0.00259592	0.00259592	0.00259592	0.00259592	0.00259592	0.00259592	0.00259592	0.00259592	1.10126	0.00259592	0.00259592	0.00259592	0.00259592
LOC100509620	0.535291	0.877245	0.150379	0.150379	0.150379	0.150379	0.150379	0.847337	1.00133	0.150379	0.328877	1.37556	0.70349	0.84087	0.150379	0.150379	0.150379	0.150379	0.150379	0.379248	0.150379	0.150379	0.344912	0.150379	0.150379	0.150379	0.150379	0.150379	0.150379	0.150379	0.858096	0.551368	0.988486	0.150379	0.150379	0.150379	0.150379	0.295461	0.150379	0.150379	0.150379	0.150379	0.150379	0.150379	0.150379	0.150379	0.341872	0.527364	0.150379
CPB2-AS1	0.52151	0.4376	0.505718	0.0444908	0.0444908	0.261137	2.73278	0.244043	0.422661	0.0444908	0.318195	0.362529	0.343629	0.24209	0.522466	0.696351	0.729133	0.198465	0.756326	0.490761	0.0444908	0.346202	0.341377	0.0444908	0.185676	0.341048	1.05451	0.0444908	0.301536	0.263024	1.04141	0.539828	0.146011	0.425483	0.248148	0.234563	0.338559	0.466174	0.0444908	0.0444908	0.150008	0.875509	0.0444908	0.0444908	0.253654	0.37189	0.0444908	0.341328	0.667505
SMC4	5.55058	5.56232	6.95685	3.7458	2.82612	5.90984	5.83677	6.59285	5.53644	4.47005	5.24037	5.89977	5.80404	5.71164	6.14781	7.24714	3.97856	5.94042	6.80091	6.28082	6.33508	6.81085	5.38279	4.50297	4.97605	5.08398	5.67968	7.5002	5.01023	6.82675	6.67868	6.05812	4.60844	7.41022	6.26886	7.71692	6.17163	6.6084	5.02816	5.48372	7.40289	6.26348	4.48169	7.20133	5.95629	6.54804	5.47071	5.19826	4.30078
GJC1	4.03055	4.24852	3.91677	0.341296	4.55471	4.3353	3.89223	4.4172	5.37612	4.08176	4.98346	4.43559	4.79836	5.55041	4.96175	4.7612	4.23298	4.06255	3.77953	5.19765	4.79443	3.89445	2.05945	2.06253	3.64348	3.73868	3.80117	6.25716	5.01546	5.72321	4.24208	3.15226	3.19885	4.78771	3.41781	5.86062	5.50276	4.73935	4.54949	4.43858	5.49542	2.8152	0.251399	3.97732	4.59467	4.73911	3.17716	4.58975	2.41504
RBM14-RBM4	1.60612	1.65011	1.34692	0.328282	1.03496	1.20816	1.55309	1.64945	1.29536	1.05122	0.579293	1.85561	1.41424	1.28538	1.37746	1.71909	0.512192	1.11289	1.56977	0.983538	1.2068	0.837649	1.0891	4.00245	1.42158	1.78367	1.25456	0.592111	0.767041	1.96352	2.35173	0.61733	1.28303	1.69918	1.40685	0.927617	1.35163	1.19401	0.868717	0.591665	1.78759	0.681815	0.328282	1.45193	1.1644	1.36107	1.01949	1.50028	1.14779
CENPS-CORT	0.397342	0.00639045	0.109533	0.00639045	0.00639045	0.00639045	0.201907	0.296072	0.00639045	0.115396	0.00639045	0.00639045	0.112073	0.203295	0.00639045	0.117031	0.109438	0.0849538	0.31051	0.00639045	0.210623	0.00639045	0.00639045	0.00639045	0.0782876	0.111106	0.00639045	0.107789	0.0964259	0.118992	0.00639045	0.00639045	0.00639045	0.299273	0.111091	0.00639045	0.00639045	0.159109	0.00639045	0.202775	0.00639045	0.00639045	0.00639045	0.00639045	0.114011	0.00639045	0.00639045	0.111211	0.39006
ATP5MF-PTCD1	0.244287	0.244583	0.239249	0.107753	0.107753	0.107753	0.107753	0.789437	0.238929	0.246723	0.107753	0.107753	0.600144	1.05218	0.107753	0.248807	0.107753	0.394529	0.245384	0.107753	0.24211	0.308431	0.107753	0.107753	0.287116	0.107753	0.348512	0.358558	0.222539	0.948329	0.107753	0.107753	0.107753	0.481146	0.59594	0.664869	0.240067	0.563428	0.107753	0.358122	0.485962	0.107753	0.107753	0.504959	0.244958	0.219991	0.362884	0.241388	0.367012
ABHD14A-ACY1	0.0969723	0.0112019	0.0938078	0.0112019	0.0112019	0.0714766	0.0112019	0.0112019	0.0112019	0.098503	0.0112019	0.0112019	0.0112019	0.0112019	0.0112019	0.0112019	0.0112019	0.0112019	0.0112019	0.0112019	0.0112019	0.0757916	0.0112019	2.23345	0.0112019	0.317923	0.0112019	0.0112019	0.0112019	0.264614	0.0112019	0.0112019	0.0112019	0.0942757	0.0112019	0.0112019	0.0112019	0.0112019	0.0899625	0.0112019	0.0112019	0.0953451	0.0112019	0.0112019	0.0112019	0.0112019	0.0112019	0.0112019	0.0952326
RNF103-CHMP3	0.260818	0.365268	0.146162	1.68771	0.331218	0.270102	0.912833	0.620582	0.536926	0.152607	0.238254	0.272564	0.719492	1.05178	0.15077	0.032775	0.782771	0.032775	0.732076	0.625164	1.0151	0.824067	0.032775	0.032775	0.25993	0.544932	0.335624	0.614901	0.032775	0.15656	0.850531	0.835109	0.248554	0.354746	0.940591	1.14178	0.354914	0.200662	0.430141	0.144044	0.455378	0.455069	0.032775	0.032775	1.03151	0.391427	0.62397	0.032775	0.358244
SMIM35	0.870464	0.690766	0.477087	0.140489	0.547862	0.227445	0.256903	0.140489	1.00612	0.966704	0.549711	1.85675	0.774905	0.570443	1.90133	1.88655	0.476794	1.56023	0.786798	0.415266	1.50104	0.779964	1.09564	0.140489	1.59195	0.769826	0.966454	0.367787	1.11471	0.613405	0.417331	1.62069	2.37127	0.579141	1.49456	2.05559	1.01229	0.31694	0.558126	0.471148	1.43773	0.584325	0.140489	1.2142	0.490847	0.338597	0.761843	0.679257	0.140489
TMEM110-MUSTN1	0.979474	0.759389	1.22639	0.0771333	1.31809	0.718568	0.724846	1.22154	0.548941	0.347096	0.456833	0.515046	0.560127	1.25376	1.49079	1.65603	0.409077	1.60321	0.821633	0.840756	0.916802	0.28001	0.337366	0.0771333	1.23976	1.10812	0.814253	0.166326	1.54991	0.786618	0.950974	1.15774	0.474444	0.680568	0.622242	0.243739	0.552526	0.904581	0.922256	0.403645	0.557982	0.914789	0.0771333	0.89457	0.497097	0.805625	0.550183	1.01449	0.41462
CAHM	0.721577	0.367977	0.215445	-0.0248295	1.23574	0.692019	0.956174	0.284961	0.417551	0.564951	0.331188	0.31328	0.428039	0.282086	0.434214	0.981333	1.42065	1.10606	0.370031	-0.0248295	1.10768	1.45193	0.359822	-0.0248295	1.43221	0.898374	0.396034	0.137423	0.952948	0.518965	1.15827	2.00976	0.830785	0.977058	0.359366	-0.0248295	0.356352	1.26059	0.459492	0.918039	0.488142	1.3469	-0.0248295	0.0665247	0.671502	1.19685	1.12839	0.359762	0.291607
FPGT-TNNI3K	1.89651	0.912523	0.829272	0.0140304	0.0140304	0.548367	0.635298	1.03662	1.76486	0.298847	0.187492	1.21109	0.523599	0.196763	1.07199	1.57263	0.284153	0.970642	0.114215	0.234733	0.289934	0.0888736	1.32574	0.0140304	1.24063	0.11121	0.0140304	0.196598	0.941116	1.16061	0.429638	1.54463	0.196188	0.650667	0.839017	0.679125	0.515579	0.566143	1.52714	0.19628	1.32837	0.657532	0.0140304	0.93468	0.670613	0.92532	0.829634	1.19583	0.202752
MROH7-TTC4	0.114616	0.114852	0.00576219	0.00576219	0.00576219	0.00576219	0.00576219	0.00576219	0.767272	0.579156	0.00576219	0.00576219	0.00576219	0.00576219	0.00576219	0.00576219	0.00576219	0.161716	0.00576219	0.00576219	0.00576219	0.00576219	0.306467	0.00576219	0.0788406	0.00576219	0.00576219	0.00576219	0.0972769	0.00576219	0.322975	0.119312	0.205272	0.210177	0.00576219	0.00576219	0.303612	0.00576219	0.10572	0.205373	0.00576219	0.30707	0.00576219	0.118346	0.00576219	0.00576219	0.110659	0.00576219	0.00576219
TMEM56-RWDD3	0.671648	0.672858	1.09443	-0.0230388	-0.0230388	0.61901	0.585232	0.842655	1.05438	0.506795	0.202264	0.755611	0.609619	-0.0230388	0.370413	1.54865	0.217406	0.793171	0.562918	-0.0230388	0.222551	0.527338	0.857359	-0.0230388	0.805676	-0.0230388	0.272411	0.213769	0.312799	0.387584	0.718965	0.851972	0.139105	0.143092	0.659124	1.28614	0.706211	0.103117	0.275555	0.0605727	1.18329	0.490391	-0.0230388	0.894385	0.149137	0.661092	0.217742	0.902308	0.221529
POC1B-GALNT4	0.523573	0.756412	0.427724	0.147441	0.147441	0.147441	0.147441	0.147441	0.339416	0.252315	0.147441	0.255959	0.147441	0.505461	0.147441	0.253887	0.246583	0.295058	0.440033	0.376246	0.147441	0.147441	0.147441	0.147441	0.282797	0.671486	0.491543	0.244996	0.467935	0.92344	0.147441	0.147441	0.24477	0.247236	0.248173	0.329666	0.247291	0.36287	0.242055	0.336381	0.432856	0.147441	0.147441	0.353641	0.525269	0.597045	0.339976	0.342908	0.147441
BCL2L2-PABPN1	1.05282	1.46484	1.34896	0.123677	0.123677	0.491391	0.730037	0.674975	0.972297	0.222409	0.44448	1.8984	0.689481	0.533986	0.826242	0.712031	0.387318	0.613723	0.480391	0.909984	0.472603	0.571053	0.685616	0.123677	0.625052	0.812155	0.44763	0.460443	0.35568	1.46757	0.529313	0.97105	0.53279	1.47288	0.684979	0.37392	0.542291	0.447416	1.04332	0.668921	0.54721	0.546908	0.123677	1.22954	1.00247	0.27898	1.12662	0.685532	0.30787
TEN1-CDK3	0.640018	0.946034	1.21045	2.88781	1.23008	0.99399	1.82674	0.857709	1.63161	1.25933	1.10698	2.01189	0.338281	0.735431	1.19958	1.3618	0.804172	2.25584	0.950371	1.27403	1.62242	1.19401	0.25263	-0.027741	1.59978	1.13139	1.07048	0.673765	1.13692	0.736647	2.17439	1.61125	1.1028	0.687018	0.692528	0.589422	0.749337	1.02331	0.52877	2.14391	1.08637	1.71952	-0.027741	0.514379	0.573521	1.23417	1.45667	1.03386	0.560615
ZNF559-ZNF177	0.664606	0.850926	0.196968	0.105729	0.105729	0.951444	0.27868	1.65113	0.645786	0.202154	0.419034	0.689809	1.47699	0.434906	0.373294	0.611255	0.105729	0.479037	1.06947	0.105729	0.520211	0.177069	0.837	0.105729	0.64061	0.285274	0.191729	0.27975	0.260755	0.545443	0.810753	1.19243	0.27936	0.58357	0.836219	0.492286	0.514558	0.303803	0.105729	0.195264	0.719519	0.105729	0.105729	0.381331	0.290102	0.789897	0.105729	1.18845	0.367623
AP1M2	5.78208	5.36831	5.17543	4.95129	6.20241	5.36538	6.90747	6.18565	3.98226	5.72668	4.82587	5.66253	6.58852	5.89396	3.96582	2.42863	6.60648	5.61996	5.28873	4.97152	6.03263	5.74439	6.48125	6.37797	5.25345	5.76036	6.39652	6.09855	0.18724	3.10067	5.98989	6.24734	5.63552	6.0073	5.02601	6.17507	3.13476	6.26826	6.36355	6.08337	5.5303	6.17678	5.58697	4.89689	5.09752	5.96043	6.25144	5.1622	5.14047
NPHP3-ACAD11	0.0265209	0.164252	0.0265209	0.0265209	0.0265209	0.215323	0.0265209	0.0265209	0.0265209	0.0265209	0.0265209	0.306438	0.0265209	0.0265209	0.0265209	0.168504	0.0265209	0.0265209	0.0265209	0.0265209	0.0265209	0.0265209	0.0265209	0.0265209	0.0265209	0.0265209	0.0265209	0.0265209	0.0265209	0.305976	0.134237	0.0265209	0.0265209	0.0265209	0.0265209	0.381067	0.159706	0.0265209	0.0265209	0.0265209	0.0265209	0.0265209	0.0265209	0.0265209	0.0265209	0.0265209	0.0265209	0.0265209	0.0265209
ZHX1-C8orf76	0.0491958	0.150226	0.237474	0.0491958	0.0491958	0.252417	0.0491958	0.0491958	0.146052	0.0491958	0.13975	0.347526	0.24197	0.617186	0.244891	0.587153	0.146199	0.260942	0.648001	0.165304	0.411828	0.19737	0.327684	0.0491958	0.0491958	0.147769	0.0491958	0.0491958	0.133949	0.155191	0.40823	0.0491958	0.144425	0.484038	0.0491958	0.140991	0.0491958	0.385651	0.141769	0.0491958	0.241021	0.0491958	0.0491958	0.510315	0.245397	0.285222	0.237576	0.147868	0.0491958
RTEL1-TNFRSF6B	3.21279	3.82133	3.25146	6.40598	3.53328	4.83556	3.88903	3.51205	3.8482	3.55409	2.76898	5.13024	4.34187	3.93082	3.90201	3.09867	2.95029	3.63243	3.50746	3.21107	2.90687	2.52606	2.627	5.18235	4.14699	4.17952	3.61195	1.44575	3.25227	2.70454	5.97332	5.00927	3.29384	5.37544	2.86354	3.15775	3.32464	3.07493	3.02405	3.49622	3.19096	3.77579	4.63176	3.19388	2.49327	3.70245	3.77173	4.36172	2.60599
ZNF670-ZNF695	0.305729	0.306215	0.0746292	0.0746292	0.0746292	0.0746292	1.60682	0.493081	0.189257	0.703097	0.282863	1.32872	1.00156	0.489199	0.411603	0.421361	0.0746292	0.474569	0.697812	0.212042	0.0746292	0.409572	0.0746292	0.0746292	0.0746292	0.593653	0.643114	1.84307	0.174934	0.628409	1.18136	0.624525	0.0746292	0.497585	0.0746292	0.561463	0.676718	0.324085	0.0746292	1.34822	0.924295	1.32471	0.0746292	0.421726	0.606517	0.595248	0.297575	0.404162	0.301182
UBE2F-SCLY	0.0182597	0.22778	0.122219	0.0182597	0.114744	0.0182597	0.622623	0.310233	0.0182597	0.327594	0.0182597	0.520036	0.0182597	0.216722	0.0182597	0.0182597	0.122123	0.0974446	0.500802	0.561392	0.124481	0.0182597	0.123929	0.0182597	0.160062	0.222836	0.378748	0.12046	0.354017	0.237748	0.0182597	0.826002	0.120224	0.313459	0.0182597	0.0182597	0.0182597	0.172187	0.0182597	0.216198	0.124238	0.0182597	0.0182597	0.332285	0.0182597	0.0182597	0.122277	0.316395	0.568206
SEC24B-AS1	1.40099	1.20206	1.25102	-0.0110928	0.788297	0.926626	1.69983	1.62895	1.778	1.03012	0.890418	1.33023	1.38869	0.927983	1.01832	1.39304	2.05579	1.34508	1.61798	0.772809	1.09846	1.15302	1.48869	2.05554	1.53965	1.13801	0.798123	1.81664	0.977665	0.717233	1.95454	2.07663	1.31152	1.578	1.04716	0.576954	1.37199	1.75545	1.21011	1.0212	1.30757	1.41998	-0.0110928	1.35454	1.24693	1.45	1.21092	1.90488	2.05312
ARHGAP19-SLIT1	0.0411618	0.0411618	0.0411618	0.0411618	0.154583	0.0411618	0.0411618	0.276768	0.0411618	0.170315	0.15514	0.0411618	0.166379	0.0411618	0.0411618	0.0411618	0.0411618	0.134247	0.0411618	0.0411618	0.0411618	0.0411618	0.0411618	0.0411618	0.0411618	0.0411618	0.0411618	0.161302	0.147839	0.0411618	0.0411618	0.173525	0.273727	0.164062	0.0411618	0.0411618	0.164129	0.0411618	0.0411618	0.0411618	0.0411618	0.0411618	0.0411618	0.172399	0.0411618	0.244317	0.163438	0.0411618	0.0411618
P2RX5-TAX1BP3	0.0436804	0.855632	0.907186	0.0436804	0.622673	0.76671	0.733397	0.902931	0.82743	1.09926	0.451081	0.616322	0.762216	0.895781	2.11146	3.27056	1.05341	2.00783	1.59534	0.440079	1.27442	0.98892	0.0436804	0.0436804	0.851443	0.484203	0.260903	0.737173	0.883545	0.711144	0.402659	0.79701	0.816342	0.75082	0.756499	1.00993	0.911603	0.663429	0.55017	1.29905	0.672468	0.841279	0.0436804	1.03747	1.41905	0.868111	0.662269	0.38392	0.277595
MAGEA10-MAGEA5	0.0207611	0.0207611	0.323442	0.0207611	0.0207611	0.0207611	0.0207611	0.0207611	0.127664	0.33963	0.120708	0.706784	0.0207611	0.790427	0.0207611	0.0207611	0.228383	0.0207611	0.132924	1.80116	0.0207611	0.104552	0.129687	0.0207611	0.0207611	0.129559	0.121771	0.126112	0.0207611	0.0207611	0.190814	0.347076	0.125868	0.32506	0.0207611	0.122078	0.0207611	0.0207611	0.0207611	0.318102	0.741679	0.328753	0.0207611	0.0207611	0.679936	0.11223	0.0207611	0.0207611	0.0207611
STX16-NPEPL1	2.33657	2.26279	2.49966	1.20324	1.82976	2.16799	2.93821	1.57513	2.78471	1.30813	1.06655	2.0262	1.79154	1.56635	3.12205	2.92606	0.931783	2.82697	2.41808	1.74258	1.51575	1.26635	1.63451	0.313339	3.48403	2.71619	2.27668	1.2051	2.38496	1.65832	1.12759	3.0369	1.56355	2.00207	1.51025	1.22782	1.66414	1.24439	1.82401	1.43924	1.47027	3.21838	2.18673	2.21666	1.94561	1.1585	1.58084	2.53964	1.51203
HNRNPUL2-BSCL2	0.0294807	0.196292	0.0294807	0.0294807	0.0294807	0.146453	0.333361	0.0294807	0.0294807	0.647043	0.0294807	0.0294807	0.0294807	0.0294807	0.0294807	0.0294807	0.0294807	0.151587	0.0294807	0.0294807	0.0294807	0.274131	0.0294807	0.0294807	0.0294807	0.0294807	0.322994	0.187078	0.169417	0.0294807	0.159941	0.0294807	0.0294807	0.190698	0.0294807	0.181043	0.0294807	0.0294807	0.0294807	0.186796	0.0294807	0.0294807	0.0294807	0.0294807	0.0294807	0.0294807	0.0294807	0.192398	0.0294807
C1QTNF3-AMACR	0.203022	0.203022	0.36244	0.203022	0.203022	0.319344	0.203022	0.510367	0.203022	0.677378	0.203022	0.203022	0.366366	0.203022	0.368919	0.533925	1.14787	0.550694	0.369877	0.203022	0.203022	0.327671	0.365062	0.203022	0.314146	0.516735	0.203022	0.203022	0.203022	0.203022	0.573361	0.203022	0.645133	0.363343	0.203022	0.203022	0.363432	0.203022	0.203022	0.359463	0.203022	0.203022	0.203022	0.960147	0.525171	0.203022	0.787079	0.203022	0.203022
UBA2	6.45411	6.53894	6.98989	4.0521	3.81671	6.65571	7.15887	6.68323	6.73164	6.55735	6.24195	6.96087	7.16031	7.87458	6.67624	6.88876	6.164	6.24921	7.04133	7.18885	7.08097	6.76484	5.96907	5.62578	5.92514	5.92241	6.11943	7.59889	5.8508	6.97605	5.79286	6.68366	6.54411	7.05602	6.61161	8.46324	6.3391	6.55762	6.34266	7.22902	7.35057	6.44808	4.60908	6.22444	6.69791	6.4158	6.37363	6.93373	6.99289
SAE1	6.01527	6.29919	6.86148	5.08394	7.55481	5.7474	7.05251	6.19262	5.98289	6.86422	6.4278	6.7245	5.87307	6.34862	6.11381	6.33382	6.4951	6.20289	5.92837	6.65812	6.75118	6.5091	5.68151	7.4923	6.41748	6.54926	6.53783	7.50163	6.27328	6.0386	6.02529	6.4664	6.83862	6.64053	6.7388	6.32339	6.26578	6.87139	6.2106	7.58148	6.70077	6.81321	6.31114	6.61974	6.62937	6.40196	6.26796	6.40404	7.8269
FARSB	5.09702	5.24062	5.92392	1.81749	3.97151	5.13306	6.01085	4.92543	4.87021	5.82925	4.80266	5.39713	4.87493	5.21949	5.35766	5.26928	5.75269	5.23619	5.279	4.87701	6.03878	5.39528	5.17444	2.2018	5.14315	5.53448	6.23368	6.38306	4.92777	5.72875	5.4212	5.08713	5.48763	6.08463	5.71145	5.96197	5.21208	6.94249	5.3893	6.03367	5.16407	5.54838	4.55271	5.9486	5.38707	5.7056	5.34898	5.72121	5.38059
ABCC5	6.75876	6.83795	7.66684	5.97266	6.17176	7.01965	6.20857	6.78834	8.48835	5.99485	6.06348	7.3534	7.17788	7.47663	6.53258	7.52236	6.30784	6.81595	6.59499	7.84653	8.21613	9.00632	6.80154	4.46445	6.60638	7.42473	6.80363	9.61173	7.33928	6.26152	6.84386	7.47399	5.73657	7.51159	6.11996	10.2132	7.05757	6.10337	6.53764	9.26034	9.30936	7.97517	1.81054	8.5045	7.11953	6.62947	6.17686	6.85808	5.97248
ABCB6	0.82505	0.755905	1.05096	0.145047	1.29647	1.02635	1.63298	0.732449	1.53381	0.903139	1.05654	1.17476	1.38121	0.242996	0.893622	1.51538	0.588236	1.25732	0.684892	0.374561	1.17764	0.985047	0.595137	0.145047	0.679256	0.812389	0.834954	0.421706	0.392244	1.11464	1.3879	0.918461	0.979874	1.31738	0.878523	0.327837	1.05535	1.52822	1.53178	2.0678	2.08173	2.16758	0.145047	1.27102	1.39723	1.642	1.10739	0.671177	1.06312
DNM1L	6.0008	6.05716	6.98362	3.52653	2.11291	6.32107	6.19973	5.91086	6.28275	6.04973	7.30229	7.04094	6.14522	4.83816	6.24481	6.50384	4.90549	6.49594	6.09799	6.33725	6.80085	6.98088	5.21447	4.57688	6.05579	5.32232	5.12007	6.80799	5.88905	6.04956	5.81338	6.09402	6.35192	5.67289	6.87631	6.49852	6.64549	6.16231	5.80815	6.2003	6.53201	5.87772	3.50606	6.17253	6.25814	5.29349	5.5428	5.84348	5.63514
CDH8	0.23269	0.678781	2.8786	0.0470397	0.0470397	0.240249	0.0470397	0.829499	2.1163	0.0470397	5.11764	0.413926	0.955859	0.223262	1.0673	0.0470397	0.594142	0.117351	0.0470397	1.12305	2.63188	0.37613	0.727968	0.0470397	0.632526	1.00002	0.437062	5.4561	0.127618	0.0470397	0.44784	0.0470397	0.137577	1.342	0.0470397	0.134312	1.5904	0.117016	1.09288	1.95806	2.24861	0.0470397	0.0470397	2.48679	3.54417	1.12929	0.1394	0.786782	0.843965
ABCC9	3.58653	3.95023	3.73975	2.7663	1.3678	4.09324	2.41223	4.43677	6.0181	3.38601	4.53915	4.15109	3.99038	3.74814	5.30981	4.7763	3.20508	3.86756	4.06018	4.09862	3.01353	2.78252	2.61991	0.59011	4.79011	3.23913	4.31065	3.6574	4.29715	5.38021	3.7074	4.18576	3.40801	4.64691	2.84457	3.12363	5.16246	3.23809	4.24994	2.62474	3.82271	3.49194	3.08915	4.36324	4.10453	4.58447	3.26348	4.64033	3.35169
ABCF2	5.12363	4.64454	5.95618	2.93048	6.18369	4.76532	5.6573	5.42481	4.94141	4.7358	5.56248	5.02125	5.21199	5.80111	4.84352	4.92306	5.39031	5.28028	4.43305	5.34895	5.86233	5.16312	4.69759	4.11995	4.97065	5.60662	6.19737	5.18166	4.69529	4.91641	5.29757	5.11594	5.30885	5.73961	5.09943	5.43611	5.0377	6.70639	5.3766	5.82698	5.51784	5.1313	4.67676	5.61378	5.54621	5.83389	6.05766	5.06729	5.42417
MIR4668	0.173553	0.273681	0.0671539	0.0671539	0.0671539	0.0671539	0.0671539	0.264715	0.441551	0.0671539	0.162727	0.93804	0.450871	0.0671539	0.54036	0.376368	0.0671539	0.0671539	0.458428	0.303431	0.449885	0.147278	0.0671539	0.0671539	0.0671539	0.17119	0.163743	0.0671539	0.24127	0.643662	0.0671539	0.47088	0.0671539	0.0671539	0.0671539	0.164037	0.604094	0.144835	0.0671539	0.0671539	0.53172	0.0671539	0.0671539	0.635481	0.174077	0.15462	0.0671539	0.447997	0.0671539
MIR4653	0.36103	0.458927	1.12042	-0.0875826	0.405556	0.909764	1.27728	0.610847	0.612982	1.03681	1.5367	0.670089	0.940065	0.52055	0.15097	0.158086	1.6617	0.944019	0.554301	0.729414	0.789227	1.43351	0.0327195	-0.0875826	0.718237	1.48111	1.45195	0.520052	0.113518	0.2755	1.39019	0.478815	1.90034	1.06113	1.06938	0.581363	0.778252	0.940164	0.950075	0.973811	0.626112	1.20002	-0.0875826	0.26993	0.80443	1.76913	1.84216	1.53413	0.447959
MIR4436B1	-0.00396124	-0.00396124	-0.00396124	-0.00396124	-0.00396124	0.0573822	-0.00396124	0.158119	-0.00396124	0.0848877	-0.00396124	0.330181	-0.00396124	-0.00396124	0.0835255	-0.00396124	-0.00396124	-0.00396124	0.0840311	-0.00396124	-0.00396124	-0.00396124	0.161667	-0.00396124	0.0546411	-0.00396124	0.149965	-0.00396124	-0.00396124	-0.00396124	0.250415	-0.00396124	0.156028	-0.00396124	0.0813787	-0.00396124	0.160049	-0.00396124	0.151691	-0.00396124	-0.00396124	-0.00396124	-0.00396124	0.170732	0.0837592	-0.00396124	0.0801563	0.237137	-0.00396124
MIR4686	4.17898e-05	0.734725	0.0836314	4.17898e-05	4.17898e-05	0.119275	4.17898e-05	4.17898e-05	4.17898e-05	0.0883825	0.151522	4.17898e-05	4.17898e-05	4.17898e-05	4.17898e-05	4.17898e-05	0.235934	4.17898e-05	4.17898e-05	4.17898e-05	4.17898e-05	0.0654007	4.17898e-05	4.17898e-05	4.17898e-05	4.17898e-05	4.17898e-05	4.17898e-05	4.17898e-05	4.17898e-05	4.17898e-05	4.17898e-05	0.231859	4.17898e-05	4.17898e-05	4.17898e-05	4.17898e-05	4.17898e-05	4.17898e-05	4.17898e-05	4.17898e-05	4.17898e-05	4.17898e-05	4.17898e-05	4.17898e-05	4.17898e-05	4.17898e-05	0.0849912	4.17898e-05
MIR4728	0.112195	0.112195	0.112195	0.112195	0.112195	0.112195	0.112195	0.112195	0.112195	0.112195	0.112195	0.112195	0.784152	0.112195	0.112195	0.304689	0.291479	0.112195	0.112195	0.112195	0.295549	0.112195	0.112195	0.112195	0.112195	0.112195	0.28134	0.112195	0.112195	0.112195	0.258232	0.488177	0.453694	0.112195	0.112195	0.112195	0.112195	0.62034	0.112195	0.112195	0.112195	0.112195	0.112195	0.304904	0.112195	0.112195	0.112195	0.112195	0.112195
MIR4512	0.737755	0.497425	0.220368	0.0769916	0.21006	0.556702	0.348775	0.219511	0.481025	0.0769916	0.0769916	0.233783	0.0769916	0.594274	0.226194	0.509629	0.0769916	0.290276	0.367594	0.0769916	0.0769916	0.397598	0.0769916	0.0769916	0.27256	0.359136	0.212135	0.0769916	0.0769916	0.0769916	0.410064	0.878094	0.0769916	0.22118	0.0769916	0.212546	0.0769916	0.0769916	0.213694	0.21769	0.726991	0.360042	0.0769916	0.510085	0.226593	0.530502	0.48217	0.488168	0.610321
MIR4483	0.412379	0.518515	0.77835	0.0559997	0.0559997	0.310896	0.0559997	0.0559997	0.500938	0.0559997	0.0559997	0.643798	0.18078	0.175833	0.518546	0.186633	0.0559997	0.0559997	0.0559997	0.0559997	0.0559997	0.0559997	0.295922	0.0559997	0.299971	0.0559997	0.0559997	0.0559997	0.0559997	0.0559997	0.24925	0.917731	0.0559997	1.81476	0.17962	0.0559997	0.0559997	0.148317	0.384819	0.0559997	0.180146	0.509556	0.0559997	0.186779	0.519678	0.0559997	0.690962	0.405245	0.700226
MIR4530	0.0650497	0.0650497	0.0650497	0.0650497	0.0650497	0.45781	0.0650497	0.0650497	0.0650497	0.0650497	0.405104	0.0650497	0.0650497	0.0650497	0.0650497	0.0650497	0.252525	0.0650497	0.0650497	0.0650497	0.0650497	0.0650497	0.0650497	0.0650497	0.0650497	0.0650497	0.408618	0.0650497	0.932392	0.0650497	0.0650497	0.268291	0.0650497	0.0650497	0.0650497	0.0650497	0.0650497	0.207299	0.0650497	0.0650497	0.0650497	0.25619	0.0650497	0.0650497	0.0650497	0.0650497	0.0650497	0.0650497	0.0650497
MIR4420	0.347496	0.181124	0.633699	0.181124	0.602869	0.181124	0.181124	0.49004	0.491108	0.508955	0.330567	0.817977	0.181124	0.181124	1.04577	1.30587	0.181124	0.738822	0.653575	0.716488	0.181124	0.181124	0.4968	0.181124	0.399685	1.25536	0.474498	0.181124	0.698629	0.672675	0.181124	0.354673	0.338282	0.342265	0.181124	0.181124	0.771216	0.181124	0.333899	0.338365	0.181124	0.344339	0.181124	1.06979	0.504919	0.31789	0.341447	0.181124	0.181124
MIR4771-2	0.46739	0.174895	0.386711	-1.95047e-05	-1.95047e-05	0.123776	-1.95047e-05	0.08625	0.16788	-1.95047e-05	0.157258	0.26665	0.395234	-1.95047e-05	-1.95047e-05	-1.95047e-05	-1.95047e-05	-1.95047e-05	0.175887	-1.95047e-05	0.394244	0.0678405	0.248914	-1.95047e-05	0.0604774	0.0880924	0.231786	-1.95047e-05	0.147445	0.418245	-1.95047e-05	0.181819	0.0851034	0.0872605	0.458245	-1.95047e-05	0.454733	-1.95047e-05	-1.95047e-05	0.085148	0.393437	-1.95047e-05	-1.95047e-05	0.0931815	-1.95047e-05	0.144255	-1.95047e-05	0.392346	-1.95047e-05
MIR4641	-0.00397538	-0.00397538	-0.00397538	-0.00397538	0.153065	0.178271	-0.00397538	0.0825756	0.0828841	0.0880452	0.226269	0.736013	0.459555	0.310166	0.251368	0.336052	-0.00397538	0.185916	0.252757	-0.00397538	-0.00397538	-0.00397538	0.0845282	-0.00397538	0.114792	0.167369	-0.00397538	0.620906	-0.00397538	-0.00397538	0.198297	0.548899	0.161724	0.165799	0.245459	-0.00397538	0.0836376	0.0620303	0.367741	-0.00397538	-0.00397538	0.246272	-0.00397538	0.176953	0.25201	0.271438	-0.00397538	0.456247	-0.00397538
MIR4514	0.00835327	0.152679	0.00835327	0.00835327	0.00835327	0.109558	0.00835327	0.146224	0.00835327	0.00835327	0.00835327	0.00835327	0.00835327	0.00835327	0.00835327	0.00835327	0.00835327	0.21468	0.153524	0.00835327	0.00835327	0.00835327	0.00835327	0.00835327	0.00835327	0.00835327	0.00835327	0.00835327	0.00835327	0.00835327	0.00835327	0.00835327	0.00835327	0.147839	0.00835327	0.139486	0.00835327	0.00835327	0.00835327	0.00835327	0.00835327	0.00835327	0.00835327	0.00835327	0.00835327	0.12674	0.00835327	0.00835327	0.00835327
MIR4513	0.476828	0.216451	0.216451	0.216451	0.216451	0.216451	0.216451	0.216451	0.216451	0.216451	0.337198	0.216451	0.216451	0.216451	0.351177	0.72203	0.216451	0.40904	0.216451	0.216451	0.699991	0.216451	0.216451	0.216451	0.216451	0.216451	0.216451	0.216451	0.436428	0.216451	0.216451	0.216451	0.216451	0.346649	0.347871	0.216451	0.216451	0.216451	0.456148	0.343498	0.34843	0.216451	0.216451	0.355482	0.59707	0.326955	0.216451	0.216451	0.348149
MIR4477A	0.0143382	0.345908	0.127411	0.0143382	0.0143382	0.0143382	0.0143382	0.0143382	0.0143382	0.133838	0.0143382	0.0143382	0.0143382	0.0143382	0.132005	0.0143382	0.0143382	0.0143382	0.0143382	0.149556	0.129871	0.1869	0.0143382	0.0143382	0.0143382	0.0143382	0.0143382	0.230003	0.113041	0.0143382	0.0143382	0.814446	0.0143382	0.0143382	0.0143382	0.0143382	0.0143382	0.0143382	0.0143382	0.0143382	0.0143382	0.129515	0.0143382	0.0143382	0.0143382	0.0143382	0.0143382	0.0143382	0.0143382
MIR4477B	0.870177	2.31302	1.46895	-0.0487133	0.882044	0.345506	1.50414	0.339169	1.63241	0.9753	0.885445	1.49259	0.278995	0.463258	1.13122	2.2454	0.340939	1.25197	1.35403	0.749551	0.950444	1.68131	0.347007	-0.0487133	1.20243	0.705662	0.111522	2.12908	1.79336	0.635661	0.0901632	0.440277	0.399681	0.591227	0.705574	1.19789	2.10058	0.990356	0.766498	2.29365	1.4572	0.277229	-0.0487133	1.6244	1.28245	0.228108	0.748119	0.652624	0.347286
MIR4525	0.0924874	0.0924874	0.2154	0.0924874	0.0924874	0.0924874	0.432062	0.0924874	0.0924874	0.0924874	0.0924874	0.2269	0.218427	0.0924874	0.220395	0.0924874	0.0924874	0.0924874	0.0924874	0.0924874	0.0924874	0.0924874	0.0924874	0.0924874	0.0924874	0.0924874	0.0924874	0.0924874	0.0924874	0.0924874	0.464392	0.0924874	0.0924874	0.216097	0.0924874	0.0924874	0.0924874	0.185663	0.0924874	0.213105	0.446011	0.217688	3.3052	0.224482	0.0924874	0.197399	0.330966	0.0924874	0.0924874
MIR4782	0.188477	-0.000526411	0.0934499	-0.000526411	-0.000526411	-0.000526411	0.0912752	0.0928881	-0.000526411	-0.000526411	-0.000526411	0.102242	-0.000526411	-0.000526411	0.0972688	0.100281	-0.000526411	0.139271	0.189949	-0.000526411	0.0954947	-0.000526411	-0.000526411	-0.000526411	-0.000526411	-0.000526411	-0.000526411	-0.000526411	-0.000526411	-0.000526411	-0.000526411	-0.000526411	-0.000526411	-0.000526411	-0.000526411	-0.000526411	0.0940343	-0.000526411	-0.000526411	-0.000526411	0.269769	-0.000526411	-0.000526411	0.19475	-0.000526411	0.155697	-0.000526411	-0.000526411	-0.000526411
MIR4737	0.22421	0.130946	0.21729	0.297335	0.359423	0.232078	0.994439	0.59798	0.126815	0.69713	0.205089	0.234164	0.468561	0.452971	0.474673	0.563347	0.0309622	0.534981	0.131531	0.83969	0.541234	0.600033	0.306566	0.307327	0.497425	0.464975	0.636077	0.377331	0.475091	0.13586	1.04009	0.777537	0.523266	0.60367	0.38769	0.867803	0.218414	0.303049	0.367698	0.213911	0.610372	0.802408	0.0309622	0.134148	0.13122	0.587029	0.667316	0.30652	0.128706
MIR4768	0.372881	0.606488	0.27949	0.096045	0.096045	1.82873	0.275367	1.10668	0.516663	0.460474	0.096045	1.41563	0.096045	0.276641	0.096045	0.292404	0.096045	0.834064	0.872321	0.209173	0.449368	0.803734	0.096045	0.096045	0.343639	0.664492	0.096045	1.62118	0.654129	1.45687	0.382281	0.096045	0.096045	0.725235	1.07257	0.096045	1.06612	0.536838	0.096045	1.97723	0.368134	0.448368	0.096045	0.545327	0.456231	0.996677	0.096045	2.32715	0.192277
MIR4516	0.193113	0.193113	0.667297	0.193113	0.193113	0.193113	0.193113	0.193113	0.193113	0.193113	0.193113	0.193113	0.365131	0.193113	0.193113	0.193113	0.193113	0.193113	0.368829	0.580207	0.36465	0.193113	0.193113	0.193113	0.193113	0.193113	0.500495	0.193113	0.193113	0.193113	0.193113	0.193113	0.6587	0.193113	0.193113	0.193113	0.670079	0.193113	0.193113	0.193113	0.364258	0.193113	0.193113	0.193113	0.193113	0.472199	0.193113	0.193113	0.193113
MIR4701	0.208774	0.0503623	0.0503623	0.0503623	0.19196	0.0503623	0.0503623	0.344498	0.0503623	0.0503623	0.0503623	0.519146	0.621654	0.200489	0.0503623	0.214019	0.0503623	0.0503623	0.0503623	0.560113	0.0503623	0.0503623	0.0503623	0.0503623	0.156711	0.0503623	0.0503623	0.0503623	0.0503623	0.0503623	0.174522	0.0503623	0.0503623	0.0503623	0.0503623	0.0503623	0.0503623	0.166018	0.195827	0.0503623	0.205893	0.351556	0.0503623	0.0503623	0.0503623	0.0503623	0.0503623	0.0503623	0.205561
MIR4639	0.103007	-3.86259e-05	0.0992047	-3.86259e-05	-3.86259e-05	-3.86259e-05	-3.86259e-05	-3.86259e-05	0.191956	-3.86259e-05	-3.86259e-05	-3.86259e-05	0.101649	-3.86259e-05	-3.86259e-05	0.106419	-3.86259e-05	0.0755544	-3.86259e-05	-3.86259e-05	0.286022	-3.86259e-05	-3.86259e-05	-3.86259e-05	0.0691402	-3.86259e-05	-3.86259e-05	0.0975259	-3.86259e-05	-3.86259e-05	-3.86259e-05	-3.86259e-05	-3.86259e-05	0.0997669	-3.86259e-05	0.345063	0.0998219	-3.86259e-05	-3.86259e-05	-3.86259e-05	-3.86259e-05	-3.86259e-05	-3.86259e-05	0.106538	-3.86259e-05	0.164941	-3.86259e-05	-3.86259e-05	-3.86259e-05
MIR4766	0.0578994	0.266358	0.161332	0.0578994	0.0578994	0.0578994	0.0578994	0.257308	0.16108	0.0578994	0.0578994	0.720037	0.0578994	0.255356	0.0578994	0.16885	0.0578994	0.283472	0.537997	0.181589	0.0578994	0.0578994	0.261672	0.0578994	0.0578994	0.0578994	0.0578994	0.0578994	0.0578994	0.170816	0.0578994	0.714659	0.0578994	0.0578994	0.0578994	0.247835	0.351756	0.0578994	0.0578994	0.0578994	0.681605	0.0578994	0.0578994	0.168974	0.0578994	0.0578994	0.0578994	0.163014	0.0578994
[truncated: 19,607 more rows]
[truncated: 48 more columns]

## Sheet: Molecular signature genes
Table S5. Molecular signature genes in each mRNA based subtype (Cutoff: FDR < 0.01, Foldchange >= 2.5)
TRU-like subtype
NKX2-1-AS1	CCNO	SLC34A2	NOXA1	MMP24	PLA2G16	KIF12	RHPN1	KLHDC7A	GOLT1A
[truncated: 44 more rows]

## Sheet: KEGG pathways enriched
Table S5. KEGG pathways enriched in each mRNA-based subtype (P-value<0.1)
[truncated: 47 more rows]

[truncated: 2 more sheets: Top DEGs between LUSC and LUAD, DNB genes list]
